# Supplementary material for: Extensive Metabolic Remodeling Differentiates Non-pathogenic and Pathogenic Growth Forms of the Dimorphic Pathogen Talaromyces marneffei
Source: Front Cell Infect Microbiol. 2017 Aug 17;7:368. doi: 10.3389/fcimb.2017.00368 (PMC5563070; doi:10.3389/fcimb.2017.00368)
Supplement: Supplementary file 1 [file Table1.xlsx]

## Sheet: Summary
Table S1. Carbon source utilisation by hyphal cells.
	Glucose		Fructose		Trehalose		myo-Inositol		Alanine		Malate		Citrate		Succinate		Serine		Threonine		Glycine		Valine		Proline		Isoleucine		Tyrosine		Tryptophan		Asparagine		Lactic acid		a-glycerophosphate
	Abd (nmol)	SD	Abd (nmol)	SD	Abd (nmol)	SD	Abd (nmol)	SD	Abd (nmol)	SD	Abd (nmol)	SD	Abd (nmol)	SD	Abd (nmol)	SD	Abd (nmol)	SD	Abd (nmol)	SD	Abd (nmol)	SD	Abd (nmol)	SD	Abd (nmol)	SD	Abd (nmol)	SD	Abd (nmol)	SD	Abd (nmoll)	SD	Abd (nmol)	SD	Abd (nmol)	SD	Abd (nmol)	SD
t0	22.8737	2.17908	11.7962	0.974372	2.36951	0.234109	2.24165	0.197056	15.1052	0.678262	2.48373	0.226696	6.9966	0.987737	2.15522	0.107892	9.59786	0.790733	6.80955	0.659884	4.69273	0.235881	12.3459	0.935227	2.35895	0.11654	9.08058	0.826087	213.224	30.912	112.111	17.8283	6.41646	0.794786	5.02349	0.0692612	3.51839	0.543844
t1	15.1803	0.0211477	12.8812	0.504956	2.6071	0.0250427	2.53819	0.0599583	15.9892	0.341015	2.81973	0.0726628	8.22786	0.611071	2.28705	0.00908828	10.6493	0.287979	7.36879	0.443753	6.47338	1.41015	14.2244	1.16684	2.47732	0.0343219	10.5118	0.769152	256.003	26.5667	135.039	15.4379	7.52399	0.292815	5.20491	0.123971	4.53262	0.869552
t2	8.69498	0.628053	11.9832	0.862214	2.44713	0.175335	2.35814	0.249158	16.4841	2.30001	2.59775	0.246752	7.43424	0.84872	2.24068	0.122375	10.4137	0.912667	7.36925	0.650507	5.25266	0.331777	13.0151	1.57261	2.45954	0.151307	9.5352	0.312492	230.95	16.8331	117.241	13.8178	7.29865	0.835006	5.33503	0.365023	3.74555	0.430911
t3	7.36203	0.340129	12.3034	0.220024	2.54975	0.145533	2.49223	0.202188	15.7474	0.697162	2.70531	0.211807	7.85565	0.563309	2.38787	0.0719636	10.4675	0.159525	7.19358	0.873086	5.24797	0.17984	13.7877	0.760266	2.47498	0.0952015	10.1789	0.571682	248.68	16.3565	123.755	13.101	7.5278	0.504215	5.22075	0.0627274	3.95145	0.28458
t4	1.22912	0.0594053	11.5462	0.226284	2.49923	0.0682642	2.28519	0.101554	14.6761	0.551163	2.57539	0.108263	7.28867	0.309637	2.24783	0.0555979	9.9296	0.40184	7.17395	0.254635	4.87997	0.246413	13.0682	0.478551	2.31686	0.142938	9.70746	0.476525	230.334	10.2111	118.071	6.44015	6.93756	0.263749	5.23656	0.101225	3.68221	0.154453
t5	1.15011	0.034829	11.1861	0.31425	2.47598	0.0671834	2.19778	0.0740024	14.6789	0.20014	2.46337	0.0687545	6.89688	0.210184	2.22191	0.0777871	10.303	0.231583	7.04112	0.243955	5.09419	0.118902	12.9392	0.825145	2.32725	0.046995	9.8246	0.222753	237.257	7.2569	116.278	2.52563	6.99597	0.262522	5.42202	0.191361	3.64784	0.138153
t6	1.14683	0.0578719	9.75683	0.369953	2.42758	0.104526	1.77915	0.0814986	14.2692	0.700079	2.60327	0.104529	5.56506	0.287945	1.9779	0.0980845	10.3147	0.50919	7.37568	0.377342	5.03316	0.215422	13.4318	0.609065	2.3212	0.0978999	9.88496	0.474837	237.92	12.3443	117.732	7.20812	7.29722	0.389497	5.22187	0.272836	3.62126	0.198198
t7	1.25883	0.0442557	8.03947	0.230884	2.45766	0.0669567	0.984509	0.0440506	13.8167	0.554346	2.62664	0.0896014	3.773	0.156825	1.85587	0.0270031	10.695	0.356117	7.08122	0.301482	5.20991	0.163078	13.9415	0.573061	2.34021	0.0602066	10.4188	0.322249	254.334	9.36599	126.487	6.85459	7.73754	0.422207	5.31606	0.260973	3.77655	0.142349
t8	0.932399	0.265083	11.6563	0.892507	1.95824	0.118114	2.32978	0.155305	13.0874	1.51367	2.47434	0.40056	7.31334	0.50978	1.72204	0.118458	9.67974	0.831493	6.68803	0.534375	4.40304	0.910153	14.0172	0.871299	1.99628	0.106394	9.91776	0.904919	242.697	15.4979	114.353	13.1351	7.01629	0.253323	1.09367	0.149024	3.48246	0.260021
t9	0.742207	0.0158725	11.5586	0.651176	2.03382	0.112466	2.38967	0.0966423	12.0827	0.89861	2.53769	0.152124	7.65101	0.56959	1.7978	0.143258	9.9424	0.644728	7.0041	0.543902	4.27532	0.761699	14.1599	1.08678	2.11174	0.151197	9.82052	0.723184	243.249	13.5586	105.896	2.21875	7.09097	0.373786	1.07172	0.0628301	3.52871	0.155858
t10	0.684658	0.0310227	10.7429	0.670542	2.00485	0.130329	2.2655	0.099334	13.6101	1.54096	2.49533	0.161809	7.41883	0.515779	1.76155	0.112749	9.85045	0.587261	6.89767	0.487252	4.82673	0.364093	14.257	1.11819	2.11457	0.129219	9.75645	0.646681	243.134	20.9067	107.842	7.92441	6.93439	0.513258	1.10724	0.0650455	3.434	0.354782
t11	0.68146	0.0406817	10.0207	0.154149	2.01065	0.0259959	2.27364	0.118399	13.6516	0.828544	2.5368	0.0480189	7.46478	0.170481	1.77349	0.0348912	10.2586	0.213005	7.1277	0.142752	4.95735	0.158632	14.5632	0.0852484	2.14452	0.0501075	9.90568	0.14859	244.47	8.66518	108.53	6.47117	7.01956	0.103685	1.11445	0.0206311	3.46292	0.211914
t12	0.662643	0.014704	8.10302	0.428868	1.78769	0.168778	2.06044	0.0745168	11.549	1.50879	2.74576	0.629781	6.61631	0.307727	1.78508	0.222859	9.18271	0.520502	6.48469	0.290012	4.53982	0.177831	12.6333	1.21945	2.03862	0.155968	8.92692	0.567392	225.163	8.67202	92.9449	6.32665	6.79371	0.675285	0.982346	0.105758	3.27641	0.349437
t13	0.652548	0.0557841	7.65221	0.0909468	1.93275	0.017869	2.24577	0.079899	11.7779	1.19422	2.53944	0.0473396	7.00965	0.0806359	1.7645	0.0144999	9.61903	0.407914	6.98225	0.150751	5.05851	0.134931	13.9631	0.764175	2.07476	0.0724057	9.81222	0.0897031	244.388	5.3207	102.604	6.52896	6.89168	0.170528	1.12007	0.10565	3.36609	0.10637
t14	0.638433	0.00586415	6.34733	0.0919367	1.89838	0.0534756	2.16558	0.041842	13.0071	0.634318	2.61733	0.155354	6.68374	0.144587	1.70619	0.0254046	9.48056	1.12977	6.83353	0.413662	4.83083	0.360448	13.6012	1.43877	1.97847	0.286795	9.68938	0.317644	242.133	17.38	104.808	10.8869	6.68545	0.310943	1.06562	0.0777801	2.96829	0.0674504
t15	0.705869	0.012531	5.33273	0.546961	1.83359	0.291854	2.16501	0.217239	11.8331	2.19619	3.08895	0.67473	6.58563	0.795826	1.92755	0.174262	9.95515	1.12555	7.21852	0.707868	5.19345	0.517245	13.729	1.96568	2.2243	0.084141	9.75068	1.22563	252.767	29.2043	107.098	19.3219	7.47248	0.315263	1.04891	0.175579	3.17603	0.203566
t16	0.599237	0.0298824	3.96767	0.0178814	1.72433	0.031963	2.10972	0.0467273	9.47704	0.283797	2.52256	0.0495859	5.98413	0.118038	1.65724	0.0216066	9.21827	0.136153	6.67517	0.110633	4.60917	0.0806622	13.0456	0.464581	1.90525	0.0381643	9.7024	0.161891	239.567	9.73322	94.4842	1.50719	7.47223	0.163871	1.01613	0.0139771	3.13291	0.114675
t17	0.596613	0.0105133	2.63307	0.456612	1.66349	0.0163637	2.11166	0.00773676	8.33698	2.27119	2.67072	0.10331	5.78996	0.105165	1.63794	0.0136662	8.44107	1.39972	6.52447	0.389026	4.59687	0.171002	10.3401	3.09753	1.65588	0.390697	9.11252	0.832691	237.214	5.80658	91.7369	5.09963	7.52235	0.206287	1.04474	0.0756882	3.2292	0.261949
t18	0.63513	0.0102009	1.72528	0.165962	1.73682	0.157917	2.2258	0.184175	9.62224	0.676298	2.60469	0.185949	5.96425	0.472415	1.67401	0.13922	10.2326	0.764351	7.4228	0.563201	5.24477	0.360318	14.2539	1.03762	2.11676	0.173518	10.6556	0.835467	262.586	18.7587	103.216	7.71873	8.28509	0.654835	1.09716	0.0809387	3.42966	0.283597
t19	0.549331	0.0470697	0.742142	0.142685	1.31589	0.165447	1.88445	0.248841	5.27054	2.07884	2.74956	0.67721	4.73672	0.639638	1.35861	0.165586	7.77951	0.795724	6.04903	0.582839	4.36477	0.436371	10.2696	2.52542	1.68255	0.168894	9.27858	1.06777	214.739	31.4284	86.1173	9.65085	6.99004	0.798405	0.956837	0.109754	2.90075	0.402248
t20	0.576491	0.0671723	1.48164	0.0618363	1.24416	0.0484732	1.94176	0.0779449	4.35721	2.00169	2.67098	0.16049	4.54001	0.182746	1.28648	0.0501996	8.50063	0.537829	6.64272	0.372805	4.56252	0.192756	11.8508	1.99919	1.6974	0.137537	10.034	0.449525	238.834	14.7838	92.7534	4.90527	7.57396	0.394077	1.02422	0.053564	3.24707	0.142547
t21	0.58852	0.0230052	1.45183	0.0775723	1.10028	0.0300558	1.93312	0.0654821	4.29899	1.07453	3.09251	0.843578	3.88016	0.078444	1.15034	0.0126146	9.00087	0.160144	6.94021	0.0150265	4.75168	0.0821067	13.3095	0.0855381	1.80103	0.0629127	10.301	0.107093	247.221	7.75595	96.9	2.28806	7.89971	0.110103	1.05216	0.0289097	3.27385	0.027947
t22	0.566004	0.0369907	1.40248	0.0488396	0.812059	0.0410069	1.69295	0.0665183	3.31539	1.08184	2.30604	0.381408	2.64735	0.181465	0.87782	0.0494831	6.76529	1.96999	5.99696	0.816834	4.09677	0.346765	6.86954	4.82197	1.53286	0.310425	8.2488	2.12076	222.239	18.3513	85.601	9.33815	7.16406	0.549513	0.902989	0.103624	2.96146	0.171013
t23	0.534291	0.0213493	1.35985	0.0748446	0.628212	0.0394548	1.58765	0.0897848	4.19915	2.04146	2.36464	0.53712	1.89716	0.147805	0.796628	0.0410946	8.50331	1.35748	6.86081	0.584052	4.72876	0.39184	10.5786	4.58981	1.71931	0.25259	10.291	0.733163	237.26	17.0179	92.3281	7.64953	7.61064	0.469662	0.995733	0.125622	3.14334	0.162865
t24	0.551451	0.0305261	1.41307	0.103248	0.479458	0.0085336	1.42375	0.0202359	5.03987	1.61317	2.25231	0.105184	1.4114	0.0560544	0.627201	0.0310699	9.66086	0.452053	6.85286	0.428416	4.62318	0.489716	13.5751	0.80045	1.90964	0.101747	10.0793	0.322236	233.424	11.2744	99.0077	5.89209	6.87248	0.783121	1.02764	0.0553982	3.00642	0.10048
