# Supplementary material for: Extensive Metabolic Remodeling Differentiates Non-pathogenic and Pathogenic Growth Forms of the Dimorphic Pathogen Talaromyces marneffei
Source: Front Cell Infect Microbiol. 2017 Aug 17;7:368. doi: 10.3389/fcimb.2017.00368 (PMC5563070; doi:10.3389/fcimb.2017.00368)
Supplement: Supplementary file 2 [file Table2.xlsx]

## Sheet: Summary
Table S2. Carbon source utilisation by yeast cells.
	Glucose		Fructose		Trehalose		myo-Inositol		Alanine		Malate		Citrate		Succinate		Serine		Threonine		Glycine		Valine		Proline		Isoleucine		Tyrosine		Tryptophan		Asparagine		Lactic acid		a-glycerophosphate
	Abd (nmol)	SD	Abd (nmol)	SD	Abd (nmol)	SD	Abd (nmol)	SD	Abd (nmol)	SD	Abd (nmol)	SD	Abd (nmol)	SD	Abd (nmol)	SD	Abd (nmol)	SD	Abd (nmol)	SD	Abd (nmol)	SD	Abd (nmol)	SD	Abd (nmol)	SD	Abd (nmol)	SD	Abd (nmol)	SD	Abd (nmol)	SD	Abd (nmol)	SD	Abd (nmol)	SD	Abd (nmo)	SD
t0	19.4415	0.512519	9.71577	0.264679	2.51925	0.133865	1.45421	0.0589806	13.7232	1.1421	2.27391	0.0597264	3.6599	0.122785	5.63317	0.107417	10.187	0.340224	6.74417	0.221586	3.95059	0.113555	12.1914	0.342702	1.77765	0.0695082	10.4326	0.290244	173.488	7.36154	100.838	5.31432	9.6682	0.185149	5.10594	0.125489	3.65921	0.121784
t1	17.4881	0.06339	9.95506	0.180443	2.68816	0.042215	1.5372	0.0640374	13.7703	1.39101	2.41888	0.0204288	3.86384	0.137757	5.77538	0.0618566	10.4819	0.163091	7.79175	0.113608	4.16815	0.14923	12.6654	0.307062	1.61521	0.0693429	10.8665	0.179499	182.898	8.59459	111.104	8.6633	8.55188	1.98644	5.08199	0.0490404	3.89727	0.164781
t2	13.0351	0.732671	9.38205	0.865716	2.64311	0.221745	1.42986	0.181706	12.6621	2.12788	2.4146	0.221075	3.7325	0.473906	5.66552	0.465709	10.1066	1.06178	7.52137	0.813765	4.31869	0.398175	12.5747	1.27477	1.39856	0.10598	10.4523	1.06132	173.094	23.3912	106.574	16.5692	7.15012	1.50568	4.93557	0.280189	3.72101	0.485676
t3	12.2928	0.522645	9.14168	0.500338	2.60339	0.134914	1.38209	0.116905	10.7459	0.425582	2.38136	0.121468	3.59489	0.323695	5.98887	0.238306	9.84188	0.609706	7.31746	0.517734	4.59601	0.22537	12.2857	0.812242	1.37038	0.0461393	10.1768	0.647106	163.073	17.5888	100.391	11.9372	7.16056	2.26319	4.95729	0.166385	3.58294	0.303259
t4	5.22591	0.407565	9.15456	0.661056	2.6903	0.23878	1.36248	0.118324	10.4981	0.534638	2.56043	0.175632	3.71786	0.353183	6.27126	0.450346	10.4042	0.650131	7.71708	0.588826	4.91398	0.314011	13.2521	0.932892	1.26494	0.0711523	10.6961	0.775176	171.29	16.1019	105.272	11.8101	7.40374	1.83536	5.13766	0.253657	3.70164	0.358942
t5	1.00633	0.107276	8.95125	0.549009	2.74352	0.161743	1.18531	0.112188	9.27872	0.518776	2.72917	0.158517	3.88274	0.416138	6.52273	0.330655	10.7446	0.772804	8.08583	0.685327	5.12726	0.256387	13.6607	1.0653	1.01396	0.0381933	11.0267	0.857062	178.923	20.4043	109.316	13.9905	9.01266	2.62935	5.46865	0.290689	3.86414	0.401559
t6	0.967941	0.0331803	6.78206	0.184227	2.788	0.07368	0.25792	0.0111916	7.16365	0.11128	2.63161	0.0651771	3.71334	0.140718	5.8894	0.0688737	10.091	0.25549	7.67291	0.24216	4.84547	0.0983855	13.0288	0.380278	0.663426	0.010244	10.3692	0.310502	166.122	6.68559	106.689	4.93877	8.34307	2.01608	5.4422	0.075048	3.61117	0.138233
t7	1.02914	0.0529272	5.66783	0.209188	2.84391	0.138957	0.273499	0.0197796	5.50871	0.27222	2.7488	0.0790651	3.978	0.193435	5.58912	0.126247	10.3731	0.446367	7.84308	0.384979	4.91193	0.127144	13.1602	0.676968	0.47834	0.021374	10.6687	0.46194	169.523	9.12896	112.933	7.86518	9.16726	1.46078	5.46117	0.114863	3.81266	0.174895
t8	1.16571	0.19903	2.21378	1.71442	2.93116	0.187641	0.23711	0.0329363	2.50009	1.15038	4.50741	1.12789	3.84401	0.272274	6.72303	0.432922	8.80278	1.02474	6.89167	0.839744	3.92121	0.668906	9.94201	2.3499	0.424369	0.195265	8.67675	1.37067	144.998	12.9559	105.305	9.21016	8.2267	1.23211	5.3746	0.708294	3.55207	0.322417
t9	1.24579	0.152449	0.815948	0.13994	3.12573	0.10605	0.209656	0.0111364	1.17216	0.17308	4.3856	0.022505	3.78328	0.0487951	6.42791	0.18027	8.07954	0.390945	6.28164	0.357017	3.83136	0.111943	8.0205	0.601791	0.321958	0.0296837	7.77417	0.371594	141.961	4.78485	104.039	3.12929	7.21965	0.177326	5.43448	0.186603	3.49328	0.238404
t10	1.18073	0.13837	0.763038	0.127563	2.98644	0.169801	0.218314	0.0155505	0.714649	0.0766113	4.55912	0.00482901	3.85043	0.187315	6.77097	0.610236	8.03087	0.294543	6.34544	0.233936	4.24163	0.459501	7.65138	0.404654	0.325984	0.136691	7.81259	0.299765	136.867	6.83244	102.59	3.80663	7.59482	0.537565	5.34458	0.309833	3.4437	0.128826
t11	1.20226	0.0248367	0.845152	0.126839	2.96491	0.0865822	0.23424	0.0466008	0.468972	0.10325	4.83903	0.0784648	3.94972	0.400847	6.84128	0.767339	8.15432	0.511724	6.54205	0.698024	4.16707	0.596049	7.58097	0.739568	0.265628	0.0266567	8.02118	0.780131	147.08	23.2651	109.912	12.1669	8.37945	1.67248	5.9218	0.504203	3.59116	0.327166
t12	0.978423	0.531679	0.485343	0.0280389	2.9811	0.134689	0.206464	0.00948439	0.0952536	0.164984	4.59713	0.0176371	3.995	0.0527796	6.28192	0.377489	7.77827	0.092443	6.28575	0.125533	3.75938	0.127589	6.76027	0.255039	0.212312	0.0258239	7.64675	0.101584	132.381	7.19553	106.736	2.95755	7.50446	0.551297	5.54576	0.170965	3.55191	0.0999702
t13	0.608729	0.298105	0.435634	0.0385963	3.0486	0.0539252	0.205313	0.0257966	0	0	4.5976	0.0457621	3.91747	0.271658	6.15046	0.426907	7.64079	0.541756	6.20595	0.507917	3.48223	0.232301	6.59894	0.785754	0.260569	0.053158	7.55669	0.601998	123.306	17.4494	105.993	7.64463	7.25763	0.703205	5.58597	0.458428	3.52963	0.282971
t14	0.999715	0.0451507	0.655477	0.232778	2.81742	0.224785	0.248525	0.0456518	0	0	5.27482	0.0470076	4.18075	0.173562	6.84766	0.660267	7.98538	0.258528	6.70984	0.152326	3.68784	0.423905	6.98903	0.625679	0.20492	0.0379999	8.04383	0.254938	145.158	17.422	117.591	6.09331	9.87364	1.38692	5.83704	0.229846	3.9038	0.150792
t15	0.568632	0.66572	0.34855	0.0352213	2.83386	0.153538	0.332182	0.190644	0	0	4.38599	0.0297869	3.65369	0.124453	5.75148	0.39431	6.84611	0.460337	5.62757	0.303196	2.76265	0.257542	5.39716	0.739217	0.252325	0.0367265	6.91181	0.44051	112.201	13.8542	104.016	8.59106	9.04962	1.19326	4.99539	0.632479	3.35167	0.30663
t16	0.623007	0.0534525	0.323679	0.0100204	2.72431	0.15979	0.218223	0.0234893	0	0	4.74643	0.0293982	3.65698	0.265138	5.8704	0.273887	6.92569	0.251489	5.86348	0.286707	2.58683	0.0782433	5.5286	0.488397	0.210428	0.0162052	6.82912	0.288194	109.898	7.76928	108.021	5.17282	9.36193	0.58708	5.2832	0.205116	3.43174	0.147395
t17	0.496973	0.184509	0.310461	0.0182858	2.46785	0.443639	0.232463	0.0243821	0	0	5.05255	0.0110323	3.26465	0.556999	7.3324	2.03195	6.13797	0.926636	5.37069	0.69664	2.55961	0.151977	4.44584	0.499584	0.256057	0.0630279	6.28525	0.889731	95.8963	6.85108	95.4533	15.7968	10.1141	0.684458	4.61091	1.23701	3.40222	0.213433
t18	0.659835	0.0182577	0.355872	0.0124019	2.72039	0.046426	0.284138	0.0290055	0	0	5.93738	0.00468442	4.29428	0.0975844	7.30196	0.543092	8.02872	0.180976	7.11358	0.331136	2.83899	0.0843671	6.75447	0.371486	0.216808	0.0721211	8.18299	0.41387	136.964	9.9225	134.013	6.08511	12.3853	1.80821	6.38052	0.158665	4.13194	0.206186
t19	0.606235	0.00642327	0.280725	0.0413718	3.03881	0.0828789	0.204063	0.0180913	0	0	5.21264	0.0310837	3.92071	0.208514	5.62663	0.349047	7.00797	0.200872	6.24652	0.168472	2.22249	0.225264	4.96815	0.178922	0.234791	0.0187113	7.33716	0.199843	94.3894	6.67279	112.765	4.73154	9.39669	0.724289	5.63501	0.0726724	3.67908	0.128872
t20	0.567297	0.129846	0.281229	0.0346504	2.91047	0.0951067	0.20743	0.0223345	0	0	5.43082	0.0668092	3.77288	0.351884	5.98429	0.42507	6.87049	0.712949	6.69437	0.666328	2.10033	0.250589	5.12237	1.01108	0.23727	0.0212727	7.15034	0.318884	92.5879	11.3661	115.067	10.0183	10.0793	1.63039	5.65232	0.340654	3.74642	0.278419
t21	0.480437	0.249275	0.246999	0.010362	2.83688	0.199132	0.195495	0.0238837	0	0	5.24624	0.000741347	3.5114	0.0676511	6.35285	1.25823	6.17348	0.350864	5.74408	0.282362	1.81222	0.0228227	4.30977	0.384345	0.301226	0.118953	6.747	0.373002	74.5002	5.51298	106.222	6.93703	9.29244	0.262236	5.25401	0.514852	3.46517	0.0757598
t22	0.475285	0.00357903	0.261306	0.0413957	2.39475	0.430722	0.236476	0.0397971	0	0	5.34986	0.0213572	3.11215	0.321248	8.2244	2.76742	5.60117	0.712452	5.17803	0.581492	1.94509	0.411003	3.72395	0.267349	0.242193	0.0383672	5.93233	0.684237	72.9174	3.79366	92.063	12.9717	10.1939	1.3293	4.31496	1.02933	3.49416	0.0903487
t23	0.463873	0.0235126	0.208028	0.0025598	3.02172	0.0997729	0.180135	0.0103222	0	0	5.31847	0.0148042	3.55632	0.115799	5.29166	0.0884089	6.01354	0.269117	5.67547	0.262899	1.75125	0.540548	3.79596	0.160055	0.226238	0.00569193	6.5122	0.280269	60.5571	0.823069	106.397	1.84761	8.22242	0.143466	5.36836	0.345434	3.45055	0.112324
t24	0.443677	0.0174143	0.19755	0.00775854	3.1264	0.130545	0	0	0	0	5.59155	0.0240292	3.72464	0.081648	5.25919	0.253358	5.86589	0.140261	5.77384	0.12443	1.83233	0.778955	3.52702	0.0968543	0.222755	0.00405632	6.57472	0.132334	54.4841	3.50311	108.52	3.09905	8.29081	0.438355	5.52411	0.101639	3.57638	0.0830337
