# Supplementary material for: Extensive Metabolic Remodeling Differentiates Non-pathogenic and Pathogenic Growth Forms of the Dimorphic Pathogen Talaromyces marneffei
Source: Front Cell Infect Microbiol. 2017 Aug 17;7:368. doi: 10.3389/fcimb.2017.00368 (PMC5563070; doi:10.3389/fcimb.2017.00368)
Supplement: Supplementary file 3 [file Table3.xlsx]

## Sheet: T0 to T30min MM
Table S3: Polar metabolites identified by GC-MS.
Species	Sample Name	Labelling %	Average	STDEV	m0	m1	m2	m3	m4	m5	m6
Pyruvate	Metabolite mix	0.0204444			0.977657	-0.00963669	0.0249693	0.00701041
Pyruvate	t=0 Hyphal + 1nmol sI 1	-0.000526593			1.00579	-0.00963149	0.00346317	0.000375122
Pyruvate	t=0 Hyphal + 1nmol sI 2	-0.000299728			1.00567	-0.00996619	0.00380992	0.000482388
Pyruvate	t=0 Hyphal + 1nmol sI 3	-0.000480832			1.00687	-0.011664	0.00414969	0.00064072
Pyruvate	t=0 Hyphal + 1nmol sI 4	-0.000820427	-0.0531895	0.0215861	1.00585	-0.00875435	0.00242104	0.000483664
Pyruvate	t=0 Yeast + 1nmol sI 1	0.0194716			0.974724	-0.00347222	0.0243574	0.00439081
Pyruvate	t=0 Yeast + 1nmol sI 2	0.0328356			0.957152	-0.00750809	0.0450539	0.00530232
Pyruvate	t=0 Yeast + 1nmol sI 3	0.0149094			0.98477	-0.0092959	0.0195548	0.00497154
Pyruvate	t=0 Yeast + 1nmol sI 4	0.0285238	2.39351	0.819878	0.968425	-0.0139118	0.0369761	0.00851038
Pyruvate	t=10 Hyphal + 1nmol sI 1	0.0019044			1.00433	-0.0113649	0.00402639	0.00300843
Pyruvate	t=10 Hyphal + 1nmol sI 2	0.00263688			1.00315	-0.0108843	0.00441077	0.00332448
Pyruvate	t=10 Hyphal + 1nmol sI 3	0.00243826			1.0013	-0.00832757	0.00544358	0.00158506
Pyruvate	t=10 Hyphal + 1nmol sI 4	0.00194786	0.223185	0.0362643	1.00108	-0.00650309	0.00393318	0.00149344
Pyruvate	t=10min Yeast + 1nmol sI 1	0.117348			0.849777	0.0263071	0.0460089	0.0779068
Pyruvate	t=10min Yeast + 1nmol sI 2	0.12089			0.843232	0.0300232	0.0475873	0.0791575
Pyruvate	t=10min Yeast + 1nmol sI 3	0.131635			0.818901	0.0373485	0.0736951	0.0700556
Pyruvate	t=10min Yeast + 1nmol sI 4	0.125651	12.3881	0.61882	0.831105	0.0359476	0.0578366	0.0751108
Pyruvate	t=15min Hyphal + 1nmol sI 1	0.00247406			1.00119	-0.00754948	0.00412107	0.00224317
Pyruvate	t=15min Hyphal + 1nmol sI 2	0.00248004			1.00106	-0.00748717	0.00435322	0.00207362
Pyruvate	t=15min Hyphal + 1nmol sI 3	0.00420623			1.00062	-0.00928701	0.00409744	0.00457027
Pyruvate	t=15min Hyphal + 1nmol sI 4	0.0036505	0.320271	0.0868092	1.00136	-0.00958572	0.0041541	0.00407634
Pyruvate	t=15min Yeast + 1nmol sI 1	0.137254			0.804424	0.0554009	0.0641646	0.076011
Pyruvate	t=15min Yeast + 1nmol sI 2	0.135838			0.805347	0.0571472	0.0621501	0.0753558
Pyruvate	t=15min Yeast + 1nmol sI 3	0.141312			0.800554	0.0539247	0.066552	0.078969
Pyruvate	t=15min Yeast + 1nmol sI 4	0.138308	13.8178	0.232135	0.807773	0.0506862	0.0603835	0.0811571
Pyruvate	t=25min Hyphal + 1nmol sI 1	0.0037371			1.00029	-0.0082827	0.00447704	0.0035133
Pyruvate	t=25min Hyphal + 1nmol sI 2	0.00392819			0.999506	-0.00739964	0.00449635	0.00339717
Pyruvate	t=25min Hyphal + 1nmol sI 3	0.00451466			1.00141	-0.0108453	0.00392023	0.00551627
Pyruvate	t=25min Hyphal + 1nmol sI 4	0.00461981	0.419994	0.0433364	1.00184	-0.0123704	0.005351	0.00517595
Pyruvate	t=25min Yeast + 1nmol sI 1	0.221463			0.710097	0.0602483	0.0848228	0.144832
Pyruvate	t=25min Yeast + 1nmol sI 2	0.219802			0.711634	0.0640572	0.0775771	0.146731
Pyruvate	t=25min Yeast + 1nmol sI 3	0.219651			0.7124	0.0641043	0.0756393	0.147857
Pyruvate	t=25min Yeast + 1nmol sI 4	0.216231	21.9287	0.219635	0.716556	0.0621154	0.0774069	0.143921
Pyruvate	t=30min Hyphal + 1nmol sI 1	0.00498944			1.00115	-0.0115827	0.00473653	0.00569264
Pyruvate	t=30min Hyphal + 1nmol sI 2	0.00565178			0.998651	-0.00896996	0.0050308	0.0052879
Pyruvate	t=30min Hyphal + 1nmol sI 3	0.00418147			1.00146	-0.0103334	0.00375426	0.00512309
Pyruvate	t=30min Hyphal + 1nmol sI 4	0.0043312	0.478847	0.0674101	1.00177	-0.0112233	0.00413176	0.00531778
Pyruvate	t=30min Yeast + 1nmol sI 1	0.237775			0.706453	0.0461344	0.075046	0.172366
Pyruvate	t=30min Yeast + 1nmol sI 2	0.228766			0.720072	0.0424556	0.0685753	0.168897
Pyruvate	t=30min Yeast + 1nmol sI 3	0.224353			0.705489	0.06528	0.0799162	0.149315
Pyruvate	t=30min Yeast + 1nmol sI 4	0.226346	22.931	0.592495	0.707224	0.0640846	0.0711226	0.157569
Pyruvate	t=5min Hyphal + 1nmol sI 1	0.00146051			1.00388	-0.0102758	0.0045258	0.00186856
Pyruvate	t=5min Hyphal + 1nmol sI 2	0.00204131			1.00109	-0.00686784	0.00433877	0.00143808
Pyruvate	t=5min Hyphal + 1nmol sI 3	0.0021025			1.00148	-0.00748429	0.0042306	0.00177686
Pyruvate	t=5min Hyphal + 1nmol sI 4	0.00103733	0.166041	0.0506201	1.00511	-0.0112605	0.00406771	0.00207901
Pyruvate	t=5min Yeast + 1nmol sI 1	0.104579			0.860208	0.032364	0.0409093	0.0665183
Pyruvate	t=5min Yeast + 1nmol sI 2	0.11234			0.848764	0.0316721	0.0533413	0.0662222
Pyruvate	t=5min Yeast + 1nmol sI 3	0.10472			0.860192	0.0276654	0.0499353	0.0622078
Pyruvate	t=5min Yeast + 1nmol sI 4	0.110302	10.7985	0.394121	0.849624	0.0358347	0.0485538	0.0659877
Lactate	Metabolite mix	0.0113499			0.985676	0.00594914	0.00837536
Lactate	t=0 Hyphal + 1nmol sI 1	0.00921225			0.989681	0.00221403	0.00810523
Lactate	t=0 Hyphal + 1nmol sI 2	0.0075227			0.991686	0.00158309	0.00673116
Lactate	t=0 Hyphal + 1nmol sI 3	0.00928858			0.988837	0.00374894	0.00741411
Lactate	t=0 Hyphal + 1nmol sI 4	0.00919564	0.880479	0.0855685	0.988652	0.00430505	0.00704311
Lactate	t=0 Yeast + 1nmol sI 1	0.0179967			0.981519	0.000969258	0.0175121
Lactate	t=0 Yeast + 1nmol sI 2	0.0443618			0.949778	0.0117203	0.0385017
Lactate	t=0 Yeast + 1nmol sI 3	0.0186601			0.980983	0.000712992	0.0183036
Lactate	t=0 Yeast + 1nmol sI 4	0.0111513	2.30425	1.46125	0.988468	0.000761917	0.0107704
Lactate	t=10 Hyphal + 1nmol sI 1	0.0090412			0.989883	0.00215198	0.00796521
Lactate	t=10 Hyphal + 1nmol sI 2	0.0112211			0.986993	0.00357081	0.0094357
Lactate	t=10 Hyphal + 1nmol sI 3	0.0133973			0.983998	0.00520928	0.0107926
Lactate	t=10 Hyphal + 1nmol sI 4	0.0109337	1.11483	0.178411	0.986447	0.00523806	0.00831468
Lactate	t=10min Yeast + 1nmol sI 1	0.0924115			0.895029	0.0251197	0.0798517
Lactate	t=10min Yeast + 1nmol sI 2	0.0851571			0.900326	0.0290347	0.0706397
Lactate	t=10min Yeast + 1nmol sI 3	0.0848802			0.902187	0.0258665	0.071947
Lactate	t=10min Yeast + 1nmol sI 4	0.0517286	7.85443	1.82141	0.940548	0.0154468	0.0440052
Lactate	t=15min Hyphal + 1nmol sI 1	0.0131737			0.984027	0.00559768	0.0103749
Lactate	t=15min Hyphal + 1nmol sI 2	0.0124529			0.985284	0.00452618	0.0101898
Lactate	t=15min Hyphal + 1nmol sI 3	0.0116754			0.986394	0.00386076	0.00974507
Lactate	t=15min Hyphal + 1nmol sI 4	0.0144257	1.29319	0.116875	0.984288	0.00257203	0.0131397
Lactate	t=15min Yeast + 1nmol sI 1	0.095816			0.88358	0.0412079	0.075212
Lactate	t=15min Yeast + 1nmol sI 2	0.0847787			0.897073	0.0362973	0.06663
Lactate	t=15min Yeast + 1nmol sI 3	0.100245			0.882216	0.035077	0.0827068
Lactate	t=15min Yeast + 1nmol sI 4	0.0902815	9.27804	0.671346	0.895655	0.0281264	0.0762183
Lactate	t=25min Hyphal + 1nmol sI 1	0.0110196			0.988119	0.00172349	0.0101578
Lactate	t=25min Hyphal + 1nmol sI 2	0.0101627			0.988377	0.0029205	0.00870247
Lactate	t=25min Hyphal + 1nmol sI 3	0.0131915			0.986007	0.00160352	0.0123897
Lactate	t=25min Hyphal + 1nmol sI 4	0.0136895	1.20158	0.169409	0.985051	0.00251962	0.0124297
Lactate	t=25min Yeast + 1nmol sI 1	0.170794			0.802029	0.0543544	0.143616
Lactate	t=25min Yeast + 1nmol sI 2	0.161306			0.812594	0.0522015	0.135205
Lactate	t=25min Yeast + 1nmol sI 3	0.169914			0.802948	0.0542754	0.142776
Lactate	t=25min Yeast + 1nmol sI 4	0.161193	16.5802	0.526893	0.814283	0.0490476	0.136669
Lactate	t=30min Hyphal + 1nmol sI 1	0.0126491			0.986209	0.00228318	0.0115075
Lactate	t=30min Hyphal + 1nmol sI 2	0.0138441			0.983182	0.00594687	0.0108707
Lactate	t=30min Hyphal + 1nmol sI 3	0.0103159			0.989065	0.00123808	0.00969685
Lactate	t=30min Hyphal + 1nmol sI 4	0.00836169	1.12927	0.24423	0.992377	-0.0014781	0.00910075
Lactate	t=30min Yeast + 1nmol sI 1	0.150184			0.832419	0.0347936	0.132787
Lactate	t=30min Yeast + 1nmol sI 2	0.151307			0.829866	0.0376545	0.13248
Lactate	t=30min Yeast + 1nmol sI 3	0.190475			0.777731	0.0635884	0.15868
Lactate	t=30min Yeast + 1nmol sI 4	0.182638	16.8651	2.09265	0.790859	0.0530078	0.156134
Lactate	t=5min Hyphal + 1nmol sI 1	0.0106916			0.987543	0.0035314	0.00892587
Lactate	t=5min Hyphal + 1nmol sI 2	0.010128			0.988353	0.00303799	0.00860903
Lactate	t=5min Hyphal + 1nmol sI 3	0.0118406			0.986181	0.0039558	0.00986272
Lactate	t=5min Hyphal + 1nmol sI 4	0.00857232	1.03081	0.135905	0.990363	0.00212912	0.00750776
Lactate	t=5min Yeast + 1nmol sI 1	0.0757163			0.914011	0.0205448	0.0654439
Lactate	t=5min Yeast + 1nmol sI 2	0.0706837			0.918806	0.0210204	0.0601735
Lactate	t=5min Yeast + 1nmol sI 3	0.0717546			0.918485	0.01952	0.0619945
Lactate	t=5min Yeast + 1nmol sI 4	0.0740914	7.30615	0.227085	0.916784	0.018249	0.0649669
Alanine	Metabolite mix	0.0356208			0.940013	0.0487332	0.0112542
Alanine	t=0 Hyphal + 1nmol sI 1	0.00920669			0.984049	0.0134896	0.00246189
Alanine	t=0 Hyphal + 1nmol sI 2	0.00953981			0.983383	0.0141544	0.00246261
Alanine	t=0 Hyphal + 1nmol sI 3	0.00936315			0.983571	0.0141325	0.00229691
Alanine	t=0 Hyphal + 1nmol sI 4	0.00879281	0.922561	0.0319014	0.984228	0.0139585	0.00181354
Alanine	t=0 Yeast + 1nmol sI 1	0.0298695			0.95036	0.03954	0.0100995
Alanine	t=0 Yeast + 1nmol sI 2	0.0245358			0.959253	0.0324235	0.00832402
Alanine	t=0 Yeast + 1nmol sI 3	0.0929902			0.846441	0.121137	0.0324216
Alanine	t=0 Yeast + 1nmol sI 4	0.0679527	5.3837	3.24819	0.887181	0.0897325	0.0230864
Alanine	t=10 Hyphal + 1nmol sI 1	0.0854045			0.906145	0.0169007	0.0769541
Alanine	t=10 Hyphal + 1nmol sI 2	0.0851439			0.906048	0.017617	0.0763354
Alanine	t=10 Hyphal + 1nmol sI 3	0.079145			0.907262	0.0271868	0.0655516
Alanine	t=10 Hyphal + 1nmol sI 4	0.0899246	8.49045	0.442268	0.891483	0.0371857	0.0713317
Alanine	t=10min Yeast + 1nmol sI 1	0.292509			0.647532	0.119919	0.232549
Alanine	t=10min Yeast + 1nmol sI 2	0.34363			0.57962	0.153502	0.266879
Alanine	t=10min Yeast + 1nmol sI 3	0.301654			0.634852	0.126988	0.23816
Alanine	t=10min Yeast + 1nmol sI 4	0.324461	31.5563	2.30353	0.604014	0.14305	0.252936
Alanine	t=15min Hyphal + 1nmol sI 1	0.0729883			0.91385	0.0263231	0.0598267
Alanine	t=15min Hyphal + 1nmol sI 2	0.0766492			0.908767	0.0291668	0.0620658
Alanine	t=15min Hyphal + 1nmol sI 3	0.13214			0.856998	0.0217257	0.121277
Alanine	t=15min Hyphal + 1nmol sI 4	0.132045	10.3456	3.31007	0.857326	0.0212587	0.121416
Alanine	t=15min Yeast + 1nmol sI 1	0.297714			0.620512	0.163548	0.21594
Alanine	t=15min Yeast + 1nmol sI 2	0.334045			0.571772	0.188366	0.239862
Alanine	t=15min Yeast + 1nmol sI 3	0.330629			0.584208	0.170326	0.245466
Alanine	t=15min Yeast + 1nmol sI 4	0.309191	31.7895	1.73782	0.613068	0.155483	0.23145
Alanine	t=25min Hyphal + 1nmol sI 1	0.120386			0.867218	0.0247916	0.10799
Alanine	t=25min Hyphal + 1nmol sI 2	0.121516			0.865241	0.026487	0.108272
Alanine	t=25min Hyphal + 1nmol sI 3	0.1356			0.854869	0.0190628	0.126069
Alanine	t=25min Hyphal + 1nmol sI 4	0.137078	12.8645	0.891689	0.853022	0.0197985	0.127179
Alanine	t=25min Yeast + 1nmol sI 1	0.382603			0.540749	0.153297	0.305954
Alanine	t=25min Yeast + 1nmol sI 2	0.380353			0.539685	0.159924	0.300391
Alanine	t=25min Yeast + 1nmol sI 3	0.398368			0.520736	0.161792	0.317472
Alanine	t=25min Yeast + 1nmol sI 4	0.398156	38.987	0.973425	0.521524	0.160639	0.317837
Alanine	t=30min Hyphal + 1nmol sI 1	0.162533			0.823754	0.0274264	0.148819
Alanine	t=30min Hyphal + 1nmol sI 2	0.165179			0.820415	0.0288116	0.150773
Alanine	t=30min Hyphal + 1nmol sI 3	0.139813			0.847521	0.025333	0.127146
Alanine	t=30min Hyphal + 1nmol sI 4	0.138916	15.161	1.41862	0.84819	0.0257891	0.126021
Alanine	t=30min Yeast + 1nmol sI 1	0.398719			0.542897	0.116768	0.340334
Alanine	t=30min Yeast + 1nmol sI 2	0.413848			0.513254	0.145797	0.340949
Alanine	t=30min Yeast + 1nmol sI 3	0.304798			0.647498	0.0954076	0.257095
Alanine	t=30min Yeast + 1nmol sI 4	0.328437	36.1451	5.30212	0.61854	0.106045	0.275415
Alanine	t=5min Hyphal + 1nmol sI 1	0.0797163			0.907955	0.0246564	0.0673881
Alanine	t=5min Hyphal + 1nmol sI 2	0.0868163			0.898125	0.0301177	0.0717575
Alanine	t=5min Hyphal + 1nmol sI 3	0.0791431			0.910532	0.0206507	0.0688178
Alanine	t=5min Hyphal + 1nmol sI 4	0.0771772	8.07132	0.421151	0.912808	0.0200295	0.0671625
Alanine	t=5min Yeast + 1nmol sI 1	0.327374			0.592654	0.159946	0.247401
Alanine	t=5min Yeast + 1nmol sI 2	0.326509			0.59389	0.159201	0.246909
Alanine	t=5min Yeast + 1nmol sI 3	0.297			0.632079	0.141841	0.226079
Alanine	t=5min Yeast + 1nmol sI 4	0.311445	31.5582	1.43859	0.613256	0.150598	0.236146
Valine	Metabolite mix	0.00600888			0.981106	0.0141257	0.00462061	-7.79582e-05	0.000225622
Valine	t=0 Hyphal + 1nmol sI 1	0.00357605			0.991437	0.00422843	0.00294645	0.00136782	1.98469e-05
Valine	t=0 Hyphal + 1nmol sI 2	0.00386799			0.991195	0.00373855	0.00403629	0.000459966	0.000570232
Valine	t=0 Hyphal + 1nmol sI 3	0.00400002			0.991067	0.00345293	0.00397491	0.00142499	8.05919e-05
Valine	t=0 Hyphal + 1nmol sI 4	0.00403581	0.386997	0.0208814	0.990327	0.00682572	0.000266635	0.0015373	0.00104308
Valine	t=0 Yeast + 1nmol sI 1	0.00428526			0.991996	0.000261564	0.00677802	0.000534679	0.000429845
Valine	t=0 Yeast + 1nmol sI 2	0.0059686			0.987322	0.00686197	0.000856973	0.00453616	0.000422493
Valine	t=0 Yeast + 1nmol sI 3	0.00497733			0.989436	0.00450467	0.0034647	0.0019049	0.00069014
Valine	t=0 Yeast + 1nmol sI 4	0.00683484	0.55165	0.11179	0.984237	0.00920765	0.00209933	0.00389163	0.000564532
Valine	t=10 Hyphal + 1nmol sI 1	0.00652345			0.985037	0.00718846	0.00480261	0.00258584	0.000385654
Valine	t=10 Hyphal + 1nmol sI 2	0.00650299			0.986328	0.00416332	0.00768204	0.00082254	0.00100423
Valine	t=10 Hyphal + 1nmol sI 3	0.00589244			0.985428	0.006864	0.00689526	0.000335289	0.000477343
Valine	t=10 Hyphal + 1nmol sI 4	0.00620841	0.628182	0.0296822	0.984602	0.00737831	0.00706302	0.000497199	0.000459427
Valine	t=10min Yeast + 1nmol sI 1	0.0690929			0.857412	0.0281479	0.102834	0.00386895	0.00773702
Valine	t=10min Yeast + 1nmol sI 2	0.0707673			0.851384	0.0330915	0.105015	0.00209247	0.00841759
Valine	t=10min Yeast + 1nmol sI 3	0.0697099			0.854291	0.0330132	0.100833	0.00328876	0.00857333
Valine	t=10min Yeast + 1nmol sI 4	0.0692444	6.97036	0.0756137	0.853763	0.0323174	0.104203	0.00261334	0.00710367
Valine	t=15min Hyphal + 1nmol sI 1	0.00615401			0.985165	0.00762162	0.00534061	0.00117653	0.000695894
Valine	t=15min Hyphal + 1nmol sI 2	0.00547061			0.986173	0.00763347	0.00503061	0.000462552	0.000700022
Valine	t=15min Hyphal + 1nmol sI 3	0.00896496			0.981272	0.00692789	0.00823665	0.00179683	0.00176704
Valine	t=15min Hyphal + 1nmol sI 4	0.00885969	0.736232	0.181192	0.981119	0.00537444	0.0116867	0.000588403	0.00123146
Valine	t=15min Yeast + 1nmol sI 1	0.0823291			0.821952	0.0482261	0.116316	0.00556552	0.00794026
Valine	t=15min Yeast + 1nmol sI 2	0.0841926			0.816812	0.0513228	0.118883	0.00424646	0.00873541
Valine	t=15min Yeast + 1nmol sI 3	0.0802041			0.827346	0.0449987	0.115299	0.00420574	0.00815061
Valine	t=15min Yeast + 1nmol sI 4	0.0810446	8.19426	0.173596	0.82488	0.047467	0.114445	0.00500976	0.00819789
Valine	t=25min Hyphal + 1nmol sI 1	0.00822365			0.98268	0.0057776	0.00877095	0.00151262	0.0012593
Valine	t=25min Hyphal + 1nmol sI 2	0.00781618			0.981999	0.00839357	0.00725603	0.00104546	0.00130568
Valine	t=25min Hyphal + 1nmol sI 3	0.0093968			0.97893	0.0082729	0.0104558	0.000960978	0.00137996
Valine	t=25min Hyphal + 1nmol sI 4	0.0100003	0.885924	0.101374	0.980255	0.00524103	0.0112644	0.000726346	0.00251309
Valine	t=25min Yeast + 1nmol sI 1	0.106995			0.778072	0.0495515	0.152967	0.00514444	0.0142652
Valine	t=25min Yeast + 1nmol sI 2	0.10578			0.780712	0.0482929	0.151996	0.00516358	0.0138359
Valine	t=25min Yeast + 1nmol sI 3	0.104653			0.785123	0.045734	0.14855	0.00659229	0.014
Valine	t=25min Yeast + 1nmol sI 4	0.103998	10.5356	0.131717	0.786199	0.0454636	0.14911	0.00460153	0.0146253
Valine	t=30min Hyphal + 1nmol sI 1	0.00992666			0.980663	0.00415124	0.0113364	0.00251293	0.00133594
Valine	t=30min Hyphal + 1nmol sI 2	0.0103147			0.97773	0.00758065	0.0120929	0.000893149	0.00170321
Valine	t=30min Hyphal + 1nmol sI 3	0.0086585			0.981971	0.00486424	0.0111874	0.000514505	0.00146288
Valine	t=30min Hyphal + 1nmol sI 4	0.0084593	0.933979	0.0919108	0.981284	0.0074288	0.00891973	0.000900903	0.00146656
Valine	t=30min Yeast + 1nmol sI 1	0.104881			0.78928	0.0401754	0.148553	0.00572269	0.0162687
Valine	t=30min Yeast + 1nmol sI 2	0.10432			0.791703	0.0374834	0.14929	0.00487669	0.016647
Valine	t=30min Yeast + 1nmol sI 3	0.109648			0.77937	0.0460555	0.148866	0.00802676	0.0176811
Valine	t=30min Yeast + 1nmol sI 4	0.108673	10.6881	0.267247	0.780867	0.0432441	0.153212	0.00567989	0.0169964
Valine	t=5min Hyphal + 1nmol sI 1	0.00551712			0.987623	0.00475341	0.00650202	0.000176603	0.000945303
Valine	t=5min Hyphal + 1nmol sI 2	0.00592487			0.986731	0.00456545	0.00753637	0.000605823	0.000560952
Valine	t=5min Hyphal + 1nmol sI 3	0.00479835			0.988906	0.00462594	0.00530626	0.000692748	0.000469174
Valine	t=5min Hyphal + 1nmol sI 4	0.0064379	0.566956	0.0692284	0.985788	0.00500974	0.0074901	0.00108601	0.000625911
Valine	t=5min Yeast + 1nmol sI 1	0.0604576			0.869221	0.0326097	0.0913649	0.000726074	0.00607821
Valine	t=5min Yeast + 1nmol sI 2	0.0596979			0.871548	0.0323718	0.0877546	0.00239109	0.00593428
Valine	t=5min Yeast + 1nmol sI 3	0.0605317			0.871978	0.0292741	0.0891981	0.00374456	0.00580569
Valine	t=5min Yeast + 1nmol sI 4	0.0607281	6.03538	0.0451951	0.869665	0.0324896	0.0892593	0.00243888	0.0061469
Leucine	Metabolite mix	0.0113721			0.97117	0.0209543	0.000654229	0.000519301	0.000470595	0.00623145
Leucine	t=0 Hyphal + 1nmol sI 1	0.0290357			0.953366	0.0206733	-0.000360127	0.00312381	0.000131969	0.0230653
Leucine	t=0 Hyphal + 1nmol sI 2	0.0312187			0.953296	0.0155081	0.00329987	0.00320608	-0.000918329	0.0256082
Leucine	t=0 Hyphal + 1nmol sI 3	0.0343036			0.949952	0.0166096	0.00189623	0.0032224	0.000151479	0.0281686
Leucine	t=0 Hyphal + 1nmol sI 4	0.0312758	3.14585	0.216451	0.95146	0.0175773	0.00250655	0.00403625	0.000418308	0.0240013
Leucine	t=0 Yeast + 1nmol sI 1	0.106399			0.86771	0.0234842	-0.00269222	0.0240438	-0.00449029	0.0919448
Leucine	t=0 Yeast + 1nmol sI 2	0.123781			0.854152	0.0180979	-0.00484654	0.0290433	-0.00560536	0.109159
Leucine	t=0 Yeast + 1nmol sI 3	0.0966988			0.878528	0.0192532	0.00376667	0.018272	-0.000992501	0.0811723
Leucine	t=0 Yeast + 1nmol sI 4	0.109372	10.9063	1.12056	0.872014	0.0145414	-0.00363115	0.0236502	-0.00150092	0.0949266
Leucine	t=10 Hyphal + 1nmol sI 1	0.0416707			0.940203	0.0198627	0.00051996	0.00496731	-0.000312004	0.0347594
Leucine	t=10 Hyphal + 1nmol sI 2	0.0424474			0.939167	0.0196419	0.00178043	0.00361831	0.000782933	0.0350096
Leucine	t=10 Hyphal + 1nmol sI 3	0.0192938			0.962863	0.0201322	0.00116543	0.00265133	-0.000111316	0.0132994
Leucine	t=10 Hyphal + 1nmol sI 4	0.0183781	3.04475	1.34168	0.961216	0.0243945	-9.52329e-05	0.00238887	-4.02128e-05	0.0121362
Leucine	t=10min Yeast + 1nmol sI 1	0.0769705			0.903599	0.014412	0.00307183	0.0142231	0.00184271	0.0628513
Leucine	t=10min Yeast + 1nmol sI 2	0.0672353			0.908287	0.0240736	0.00244031	0.0085262	0.00171956	0.0549531
Leucine	t=10min Yeast + 1nmol sI 3	0.0779373			0.896341	0.0212155	0.00488172	0.0147876	-0.000474587	0.0632487
Leucine	t=10min Yeast + 1nmol sI 4	0.0603084	7.06129	0.839952	0.915184	0.0217135	0.0015037	0.0162257	-0.00128046	0.0466532
Leucine	t=15min Hyphal + 1nmol sI 1	0.0201473			0.961532	0.0208149	0.00134988	0.00193445	0.000425727	0.0139431
Leucine	t=15min Hyphal + 1nmol sI 2	0.0195541			0.962073	0.0208259	0.00186477	0.0013262	0.000311931	0.0135977
Leucine	t=15min Hyphal + 1nmol sI 3	0.034542			0.944919	0.0228399	0.000990554	0.00439482	-0.000423925	0.0272801
Leucine	t=15min Hyphal + 1nmol sI 4	0.0256405	2.4971	0.694415	0.955787	0.0209784	0.000335721	0.00435382	-0.000763615	0.0193091
Leucine	t=15min Yeast + 1nmol sI 1	0.0765615			0.893609	0.0204578	0.0119471	0.013646	0.00418051	0.0561591
Leucine	t=15min Yeast + 1nmol sI 2	0.0742904			0.893884	0.0243835	0.0115618	0.0122081	0.00249185	0.0554707
Leucine	t=15min Yeast + 1nmol sI 3	0.0814468			0.887421	0.0266675	0.0103564	0.00695825	0.00400732	0.0645899
Leucine	t=15min Yeast + 1nmol sI 4	0.0643192	7.41545	0.72047	0.905564	0.0226569	0.00998954	0.0145992	0.0007872	0.0464027
Leucine	t=25min Hyphal + 1nmol sI 1	0.0210925			0.959528	0.0206409	0.00263794	0.00283128	0.000757336	0.0136045
Leucine	t=25min Hyphal + 1nmol sI 2	0.0222308			0.960697	0.0178809	0.00270071	0.00324481	-0.000755286	0.0162317
Leucine	t=25min Hyphal + 1nmol sI 3	0.0413447			0.938272	0.024155	-0.00181479	0.00478146	0.00117779	0.0334285
Leucine	t=25min Hyphal + 1nmol sI 4	0.0490068	3.34187	1.39394	0.929361	0.0219202	0.00326308	0.0053146	5.932e-05	0.0400813
Leucine	t=25min Yeast + 1nmol sI 1	0.0843776			0.870522	0.0331656	0.0188439	0.0135188	0.00926998	0.0546797
Leucine	t=25min Yeast + 1nmol sI 2	0.0626041			0.895499	0.0269531	0.0220005	0.0139586	0.00775438	0.0338346
Leucine	t=25min Yeast + 1nmol sI 3	0.0779097			0.883221	0.0277589	0.0133973	0.0175214	0.00807781	0.0500239
Leucine	t=25min Yeast + 1nmol sI 4	0.0946666	7.98895	1.34314	0.859861	0.0317459	0.0166255	0.0219286	0.00664365	0.0631951
Leucine	t=30min Hyphal + 1nmol sI 1	0.0233513			0.958597	0.0184063	0.00348252	0.00328487	-0.000383755	0.0166131
Leucine	t=30min Hyphal + 1nmol sI 2	0.0282874			0.951607	0.0235177	6.02915e-05	0.00324535	-0.000214556	0.0217841
Leucine	t=30min Hyphal + 1nmol sI 3	0.0300024			0.953756	0.018284	0.000335903	0.00369953	-0.000336921	0.0242611
Leucine	t=30min Hyphal + 1nmol sI 4	0.0215471	2.5797	0.39971	0.962248	0.0185154	7.96217e-05	0.00339391	-6.36338e-05	0.0158267
Leucine	t=30min Yeast + 1nmol sI 1	0.081528			0.875303	0.0292782	0.0156893	0.0201971	0.0112697	0.0482625
Leucine	t=30min Yeast + 1nmol sI 2	0.0610257			0.897093	0.0283208	0.0145671	0.0211968	0.0100291	0.0287933
Leucine	t=30min Yeast + 1nmol sI 3	0.124218			0.83446	0.0246493	0.00998744	0.0372304	0.0035916	0.0900816
Leucine	t=30min Yeast + 1nmol sI 4	0.106655	9.33567	2.77757	0.851773	0.0181691	0.0256584	0.0239996	0.0102103	0.0701899
Leucine	t=5min Hyphal + 1nmol sI 1	0.0251757			0.954287	0.0240669	0.000727581	0.0022419	-0.00024746	0.0189241
Leucine	t=5min Hyphal + 1nmol sI 2	0.0262248			0.954435	0.0205057	0.00377486	0.00177507	-0.000195218	0.0197048
Leucine	t=5min Hyphal + 1nmol sI 3	0.0261255			0.958338	0.0179371	0.000480841	0.00219967	9.08686e-05	0.0209532
Leucine	t=5min Hyphal + 1nmol sI 4	0.0236428	2.52922	0.119698	0.958232	0.0205925	0.000918394	0.00285627	-0.000213775	0.0176142
Leucine	t=5min Yeast + 1nmol sI 1	0.0738524			0.902916	0.0165875	0.00656	0.0136903	0.00274764	0.0574986
Leucine	t=5min Yeast + 1nmol sI 2	0.0679512			0.911416	0.0156557	0.00388236	0.0142703	0.000353375	0.0544223
Leucine	t=5min Yeast + 1nmol sI 3	0.0823065			0.892221	0.019769	0.00615145	0.0154428	-0.00105355	0.0674693
Leucine	t=5min Yeast + 1nmol sI 4	0.0789289	7.57597	0.62587	0.895675	0.0185675	0.0061331	0.0171022	0.000107049	0.0624152
Isoleucine	Metabolite mix	0.0324422			0.867439	0.108664	0.0237004	-0.00260912	5.1492e-05	0.00275343
Isoleucine	t=0 Hyphal + 1nmol sI 1	0.00608286			0.984564	0.00779331	0.00420602	0.00134868	0.000277212	0.00181081
Isoleucine	t=0 Hyphal + 1nmol sI 2	0.00659034			0.982675	0.00861046	0.0056171	0.00113833	0.000104018	0.0018552
Isoleucine	t=0 Hyphal + 1nmol sI 3	0.00593537			0.9864	0.00526388	0.00474576	0.00140985	0.000212761	0.00196817
Isoleucine	t=0 Hyphal + 1nmol sI 4	0.00563396	0.606063	0.0399511	0.986469	0.00619956	0.00407162	0.00107477	0.00032366	0.00186161
Isoleucine	t=0 Yeast + 1nmol sI 1	0.00711793			0.984308	0.00590424	0.00380786	0.00375898	0.000312501	0.00190855
Isoleucine	t=0 Yeast + 1nmol sI 2	0.00841269			0.98346	0.00366461	0.00494635	0.00530257	0.000531601	0.0020944
Isoleucine	t=0 Yeast + 1nmol sI 3	0.00571431			0.989794	0.0015248	0.0038	0.00224282	0.000473492	0.00216487
Isoleucine	t=0 Yeast + 1nmol sI 4	0.00563362	0.671964	0.131848	0.990041	0.00175636	0.00327494	0.00207703	0.000622503	0.00222815
Isoleucine	t=10 Hyphal + 1nmol sI 1	0.00743369			0.982699	0.00518776	0.00875158	0.00100194	0.000326557	0.00203309
Isoleucine	t=10 Hyphal + 1nmol sI 2	0.00665802			0.985227	0.00339352	0.00808124	0.00121339	0.000329256	0.00175538
Isoleucine	t=10 Hyphal + 1nmol sI 3	0.00945022			0.971458	0.0164886	0.00932059	0.000666963	0.000206886	0.00185859
Isoleucine	t=10 Hyphal + 1nmol sI 4	0.0129811	0.913077	0.282383	0.955691	0.0305076	0.0113577	0.000179957	0.000176465	0.00208742
Isoleucine	t=10min Yeast + 1nmol sI 1	0.0609356			0.842054	0.031992	0.114828	0.00486457	0.00287026	0.00339088
Isoleucine	t=10min Yeast + 1nmol sI 2	0.0622199			0.836321	0.0356542	0.118119	0.00358806	0.00314273	0.00317431
Isoleucine	t=10min Yeast + 1nmol sI 3	0.0596724			0.844095	0.0328275	0.113227	0.00349677	0.00317696	0.00317655
Isoleucine	t=10min Yeast + 1nmol sI 4	0.0607548	6.08957	0.104424	0.841353	0.0329084	0.115996	0.00356607	0.00270992	0.00346738
Isoleucine	t=15min Hyphal + 1nmol sI 1	0.00910683			0.9728	0.0158529	0.00843123	0.00074275	0.000276567	0.00189685
Isoleucine	t=15min Hyphal + 1nmol sI 2	0.0101572			0.968149	0.0193948	0.00986833	0.00047405	0.000334454	0.00177893
Isoleucine	t=15min Hyphal + 1nmol sI 3	0.00793561			0.982023	0.00390733	0.0104968	0.00139982	0.000288314	0.0018849
Isoleucine	t=15min Hyphal + 1nmol sI 4	0.00759287	0.869813	0.116891	0.983153	0.00375885	0.00949742	0.00114344	0.000454765	0.00199226
Isoleucine	t=15min Yeast + 1nmol sI 1	0.0750115			0.802168	0.0523492	0.126705	0.00953089	0.00552738	0.00371898
Isoleucine	t=15min Yeast + 1nmol sI 2	0.0763746			0.797427	0.054719	0.129384	0.0092685	0.00542943	0.00377269
Isoleucine	t=15min Yeast + 1nmol sI 3	0.0764122			0.799353	0.0513822	0.130268	0.00958885	0.00566527	0.00374308
Isoleucine	t=15min Yeast + 1nmol sI 4	0.0748115	7.56524	0.0859613	0.803448	0.0499338	0.128488	0.0091782	0.00514909	0.00380349
Isoleucine	t=25min Hyphal + 1nmol sI 1	0.00947243			0.973856	0.0124033	0.0103982	0.00103104	0.000489606	0.00182217
Isoleucine	t=25min Hyphal + 1nmol sI 2	0.0100595			0.971275	0.0143972	0.0112652	0.000779429	0.000386809	0.00189683
Isoleucine	t=25min Hyphal + 1nmol sI 3	0.00886322			0.980665	0.00349023	0.011588	0.00155402	0.000528402	0.00217484
Isoleucine	t=25min Hyphal + 1nmol sI 4	0.00830208	0.91743	0.075937	0.981903	0.00358102	0.0106022	0.00108895	0.000667043	0.00215799
Isoleucine	t=25min Yeast + 1nmol sI 1	0.116436			0.716111	0.0589003	0.182072	0.020623	0.0141982	0.00809497
Isoleucine	t=25min Yeast + 1nmol sI 2	0.116839			0.713481	0.0615074	0.181855	0.0210844	0.0146387	0.00743382
Isoleucine	t=25min Yeast + 1nmol sI 3	0.113506			0.725511	0.0548345	0.176422	0.0212319	0.013851	0.0081498
Isoleucine	t=25min Yeast + 1nmol sI 4	0.113504	11.5071	0.181618	0.722726	0.057612	0.178063	0.0203062	0.0135982	0.00769392
Isoleucine	t=30min Hyphal + 1nmol sI 1	0.00990126			0.97506	0.00913761	0.0120409	0.0009533	0.000613647	0.00219447
Isoleucine	t=30min Hyphal + 1nmol sI 2	0.010163			0.974292	0.00957337	0.0119851	0.00141258	0.000653173	0.00208416
Isoleucine	t=30min Hyphal + 1nmol sI 3	0.00953619			0.9754	0.00998478	0.0109026	0.00106318	0.000544893	0.00210436
Isoleucine	t=30min Hyphal + 1nmol sI 4	0.0099441	0.988613	0.0259925	0.973989	0.0107798	0.0114156	0.00126039	0.000445884	0.00210897
Isoleucine	t=30min Yeast + 1nmol sI 1	0.122815			0.7135	0.0508618	0.182064	0.0256853	0.0174166	0.0104731
Isoleucine	t=30min Yeast + 1nmol sI 2	0.125069			0.707055	0.056303	0.180714	0.0270211	0.0179812	0.010925
Isoleucine	t=30min Yeast + 1nmol sI 3	0.119978			0.718058	0.0543124	0.174699	0.0258505	0.0167725	0.0103074
Isoleucine	t=30min Yeast + 1nmol sI 4	0.121553	12.2354	0.215031	0.714889	0.0550654	0.174641	0.0282864	0.0170285	0.010089
Isoleucine	t=5min Hyphal + 1nmol sI 1	0.00938612			0.972973	0.0144862	0.00946305	0.000836373	0.00019532	0.00204558
Isoleucine	t=5min Hyphal + 1nmol sI 2	0.010373			0.967722	0.0193408	0.0102993	0.000517669	0.000229835	0.00189071
Isoleucine	t=5min Hyphal + 1nmol sI 3	0.00803713			0.978105	0.00991495	0.00931542	0.000738378	0.000205116	0.00172086
Isoleucine	t=5min Hyphal + 1nmol sI 4	0.00775919	0.888887	0.121815	0.978983	0.00981625	0.00827722	0.000975981	0.000242494	0.00170547
Isoleucine	t=5min Yeast + 1nmol sI 1	0.0497666			0.867707	0.0269448	0.100367	0.00113235	0.00148914	0.00236012
Isoleucine	t=5min Yeast + 1nmol sI 2	0.0494952			0.867546	0.0281266	0.0994766	0.00126748	0.00132185	0.00226135
Isoleucine	t=5min Yeast + 1nmol sI 3	0.0489862			0.86867	0.0282743	0.0987226	0.00049972	0.00145231	0.00238056
Isoleucine	t=5min Yeast + 1nmol sI 4	0.0491557	4.93509	0.0348702	0.868866	0.0274476	0.0986782	0.00140137	0.00126269	0.00234396
Proline	Metabolite mix	0.0190489			0.96349	-0.0054117	0.0439442	-0.0018093	-0.000213277
Proline	t=0 Hyphal + 1nmol sI 1	0.0310984			0.926949	0.0363419	0.015797	0.0271891	-0.00627734
Proline	t=0 Hyphal + 1nmol sI 2	0.0293822			0.922885	0.048568	0.0162522	0.0127234	-0.000428471
Proline	t=0 Hyphal + 1nmol sI 3	0.0287878			0.932392	0.0348733	0.0214912	0.00767874	0.00356482
Proline	t=0 Hyphal + 1nmol sI 4	0.0436772	3.32364	0.702913	0.917876	0.0176576	0.0332579	0.0342987	-0.00309018
Proline	t=0 Yeast + 1nmol sI 1	0.0303204			0.925331	0.0285254	0.0425594	0.0066994	-0.00311517
Proline	t=0 Yeast + 1nmol sI 2	0.0440705			0.894004	0.0446303	0.0437636	0.0262827	-0.00868091
Proline	t=0 Yeast + 1nmol sI 3	0.0384545			0.901978	0.0497837	0.0410834	0.0067522	0.000402742
Proline	t=0 Yeast + 1nmol sI 4	0.0459561	3.97004	0.701825	0.876212	0.0759105	0.0371262	0.00934186	0.00140896
Proline	t=10 Hyphal + 1nmol sI 1	0.0567731			0.887755	0.0416947	0.0405193	0.0157659	0.0142654
Proline	t=10 Hyphal + 1nmol sI 2	0.0491588			0.892347	0.0477752	0.032601	0.025451	0.0018262
Proline	t=10 Hyphal + 1nmol sI 3	0.03544			0.923142	0.0227041	0.0469142	0.00373106	0.00350855
Proline	t=10 Hyphal + 1nmol sI 4	0.0448397	4.65529	0.890086	0.90567	0.0223464	0.0614193	0.00808307	0.00248112
Proline	t=10min Yeast + 1nmol sI 1	0.0742757			0.82837	0.085234	0.0601607	0.0133929	0.0128422
Proline	t=10min Yeast + 1nmol sI 2	0.0718739			0.836935	0.0749575	0.0615359	0.0168183	0.00975289
Proline	t=10min Yeast + 1nmol sI 3	0.0804598			0.818682	0.0925704	0.0549466	0.0158291	0.0179721
Proline	t=10min Yeast + 1nmol sI 4	0.0680227	7.3658	0.52149	0.847303	0.0674767	0.0595538	0.017159	0.00850737
Proline	t=15min Hyphal + 1nmol sI 1	0.0380156			0.917424	0.0251314	0.0463585	0.0101289	0.000956863
Proline	t=15min Hyphal + 1nmol sI 2	0.0468427			0.905285	0.0251936	0.0553044	0.00529771	0.00891887
Proline	t=15min Hyphal + 1nmol sI 3	0.0355152			0.922955	0.0337197	0.026011	0.0129382	0.00437609
Proline	t=15min Hyphal + 1nmol sI 4	0.0381509	3.96311	0.495813	0.91535	0.0320677	0.0449386	-8.47949e-05	0.00772824
Proline	t=15min Yeast + 1nmol sI 1	0.096754			0.778697	0.10534	0.0773598	0.0274562	0.0111471
Proline	t=15min Yeast + 1nmol sI 2	0.0876451			0.800095	0.0969054	0.0737387	0.0108447	0.0184159
Proline	t=15min Yeast + 1nmol sI 3	0.0930157			0.790907	0.0981979	0.0769102	0.0158969	0.0180885
Proline	t=15min Yeast + 1nmol sI 4	0.0877228	9.12844	0.442883	0.803966	0.086773	0.0784319	0.0160638	0.0147657
Proline	t=25min Hyphal + 1nmol sI 1	0.0386613			0.922568	0.0218878	0.041397	0.0066258	0.00752147
Proline	t=25min Hyphal + 1nmol sI 2	0.0397779			0.918339	0.0239951	0.0482455	-0.00094293	0.0103636
Proline	t=25min Hyphal + 1nmol sI 3	0.0421255			0.906139	0.0394687	0.0412355	0.00606465	0.00709204
Proline	t=25min Hyphal + 1nmol sI 4	0.0672062	4.69427	1.35859	0.866131	0.0537177	0.0307666	0.0439643	0.00542022
Proline	t=25min Yeast + 1nmol sI 1	0.134563			0.721952	0.109985	0.110026	0.0239296	0.0341067
Proline	t=25min Yeast + 1nmol sI 2	0.133586			0.718338	0.121843	0.100932	0.0249114	0.033975
Proline	t=25min Yeast + 1nmol sI 3	0.127013			0.737788	0.10004	0.107214	0.0262485	0.0287099
Proline	t=25min Yeast + 1nmol sI 4	0.12986	13.1256	0.347925	0.724012	0.119711	0.102998	0.0193806	0.0338977
Proline	t=30min Hyphal + 1nmol sI 1	0.0555253			0.90063	0.0193994	0.0409123	0.0353572	0.00370142
Proline	t=30min Hyphal + 1nmol sI 2	0.0510786			0.900757	0.0245855	0.0498435	0.0192124	0.00560114
Proline	t=30min Hyphal + 1nmol sI 3	0.0555285			0.893823	0.0246421	0.048619	0.0314307	0.00148544
Proline	t=30min Hyphal + 1nmol sI 4	0.0404538	5.06465	0.711133	0.920843	0.0158881	0.043942	0.0192652	6.19223e-05
Proline	t=30min Yeast + 1nmol sI 1	0.150631			0.69772	0.113579	0.120893	0.0240765	0.0437322
Proline	t=30min Yeast + 1nmol sI 2	0.147915			0.70175	0.112776	0.118719	0.0255739	0.0411816
Proline	t=30min Yeast + 1nmol sI 3	0.12272			0.704972	0.152222	0.113977	0.00460947	0.0242191
Proline	t=30min Yeast + 1nmol sI 4	0.156684	14.4488	1.49672	0.678797	0.136168	0.107252	0.0350687	0.0427147
Proline	t=5min Hyphal + 1nmol sI 1	0.0231059			0.955447	0.0142878	0.0156278	0.0116678	0.00296924
Proline	t=5min Hyphal + 1nmol sI 2	0.0307321			0.936818	0.0263746	0.016939	0.0167983	0.00307021
Proline	t=5min Hyphal + 1nmol sI 3	0.0307459			0.939946	0.0232248	0.0155613	0.0164376	0.00483085
Proline	t=5min Hyphal + 1nmol sI 4	0.030596	2.8795	0.379328	0.932428	0.0304581	0.0203713	0.0157873	0.000955303
Proline	t=5min Yeast + 1nmol sI 1	0.047246			0.885375	0.0576792	0.044172	0.00813593	0.00463828
Proline	t=5min Yeast + 1nmol sI 2	0.0504967			0.876732	0.064124	0.0437841	0.0111463	0.00421389
Proline	t=5min Yeast + 1nmol sI 3	0.0527328			0.869169	0.0707076	0.044593	0.0110832	0.004447
Proline	t=5min Yeast + 1nmol sI 4	0.0515614	5.05092	0.235939	0.872504	0.0678574	0.0441681	0.0118305	0.00364004
Glycine	Metabolite mix	0.00128372			0.999173	-0.000913886	0.00174067
Glycine	t=0 Hyphal + 1nmol sI 1	0.0011524			0.999263	-0.000830995	0.00156789
Glycine	t=0 Hyphal + 1nmol sI 2	-0.0152372			1.02123	-0.0119829	-0.00924572
Glycine	t=0 Hyphal + 1nmol sI 3	-0.00703338			1.00893	-0.00379242	-0.00513717
Glycine	t=0 Hyphal + 1nmol sI 4	-0.00242325	-0.588536	0.707792	1.0074	-0.00994673	0.00255011
Glycine	t=0 Yeast + 1nmol sI 1	-0.00454938			1.00375	0.00160103	-0.0053499
Glycine	t=0 Yeast + 1nmol sI 2	0.00075978			1.00113	-0.00378813	0.00265385
Glycine	t=0 Yeast + 1nmol sI 3	0.00235841			0.996716	0.00185021	0.0014333
Glycine	t=0 Yeast + 1nmol sI 4	-0.00312449	-0.113892	0.323574	1.0037	-0.00114137	-0.0025538
Glycine	t=10 Hyphal + 1nmol sI 1	-0.00885899			1.01127	-0.00483131	-0.00644334
Glycine	t=10 Hyphal + 1nmol sI 2	0.00875949			0.988763	0.00495569	0.00628164
Glycine	t=10 Hyphal + 1nmol sI 3	0.00276086			1.00009	-0.00570874	0.00561523
Glycine	t=10 Hyphal + 1nmol sI 4	0.000413364	0.076868	0.731756	0.998645	0.00188362	-0.000528446
Glycine	t=10min Yeast + 1nmol sI 1	0.0348233			0.955034	0.0202848	0.0246809
Glycine	t=10min Yeast + 1nmol sI 2	0.0320672			0.961778	0.0123091	0.0259127
Glycine	t=10min Yeast + 1nmol sI 3	0.0356638			0.953786	0.0210995	0.0251141
Glycine	t=10min Yeast + 1nmol sI 4	0.0327584	3.38282	0.169365	0.959689	0.015106	0.0252054
Glycine	t=15min Hyphal + 1nmol sI 1	-0.00531413			1.00793	-0.0052381	-0.00269508
Glycine	t=15min Hyphal + 1nmol sI 2	0.00869563			0.984844	0.0129199	0.00223567
Glycine	t=15min Hyphal + 1nmol sI 3	0.000709601			0.998546	0.00148825	-3.45251e-05
Glycine	t=15min Hyphal + 1nmol sI 4	0.00538888	0.236999	0.608084	0.991155	0.00691182	0.00193297
Glycine	t=15min Yeast + 1nmol sI 1	0.0574348			0.923161	0.0388084	0.0380306
Glycine	t=15min Yeast + 1nmol sI 2	0.0581138			0.924614	0.0345448	0.0408414
Glycine	t=15min Yeast + 1nmol sI 3	0.05777			0.92592	0.0326193	0.0414604
Glycine	t=15min Yeast + 1nmol sI 4	0.0505713	5.59724	0.361144	0.935297	0.0282637	0.0364394
Glycine	t=25min Hyphal + 1nmol sI 1	0.000578029			0.997622	0.00359913	-0.00122154
Glycine	t=25min Hyphal + 1nmol sI 2	0.0132137			0.983971	0.00563086	0.0103982
Glycine	t=25min Hyphal + 1nmol sI 3	0.00198314			0.996842	0.00234905	0.000808618
Glycine	t=25min Hyphal + 1nmol sI 4	0.00160246	0.434432	0.594259	1.00107	-0.0053365	0.00427071
Glycine	t=25min Yeast + 1nmol sI 1	0.126857			0.850066	0.0461554	0.103779
Glycine	t=25min Yeast + 1nmol sI 2	0.119699			0.859194	0.0422133	0.0985928
Glycine	t=25min Yeast + 1nmol sI 3	0.13525			0.838566	0.0523661	0.109067
Glycine	t=25min Yeast + 1nmol sI 4	0.127691	12.7374	0.635885	0.849261	0.0460972	0.104642
Glycine	t=30min Hyphal + 1nmol sI 1	0.00464561			0.992822	0.00506423	0.00211349
Glycine	t=30min Hyphal + 1nmol sI 2	0.0086143			0.98614	0.0104923	0.00336816
Glycine	t=30min Hyphal + 1nmol sI 3	0.00458027			0.995349	0.000141445	0.00450955
Glycine	t=30min Hyphal + 1nmol sI 4	-0.00195328	0.397172	0.437735	1.00692	-0.00992406	0.00300875
Glycine	t=30min Yeast + 1nmol sI 1	0.141637			0.834511	0.0477048	0.117784
Glycine	t=30min Yeast + 1nmol sI 2	0.142874			0.830588	0.0530751	0.116337
Glycine	t=30min Yeast + 1nmol sI 3	0.130825			0.847284	0.0437819	0.108934
Glycine	t=30min Yeast + 1nmol sI 4	0.136683	13.8005	0.548313	0.837575	0.0514846	0.110941
Glycine	t=5min Hyphal + 1nmol sI 1	-0.00117398			1.00095	0.000444947	-0.00139646
Glycine	t=5min Hyphal + 1nmol sI 2	-0.00257053			1.00371	-0.00227956	-0.00143074
Glycine	t=5min Hyphal + 1nmol sI 3	-0.00240054			1.00218	0.000439659	-0.00262037
Glycine	t=5min Hyphal + 1nmol sI 4	0.00181624	-0.10822	0.202999	0.993749	0.0088686	-0.00261806
Glycine	t=5min Yeast + 1nmol sI 1	0.0189526			0.97388	0.0143348	0.0117852
Glycine	t=5min Yeast + 1nmol sI 2	0.0226656			0.965482	0.0237046	0.0108133
Glycine	t=5min Yeast + 1nmol sI 3	0.0208629			0.973108	0.0120589	0.0148334
Glycine	t=5min Yeast + 1nmol sI 4	0.0250575	2.18846	0.260241	0.965716	0.0184534	0.0158308
Succinic acid	Metabolite mix	-6.30663e-05			1.00424	-0.00666964	0.00194039	-0.00057193	0.0010631
Succinic acid	t=0 Hyphal + 1nmol sI 1	0.0237685			0.957291	0.0162947	0.00996541	0.0069481	0.00950109
Succinic acid	t=0 Hyphal + 1nmol sI 2	0.0205703			0.965988	0.00282486	0.0212384	0.00281692	0.00713212
Succinic acid	t=0 Hyphal + 1nmol sI 3	0.0247738			0.961302	0.0090324	0.0138795	0.00084146	0.0149448
Succinic acid	t=0 Hyphal + 1nmol sI 4	0.0232315	2.3086	0.179487	0.970395	-0.00591979	0.0193941	0.00446333	0.0116669
Succinic acid	t=0 Yeast + 1nmol sI 1	0.00119967			0.998495	-0.000359865	0.00124576	-0.000190188	0.000809401
Succinic acid	t=0 Yeast + 1nmol sI 2	0.00110722			0.99703	0.0021015	0.000357827	0.000429215	8.10225e-05
Succinic acid	t=0 Yeast + 1nmol sI 3	0.00149347			0.998385	-0.00112927	0.00131329	0.00124841	0.000182834
Succinic acid	t=0 Yeast + 1nmol sI 4	0.00196714	0.144188	0.0386962	0.996304	0.00192365	9.08132e-05	0.00096328	0.00071836
Succinic acid	t=10 Hyphal + 1nmol sI 1	0.0592479			0.913566	-0.00214511	0.0459542	0.0232717	0.0193534
Succinic acid	t=10 Hyphal + 1nmol sI 2	0.0515001			0.929589	-0.0112063	0.0416112	0.0260413	0.0139651
Succinic acid	t=10 Hyphal + 1nmol sI 3	0.0383353			0.941886	0.00685224	0.0258028	0.0069533	0.0185058
Succinic acid	t=10 Hyphal + 1nmol sI 4	0.0368013	4.64712	1.0774	0.953957	-0.00716937	0.0239243	0.0106271	0.0186612
Succinic acid	t=10min Yeast + 1nmol sI 1	0.138812			0.716928	0.10226	0.105314	0.0596303	0.0158674
Succinic acid	t=10min Yeast + 1nmol sI 2	0.140247			0.716332	0.100055	0.106263	0.0609911	0.0163587
Succinic acid	t=10min Yeast + 1nmol sI 3	0.136417			0.724838	0.0959696	0.102395	0.0622817	0.014516
Succinic acid	t=10min Yeast + 1nmol sI 4	0.138766	13.8561	0.158589	0.71966	0.0990915	0.103699	0.0616265	0.0159232
Succinic acid	t=15min Hyphal + 1nmol sI 1	0.0346754			0.952684	0.00210493	0.0194246	0.0053993	0.0203874
Succinic acid	t=15min Hyphal + 1nmol sI 2	0.0359992			0.95838	-0.0129024	0.0265001	0.00818941	0.0198327
Succinic acid	t=15min Hyphal + 1nmol sI 3	0.0807298			0.858995	0.0483393	0.0364013	0.0232804	0.032984
Succinic acid	t=15min Hyphal + 1nmol sI 4	0.0728542	5.60647	2.41549	0.907159	-0.0162738	0.0539102	0.020947	0.0342573
Succinic acid	t=15min Yeast + 1nmol sI 1	0.15685			0.666565	0.132353	0.126373	0.056536	0.0181732
Succinic acid	t=15min Yeast + 1nmol sI 2	0.158772			0.662418	0.133023	0.129303	0.0575631	0.0176926
Succinic acid	t=15min Yeast + 1nmol sI 3	0.161818			0.663076	0.128699	0.12532	0.0636847	0.0192199
Succinic acid	t=15min Yeast + 1nmol sI 4	0.161057	15.9624	0.225762	0.665354	0.125465	0.127293	0.063371	0.0185163
Succinic acid	t=25min Hyphal + 1nmol sI 1	0.0549765			0.924174	-0.0120557	0.0502299	0.0191037	0.0185477
Succinic acid	t=25min Hyphal + 1nmol sI 2	0.0580431			0.915202	0.000496993	0.0440102	0.0175097	0.0227814
Succinic acid	t=25min Hyphal + 1nmol sI 3	0.0847248			0.872476	0.0130019	0.0490057	0.0341786	0.0313375
Succinic acid	t=25min Hyphal + 1nmol sI 4	0.0959151	7.34149	2.00868	0.860128	0.0058247	0.064745	0.0288637	0.0404387
Succinic acid	t=25min Yeast + 1nmol sI 1	0.224418			0.552598	0.15728	0.164634	0.0908252	0.0346619
Succinic acid	t=25min Yeast + 1nmol sI 2	0.225736			0.549864	0.157595	0.166013	0.0927877	0.0337399
Succinic acid	t=25min Yeast + 1nmol sI 3	0.222486			0.55729	0.155089	0.162544	0.0905391	0.0345382
Succinic acid	t=25min Yeast + 1nmol sI 4	0.22254	22.3795	0.157491	0.55614	0.15463	0.164869	0.0916498	0.0327111
Succinic acid	t=30min Hyphal + 1nmol sI 1	0.0820329			0.871264	0.0178011	0.0561623	0.0210826	0.0336895
Succinic acid	t=30min Hyphal + 1nmol sI 2	0.0701853			0.903139	-0.00805369	0.0521186	0.0266249	0.0261707
Succinic acid	t=30min Hyphal + 1nmol sI 3	0.0601243			0.916082	-0.00235742	0.0380547	0.0261387	0.0220822
Succinic acid	t=30min Hyphal + 1nmol sI 4	0.0697304	7.05182	0.896945	0.892832	0.00798393	0.0487551	0.0282887	0.0221403
Succinic acid	t=30min Yeast + 1nmol sI 1	0.254977			0.513542	0.152394	0.181097	0.106546	0.0464207
Succinic acid	t=30min Yeast + 1nmol sI 2	0.25551			0.506551	0.161519	0.181389	0.104421	0.0461201
Succinic acid	t=30min Yeast + 1nmol sI 3	0.25888			0.49259	0.168375	0.198374	0.0922455	0.0484148
Succinic acid	t=30min Yeast + 1nmol sI 4	0.257678	25.6761	0.183285	0.493446	0.166926	0.202505	0.089713	0.0474098
Succinic acid	t=5min Hyphal + 1nmol sI 1	0.0376133			0.941643	0.00422836	0.0281383	0.014013	0.0119773
Succinic acid	t=5min Hyphal + 1nmol sI 2	0.0251288			0.965611	0.000531932	0.013249	0.00894774	0.0116606
Succinic acid	t=5min Hyphal + 1nmol sI 3	0.0380945			0.94841	-0.00873179	0.0327799	0.0146193	0.0129231
Succinic acid	t=5min Hyphal + 1nmol sI 4	0.0405227	3.53399	0.692541	0.930858	0.0151458	0.0344076	0.000223033	0.0193652
Succinic acid	t=5min Yeast + 1nmol sI 1	0.111965			0.774347	0.0769303	0.0864041	0.0511554	0.0111635
Succinic acid	t=5min Yeast + 1nmol sI 2	0.111708			0.774844	0.0764493	0.0862724	0.0518992	0.010535
Succinic acid	t=5min Yeast + 1nmol sI 3	0.111618			0.774717	0.0759426	0.0884183	0.0499972	0.0109251
Succinic acid	t=5min Yeast + 1nmol sI 4	0.111739	11.1757	0.0147478	0.77508	0.074748	0.0891546	0.0501717	0.0108459
Fumaric acid	Metabolite mix	0.0294286			0.890182	0.0928597	0.0253212	-0.00766419	-0.000698734
Fumaric acid	t=0 Hyphal + 1nmol sI 1	0.00511873			0.994259	-0.0030421	0.00454872	0.00251766	0.00171665
Fumaric acid	t=0 Hyphal + 1nmol sI 2	0.00244507			0.999926	-0.00705165	0.00461736	0.00243581	7.24415e-05
Fumaric acid	t=0 Hyphal + 1nmol sI 3	0.0039957			0.993901	0.005193	-0.00502626	0.00288695	0.00304537
Fumaric acid	t=0 Hyphal + 1nmol sI 4	0.00246947	0.350724	0.129623	0.999198	-0.00316515	-0.000475292	0.0037756	0.000666702
Fumaric acid	t=0 Yeast + 1nmol sI 1	0.00123692			0.997764	0.00113411	-0.000279089	0.00115263	0.00022847
Fumaric acid	t=0 Yeast + 1nmol sI 2	0.000422263			1.002	-0.00337659	-0.000168752	0.00079403	0.000755265
Fumaric acid	t=0 Yeast + 1nmol sI 3	0.000569413			0.998842	0.000288926	0.000714822	5.98969e-05	9.48477e-05
Fumaric acid	t=0 Yeast + 1nmol sI 4	0.00205414	0.107068	0.0745328	0.994434	0.00377284	0.00103046	0.000669832	9.33256e-05
Fumaric acid	t=10 Hyphal + 1nmol sI 1	0.0481417			0.920205	0.0170618	0.021432	0.0325637	0.00873743
Fumaric acid	t=10 Hyphal + 1nmol sI 2	0.0484427			0.927064	0.00502984	0.0243206	0.0342421	0.00934341
Fumaric acid	t=10 Hyphal + 1nmol sI 3	0.0242849			0.963085	0.0040165	0.0100665	0.0183385	0.00449364
Fumaric acid	t=10 Hyphal + 1nmol sI 4	0.0251418	3.65028	1.36183	0.962104	0.00300622	0.0114818	0.0190338	0.00437396
Fumaric acid	t=10min Yeast + 1nmol sI 1	0.117994			0.739424	0.117622	0.0841867	0.0490874	0.00967985
Fumaric acid	t=10min Yeast + 1nmol sI 2	0.12108			0.733939	0.119159	0.0862793	0.0498891	0.0107337
Fumaric acid	t=10min Yeast + 1nmol sI 3	0.11726			0.740982	0.118145	0.0820859	0.0484257	0.0103619
Fumaric acid	t=10min Yeast + 1nmol sI 4	0.118725	11.8765	0.165513	0.737556	0.118774	0.0856252	0.0473026	0.0107421
Fumaric acid	t=15min Hyphal + 1nmol sI 1	0.0298919			0.953372	0.0077767	0.0113527	0.0209101	0.00658876
Fumaric acid	t=15min Hyphal + 1nmol sI 2	0.0272991			0.962044	0.00381433	0.00549816	0.0201884	0.00845515
Fumaric acid	t=15min Hyphal + 1nmol sI 3	0.0624543			0.906193	0.00890453	0.0265886	0.0455188	0.0127948
Fumaric acid	t=15min Hyphal + 1nmol sI 4	0.0611741	4.52049	1.92151	0.908169	0.00959038	0.0238051	0.0462445	0.0121906
Fumaric acid	t=15min Yeast + 1nmol sI 1	0.135298			0.688353	0.152641	0.0986988	0.0500716	0.010235
Fumaric acid	t=15min Yeast + 1nmol sI 2	0.138559			0.681418	0.154827	0.102781	0.05005	0.0109237
Fumaric acid	t=15min Yeast + 1nmol sI 3	0.137555			0.687659	0.148596	0.100986	0.0513866	0.0113731
Fumaric acid	t=15min Yeast + 1nmol sI 4	0.137695	13.7277	0.139157	0.687965	0.14876	0.0993986	0.0522824	0.0115941
Fumaric acid	t=25min Hyphal + 1nmol sI 1	0.0491171			0.928199	0.00731749	0.0186486	0.0314876	0.0143478
Fumaric acid	t=25min Hyphal + 1nmol sI 2	0.0486729			0.928726	0.0071505	0.0189181	0.0311169	0.0140885
Fumaric acid	t=25min Hyphal + 1nmol sI 3	0.0905602			0.869696	0.00725931	0.0364402	0.0643167	0.0222878
Fumaric acid	t=25min Hyphal + 1nmol sI 4	0.0961982	7.11371	2.57866	0.856422	0.0172494	0.0368269	0.0641175	0.0253843
Fumaric acid	t=25min Yeast + 1nmol sI 1	0.217447			0.553923	0.176993	0.144377	0.0947867	0.0299202
Fumaric acid	t=25min Yeast + 1nmol sI 2	0.218992			0.549898	0.178262	0.146646	0.0963633	0.0288309
Fumaric acid	t=25min Yeast + 1nmol sI 3	0.209766			0.567939	0.171645	0.14163	0.0909828	0.0278027
Fumaric acid	t=25min Yeast + 1nmol sI 4	0.21109	21.4324	0.45743	0.565823	0.17146	0.142275	0.0934162	0.0270256
Fumaric acid	t=30min Hyphal + 1nmol sI 1	0.0732094			0.886342	0.018238	0.0312328	0.0446146	0.0195725
Fumaric acid	t=30min Hyphal + 1nmol sI 2	0.0797606			0.883101	0.00926194	0.0335434	0.0536811	0.0204126
Fumaric acid	t=30min Hyphal + 1nmol sI 3	0.0739944			0.8906	0.0123004	0.0305884	0.0435454	0.022966
Fumaric acid	t=30min Hyphal + 1nmol sI 4	0.0753347	7.55748	0.292526	0.890487	0.0101698	0.0322698	0.0416648	0.0254088
Fumaric acid	t=30min Yeast + 1nmol sI 1	0.248956			0.518767	0.170648	0.150861	0.115439	0.0442844
Fumaric acid	t=30min Yeast + 1nmol sI 2	0.247927			0.518855	0.171584	0.15043	0.117263	0.0418685
Fumaric acid	t=30min Yeast + 1nmol sI 3	0.239256			0.519465	0.182965	0.156189	0.103847	0.0375352
Fumaric acid	t=30min Yeast + 1nmol sI 4	0.250586	24.6681	0.506986	0.49524	0.19437	0.162298	0.108989	0.0391027
Fumaric acid	t=5min Hyphal + 1nmol sI 1	0.0383215			0.94103	0.00486627	0.019787	0.028423	0.00589419
Fumaric acid	t=5min Hyphal + 1nmol sI 2	0.03793			0.940093	0.00835239	0.0169212	0.0290095	0.00562418
Fumaric acid	t=5min Hyphal + 1nmol sI 3	0.0389727			0.942312	0.00702887	0.0105972	0.0325814	0.00748086
Fumaric acid	t=5min Hyphal + 1nmol sI 4	0.0410896	3.90785	0.140804	0.932879	0.0156813	0.0132631	0.0305574	0.00761964
Fumaric acid	t=5min Yeast + 1nmol sI 1	0.0934768			0.791571	0.0942103	0.0701048	0.0369696	0.00714455
Fumaric acid	t=5min Yeast + 1nmol sI 2	0.0954383			0.789196	0.0932606	0.0713567	0.0389667	0.00721975
Fumaric acid	t=5min Yeast + 1nmol sI 3	0.0947195			0.789916	0.0931241	0.0715384	0.0390097	0.00641204
Fumaric acid	t=5min Yeast + 1nmol sI 4	0.0928958	9.41326	0.1156	0.794301	0.0904684	0.0709238	0.0379601	0.00634677
Serine	Metabolite mix	-0.00392576			1.00746	-0.00317454	-0.00426228	-2.60669e-05
Serine	t=0 Hyphal + 1nmol sI 1	-0.00106975			1.00328	-0.00392359	0.00121702	-0.000573234
Serine	t=0 Hyphal + 1nmol sI 2	-0.000747729			1.00127	-0.00287645	0.00417636	-0.00257315
Serine	t=0 Hyphal + 1nmol sI 3	0.00104187			0.997557	0.00228047	-0.000358328	0.000520604
Serine	t=0 Hyphal + 1nmol sI 4	-0.00306036	-0.095899	0.168088	1.00722	-0.00508556	-0.00231295	0.000176794
Serine	t=0 Yeast + 1nmol sI 1	-0.00302808			1.01025	-0.00965044	-0.00237035	0.00176896
Serine	t=0 Yeast + 1nmol sI 2	-0.00224979			1.00691	-0.00487808	-0.0042185	0.00218857
Serine	t=0 Yeast + 1nmol sI 3	-0.000542376			1.00231	-0.00276014	0.000208391	0.000238743
Serine	t=0 Yeast + 1nmol sI 4	-9.91491e-05	-0.147985	0.138745	1.00389	-0.00589885	0.000416726	0.00158932
Serine	t=10 Hyphal + 1nmol sI 1	0.00134686			0.997933	0.00232758	-0.00249441	0.00223394
Serine	t=10 Hyphal + 1nmol sI 2	0.00187676			0.996812	0.00334912	-0.00276342	0.00260266
Serine	t=10 Hyphal + 1nmol sI 3	0.00477074			0.989696	0.00395884	0.00868113	-0.0023363
Serine	t=10 Hyphal + 1nmol sI 4	0.00327103	0.281635	0.153499	0.9979	-0.00236972	0.00122612	0.00324352
Serine	t=10min Yeast + 1nmol sI 1	0.0347456			0.939519	0.0309818	0.0152436	0.0142559
Serine	t=10min Yeast + 1nmol sI 2	0.028535			0.948845	0.0286135	0.0106325	0.0119089
Serine	t=10min Yeast + 1nmol sI 3	0.0271893			0.95367	0.0215766	0.014268	0.0104851
Serine	t=10min Yeast + 1nmol sI 4	0.03215	3.0655	0.343868	0.948146	0.0181432	0.0228258	0.010885
Serine	t=15min Hyphal + 1nmol sI 1	0.00383857			0.995489	0.0028928	-0.00376836	0.00538654
Serine	t=15min Hyphal + 1nmol sI 2	0.00605445			0.989897	0.00515802	0.00182817	0.00311633
Serine	t=15min Hyphal + 1nmol sI 3	0.0110744			0.983768	0.00575054	0.00397064	0.00651041
Serine	t=15min Hyphal + 1nmol sI 4	0.0105262	0.78734	0.350581	0.981043	0.0136022	-0.00191212	0.00726694
Serine	t=15min Yeast + 1nmol sI 1	0.0607295			0.891584	0.0584014	0.0262578	0.0237572
Serine	t=15min Yeast + 1nmol sI 2	0.0651536			0.882613	0.0630529	0.0305944	0.0237396
Serine	t=15min Yeast + 1nmol sI 3	0.0582453			0.901254	0.0478163	0.0258693	0.0250603
Serine	t=15min Yeast + 1nmol sI 4	0.0608289	6.12393	0.287018	0.891741	0.0563271	0.0296357	0.0222961
Serine	t=25min Hyphal + 1nmol sI 1	0.0196012			0.970392	0.0151955	-0.000370834	0.0147833
Serine	t=25min Hyphal + 1nmol sI 2	0.019225			0.974762	0.00346435	0.0111118	0.0106623
Serine	t=25min Hyphal + 1nmol sI 3	0.0280325			0.973329	-0.00577989	0.00747615	0.024975
Serine	t=25min Hyphal + 1nmol sI 4	0.0299051	2.4191	0.557183	0.964599	0.00489055	0.0067076	0.0238032
Serine	t=25min Yeast + 1nmol sI 1	0.15696			0.749093	0.112598	0.0566451	0.0816639
Serine	t=25min Yeast + 1nmol sI 2	0.15635			0.747813	0.115483	0.0565422	0.0801613
Serine	t=25min Yeast + 1nmol sI 3	0.160189			0.745185	0.110476	0.0629242	0.0814141
Serine	t=25min Yeast + 1nmol sI 4	0.157722	15.7805	0.168522	0.748169	0.112534	0.0572565	0.0820399
Serine	t=30min Hyphal + 1nmol sI 1	0.0274885			0.967786	0.00238111	0.00941528	0.020418
Serine	t=30min Hyphal + 1nmol sI 2	0.0288633			0.953275	0.022769	0.00804853	0.0159079
Serine	t=30min Hyphal + 1nmol sI 3	0.0216209			0.978092	0.00076382	-0.000666058	0.0218104
Serine	t=30min Hyphal + 1nmol sI 4	0.0235776	2.53876	0.336443	0.974051	-0.000118133	0.00735018	0.0187169
Serine	t=30min Yeast + 1nmol sI 1	0.191442			0.707805	0.116527	0.0692062	0.106462
Serine	t=30min Yeast + 1nmol sI 2	0.19423			0.703182	0.117889	0.0719871	0.106942
Serine	t=30min Yeast + 1nmol sI 3	0.193146			0.713364	0.10322	0.0740292	0.109387
Serine	t=30min Yeast + 1nmol sI 4	0.192905	19.2931	0.114765	0.703238	0.122302	0.0669682	0.107492
Serine	t=5min Hyphal + 1nmol sI 1	0.000403718			1.0001	-0.0012971	0.00108041	0.000115813
Serine	t=5min Hyphal + 1nmol sI 2	-0.000459483			1.00072	-0.00123735	0.00168795	-0.00117233
Serine	t=5min Hyphal + 1nmol sI 3	0.00243958			0.997699	-0.00296964	0.00552434	-0.000253431
Serine	t=5min Hyphal + 1nmol sI 4	0.0028395	0.130583	0.158826	0.994344	0.0036618	0.00112659	0.00086784
Serine	t=5min Yeast + 1nmol sI 1	0.013719			0.972898	0.0168423	0.00646595	0.00379424
Serine	t=5min Yeast + 1nmol sI 2	0.0154137			0.970968	0.0161813	0.00849292	0.00435795
Serine	t=5min Yeast + 1nmol sI 3	0.013775			0.973554	0.0187106	0.00059165	0.00714373
Serine	t=5min Yeast + 1nmol sI 4	0.0175369	1.51111	0.179807	0.970235	0.0102652	0.0161539	0.00334589
Threonine	Metabolite mix	-0.000334136			1.00238	-0.00284827	-0.000532132	0.00141253	-0.000415399
Threonine	t=0 Hyphal + 1nmol sI 1	0.00347176			0.986053	0.0137173	0.00149381	-0.00223834	0.000974288
Threonine	t=0 Hyphal + 1nmol sI 2	0.00196618			0.99628	0.00510128	-0.0044233	0.000558342	0.00248375
Threonine	t=0 Hyphal + 1nmol sI 3	0.000306341			1.00099	-0.00100231	-0.0039396	0.00570038	-0.00174857
Threonine	t=0 Hyphal + 1nmol sI 4	0.0040098	0.243852	0.166391	0.993787	0.00287317	-0.00190135	0.00399522	0.00124576
Threonine	t=0 Yeast + 1nmol sI 1	-0.000954838			1.00894	-0.0128534	0.00291361	0.000788912	0.000210029
Threonine	t=0 Yeast + 1nmol sI 2	0.00419504			0.994913	-0.00154904	0.00222232	0.00377047	0.000643285
Threonine	t=0 Yeast + 1nmol sI 3	0.00160197			0.996459	0.00176451	0.000934111	0.000594773	0.000247711
Threonine	t=0 Yeast + 1nmol sI 4	0.00265695	0.187478	0.216615	0.996261	1.9601e-05	0.000150545	0.00397002	-0.000400738
Threonine	t=10 Hyphal + 1nmol sI 1	0.0110181			0.97556	0.0118643	0.00487813	0.00833655	-0.000639411
Threonine	t=10 Hyphal + 1nmol sI 2	0.00196606			0.994487	0.00520199	-0.00260614	0.00379472	-0.000877409
Threonine	t=10 Hyphal + 1nmol sI 3	0.00145576			0.99856	0.000514779	-0.0033341	0.00505908	-0.000800195
Threonine	t=10 Hyphal + 1nmol sI 4	0.00167299	0.402824	0.466463	1.00214	-0.0061313	0.000601262	0.00192051	0.0014648
Threonine	t=10min Yeast + 1nmol sI 1	0.032908			0.950064	-0.000132811	0.0208887	0.026735	0.0024456
Threonine	t=10min Yeast + 1nmol sI 2	0.0328814			0.941228	0.0173129	0.0123121	0.0269975	0.00214898
Threonine	t=10min Yeast + 1nmol sI 3	0.0315668			0.947161	0.0068916	0.0190908	0.0262331	0.00062364
Threonine	t=10min Yeast + 1nmol sI 4	0.0343228	3.29198	0.112557	0.942742	0.0122078	0.013369	0.0283785	0.00330251
Threonine	t=15min Hyphal + 1nmol sI 1	0.00510099			0.990445	0.00548282	-0.00127824	0.0039225	0.00142754
Threonine	t=15min Hyphal + 1nmol sI 2	0.0058223			0.984668	0.0110547	0.00170487	0.00146546	0.00110709
Threonine	t=15min Hyphal + 1nmol sI 3	0.0104246			0.974874	0.0116107	0.00859933	0.00677395	-0.00185825
Threonine	t=15min Hyphal + 1nmol sI 4	0.00518813	0.6634	0.254741	0.987561	0.00507942	0.00511529	0.00353607	-0.00129142
Threonine	t=15min Yeast + 1nmol sI 1	0.0605783			0.891077	0.0324107	0.0280934	0.039959	0.00845967
Threonine	t=15min Yeast + 1nmol sI 2	0.0569633			0.903354	0.0192948	0.0288367	0.0431712	0.00534282
Threonine	t=15min Yeast + 1nmol sI 3	0.0599352			0.896787	0.0252435	0.0280332	0.0413141	0.00862223
Threonine	t=15min Yeast + 1nmol sI 4	0.0580481	5.88812	0.16697	0.896394	0.0294831	0.0284179	0.0369464	0.00875857
Threonine	t=25min Hyphal + 1nmol sI 1	0.0117283			0.979234	0.00814275	0.00264044	0.00644262	0.0035404
Threonine	t=25min Hyphal + 1nmol sI 2	0.00874515			0.987278	-0.000355995	0.00606831	0.00483888	0.00217083
Threonine	t=25min Hyphal + 1nmol sI 3	0.0184097			0.974591	-0.00198585	0.0114866	0.0109833	0.00492537
Threonine	t=25min Hyphal + 1nmol sI 4	0.0124196	1.28257	0.404974	0.986566	-0.00778858	0.00628979	0.0148425	8.99832e-05
Threonine	t=25min Yeast + 1nmol sI 1	0.114423			0.810701	0.0384589	0.0545996	0.0749248	0.0213152
Threonine	t=25min Yeast + 1nmol sI 2	0.112673			0.811326	0.0329739	0.0656476	0.073788	0.0162646
Threonine	t=25min Yeast + 1nmol sI 3	0.11278			0.805636	0.0405895	0.0644491	0.075671	0.0136549
Threonine	t=25min Yeast + 1nmol sI 4	0.114874	11.3688	0.112594	0.808104	0.0377394	0.055823	0.083223	0.0151109
Threonine	t=30min Hyphal + 1nmol sI 1	0.0121579			0.975911	0.0132002	0.00207893	0.0039643	0.00484517
Threonine	t=30min Hyphal + 1nmol sI 2	0.0135313			0.982445	-3.25155e-06	0.00218332	0.011739	0.00363619
Threonine	t=30min Hyphal + 1nmol sI 3	0.0108152			0.978073	0.0100003	0.00374188	0.00696205	0.00122264
Threonine	t=30min Hyphal + 1nmol sI 4	0.0124986	1.22507	0.11211	0.98014	0.00118983	0.00912879	0.00761971	0.00192194
Threonine	t=30min Yeast + 1nmol sI 1	0.135859			0.772734	0.0477579	0.0675327	0.0872906	0.0246848
Threonine	t=30min Yeast + 1nmol sI 2	0.13407			0.783322	0.0387875	0.0637402	0.0865882	0.0275618
Threonine	t=30min Yeast + 1nmol sI 3	0.142506			0.749873	0.0653599	0.0723427	0.0897165	0.0227076
Threonine	t=30min Yeast + 1nmol sI 4	0.139525	13.799	0.37711	0.766832	0.0483977	0.0728705	0.0836352	0.0282643
Threonine	t=5min Hyphal + 1nmol sI 1	0.00565537			0.988852	0.00485639	0.00252812	0.0023453	0.00141824
Threonine	t=5min Hyphal + 1nmol sI 2	0.00285181			0.992958	0.00515859	-0.000981469	0.00324686	-0.000382253
Threonine	t=5min Hyphal + 1nmol sI 3	-6.59026e-05			1.00917	-0.0170337	0.0053251	0.00401719	-0.00148293
Threonine	t=5min Hyphal + 1nmol sI 4	0.00107745	0.237968	0.249197	1.0009	-0.00506718	0.00102095	0.00523421	-0.00209188
Threonine	t=5min Yeast + 1nmol sI 1	0.017755			0.968601	0.0101728	0.00569248	0.0126731	0.00286079
Threonine	t=5min Yeast + 1nmol sI 2	0.0133481			0.974032	0.0104299	0.00494439	0.00930328	0.00129096
Threonine	t=5min Yeast + 1nmol sI 3	0.0154928			0.974095	0.0028654	0.0131471	0.0067594	0.00313333
Threonine	t=5min Yeast + 1nmol sI 4	0.0133967	1.49981	0.209225	0.978719	0.00606513	-0.000363533	0.0140674	0.00151158
Malic acid	Metabolite mix	0.018035			0.969094	-0.00835508	0.0382518	4.57345e-05	0.000963629
Malic acid	t=0 Hyphal + 1nmol sI 1	0.033765			0.944472	-0.0114033	0.0581353	0.00499222	0.00380405
Malic acid	t=0 Hyphal + 1nmol sI 2	0.0241601			0.967087	-0.019467	0.0464432	0.000528013	0.00540923
Malic acid	t=0 Hyphal + 1nmol sI 3	0.0167406			0.9642	0.00158488	0.0351836	0.00111681	-0.00208499
Malic acid	t=0 Hyphal + 1nmol sI 4	0.0219096	2.41438	0.712664	0.959656	-0.00294422	0.0395515	0.00346751	0.000269309
Malic acid	t=0 Yeast + 1nmol sI 1	0.0184604			0.968471	-0.00817963	0.038728	-0.000640651	0.00162173
Malic acid	t=0 Yeast + 1nmol sI 2	0.0182487			0.968738	-0.00729318	0.0367439	0.000446188	0.00136545
Malic acid	t=0 Yeast + 1nmol sI 3	0.0181791			0.968936	-0.00794764	0.0377676	-0.000151839	0.00139609
Malic acid	t=0 Yeast + 1nmol sI 4	0.0195059	1.85985	0.061663	0.966542	-0.00740382	0.0387325	0.00055491	0.0015744
Malic acid	t=10 Hyphal + 1nmol sI 1	0.152225			0.748113	0.0438922	0.0848822	0.0972103	0.0259027
Malic acid	t=10 Hyphal + 1nmol sI 2	0.152661			0.755148	0.0305685	0.0896968	0.0976649	0.0269221
Malic acid	t=10 Hyphal + 1nmol sI 3	0.108699			0.825014	0.0130574	0.0794798	0.0670155	0.0154331
Malic acid	t=10 Hyphal + 1nmol sI 4	0.112741	13.1582	2.41457	0.819511	0.0122824	0.0841768	0.0657882	0.0182413
Malic acid	t=10min Yeast + 1nmol sI 1	0.137089			0.70975	0.113166	0.110301	0.0525451	0.0142379
Malic acid	t=10min Yeast + 1nmol sI 2	0.135334			0.712519	0.113591	0.107511	0.0527915	0.0135871
Malic acid	t=10min Yeast + 1nmol sI 3	0.134043			0.71312	0.115208	0.10687	0.0519846	0.0128175
Malic acid	t=10min Yeast + 1nmol sI 4	0.136117	13.5646	0.12873	0.710984	0.112475	0.110541	0.0530865	0.0129133
Malic acid	t=15min Hyphal + 1nmol sI 1	0.124679			0.804607	0.0175469	0.0760908	0.0780343	0.0237207
Malic acid	t=15min Hyphal + 1nmol sI 2	0.126227			0.803818	0.0105034	0.0872621	0.0737875	0.0246293
Malic acid	t=15min Hyphal + 1nmol sI 3	0.191706			0.705436	0.0255536	0.109031	0.11671	0.0432696
Malic acid	t=15min Hyphal + 1nmol sI 4	0.187325	15.7484	3.70351	0.707198	0.0339774	0.103521	0.112936	0.0423678
Malic acid	t=15min Yeast + 1nmol sI 1	0.150809			0.666496	0.145562	0.120838	0.0524186	0.0146856
Malic acid	t=15min Yeast + 1nmol sI 2	0.151032			0.665137	0.147917	0.119493	0.052589	0.0148648
Malic acid	t=15min Yeast + 1nmol sI 3	0.151269			0.667441	0.143895	0.119493	0.0544914	0.0146801
Malic acid	t=15min Yeast + 1nmol sI 4	0.151885	15.1249	0.0464106	0.667087	0.142839	0.119631	0.0563328	0.0141108
Malic acid	t=25min Hyphal + 1nmol sI 1	0.187081			0.712048	0.0328429	0.100388	0.10418	0.0505412
Malic acid	t=25min Hyphal + 1nmol sI 2	0.193773			0.705536	0.0366315	0.0896208	0.113629	0.0545824
Malic acid	t=25min Hyphal + 1nmol sI 3	0.23439			0.648084	0.032291	0.114561	0.14411	0.0609545
Malic acid	t=25min Hyphal + 1nmol sI 4	0.237559	21.3201	2.64703	0.633393	0.0410784	0.124828	0.1433	0.0574004
Malic acid	t=25min Yeast + 1nmol sI 1	0.226107			0.544428	0.169194	0.156266	0.0977437	0.0323677
Malic acid	t=25min Yeast + 1nmol sI 2	0.226446			0.545124	0.166085	0.159402	0.0966615	0.0327279
Malic acid	t=25min Yeast + 1nmol sI 3	0.224482			0.548713	0.166674	0.15452	0.0981607	0.0319328
Malic acid	t=25min Yeast + 1nmol sI 4	0.224403	22.5359	0.106858	0.549687	0.163873	0.15687	0.098281	0.0312888
Malic acid	t=30min Hyphal + 1nmol sI 1	0.228373			0.663996	0.024287	0.113055	0.131555	0.0671074
Malic acid	t=30min Hyphal + 1nmol sI 2	0.222447			0.671245	0.0227672	0.113502	0.129925	0.0625607
Malic acid	t=30min Hyphal + 1nmol sI 3	0.216474			0.67428	0.0364661	0.101415	0.124755	0.0630833
Malic acid	t=30min Hyphal + 1nmol sI 4	0.221334	22.2157	0.488867	0.671016	0.0273631	0.108086	0.132342	0.0611935
Malic acid	t=30min Yeast + 1nmol sI 1	0.262335			0.499103	0.166384	0.166073	0.122946	0.0454926
Malic acid	t=30min Yeast + 1nmol sI 2	0.263256			0.49797	0.167812	0.164919	0.121824	0.0474758
Malic acid	t=30min Yeast + 1nmol sI 3	0.261224			0.483889	0.187074	0.17215	0.114027	0.0428596
Malic acid	t=30min Yeast + 1nmol sI 4	0.261563	26.2094	0.0903442	0.483833	0.185649	0.173696	0.114079	0.0427434
Malic acid	t=5min Hyphal + 1nmol sI 1	0.124693			0.795284	0.0231178	0.0857742	0.0791906	0.016633
Malic acid	t=5min Hyphal + 1nmol sI 2	0.124475			0.799193	0.0156058	0.0889489	0.0806108	0.0156415
Malic acid	t=5min Hyphal + 1nmol sI 3	0.115659			0.816855	0.0169365	0.0678728	0.0833863	0.0149491
Malic acid	t=5min Hyphal + 1nmol sI 4	0.126724	12.2888	0.492417	0.804596	0.00686831	0.0860309	0.0820528	0.0204515
Malic acid	t=5min Yeast + 1nmol sI 1	0.110334			0.766268	0.0853248	0.0990301	0.0395562	0.00982052
Malic acid	t=5min Yeast + 1nmol sI 2	0.109973			0.767322	0.0856863	0.0962958	0.0411712	0.00952468
Malic acid	t=5min Yeast + 1nmol sI 3	0.10985			0.767005	0.0862081	0.0967737	0.0404084	0.009605
Malic acid	t=5min Yeast + 1nmol sI 4	0.110523	11.017	0.0312501	0.767786	0.0834361	0.0974542	0.0415438	0.00977937
Aspartic acid	Metabolite mix	0.000696112			1.0002	-0.000873901	-0.00080075	0.000621448	0.000848876
Aspartic acid	t=0 Hyphal + 1nmol sI 1	0.00395597			0.989591	-0.0036235	0.0195529	-0.0024223	-0.00309789
Aspartic acid	t=0 Hyphal + 1nmol sI 2	0.009763			0.980484	0.00128074	0.0134059	0.00835871	-0.00352917
Aspartic acid	t=0 Hyphal + 1nmol sI 3	0.00309715			0.997493	-0.00586617	0.00115911	0.0129198	-0.00570569
Aspartic acid	t=0 Hyphal + 1nmol sI 4	0.0105565	0.684316	0.385931	0.984207	-0.000568808	0.0101934	0.00226712	0.00390167
Aspartic acid	t=0 Yeast + 1nmol sI 1	0.00211584			0.989374	0.0125785	-0.00130042	-0.00109436	0.000442186
Aspartic acid	t=0 Yeast + 1nmol sI 2	-0.000175826			1.00058	-0.00380248	0.00588849	-0.00197074	-0.000691398
Aspartic acid	t=0 Yeast + 1nmol sI 3	0.0015913			0.995643	0.00594149	-0.00456792	0.00237266	0.000610389
Aspartic acid	t=0 Yeast + 1nmol sI 4	0.00333787	0.171729	0.145887	0.996623	-0.000399495	-0.00135412	0.00406201	0.00106829
Aspartic acid	t=10 Hyphal + 1nmol sI 1	0.041406			0.924223	0.0246758	0.0124687	0.0385195	0.000113079
Aspartic acid	t=10 Hyphal + 1nmol sI 2	0.0416501			0.914825	0.0357592	0.0157575	0.0353079	-0.00164935
Aspartic acid	t=10 Hyphal + 1nmol sI 3	0.0384838			0.93832	0.00872069	0.020679	0.0252652	0.00701524
Aspartic acid	t=10 Hyphal + 1nmol sI 4	0.031758	3.83245	0.460797	0.951446	0.00671956	0.0128521	0.0213225	0.00766014
Aspartic acid	t=10min Yeast + 1nmol sI 1	0.11879			0.732248	0.125368	0.0835694	0.0526074	0.0062079
Aspartic acid	t=10min Yeast + 1nmol sI 2	0.116074			0.738315	0.122494	0.0824195	0.050124	0.00664724
Aspartic acid	t=10min Yeast + 1nmol sI 3	0.123116			0.729757	0.125717	0.0786958	0.0539656	0.0118652
Aspartic acid	t=10min Yeast + 1nmol sI 4	0.115339	11.833	0.351944	0.731984	0.13291	0.0847766	0.0424283	0.00790199
Aspartic acid	t=15min Hyphal + 1nmol sI 1	0.0464508			0.942612	-0.00343379	0.00992184	0.0342075	0.0166926
Aspartic acid	t=15min Hyphal + 1nmol sI 2	0.0414061			0.926841	0.0228862	0.0163213	0.0257088	0.00824235
Aspartic acid	t=15min Hyphal + 1nmol sI 3	0.0794146			0.873373	0.0255511	0.0337081	0.0447805	0.0225874
Aspartic acid	t=15min Hyphal + 1nmol sI 4	0.0646837	5.79888	1.74356	0.903418	0.0125577	0.0207249	0.0484711	0.0148285
Aspartic acid	t=15min Yeast + 1nmol sI 1	0.134475			0.67699	0.172148	0.0956831	0.0463294	0.00884916
Aspartic acid	t=15min Yeast + 1nmol sI 2	0.138062			0.678569	0.164629	0.0929059	0.0537783	0.010118
Aspartic acid	t=15min Yeast + 1nmol sI 3	0.137122			0.679755	0.167541	0.0881183	0.0536303	0.0109554
Aspartic acid	t=15min Yeast + 1nmol sI 4	0.138472	13.7033	0.179643	0.679573	0.159078	0.0995076	0.0515723	0.0102694
Aspartic acid	t=25min Hyphal + 1nmol sI 1	0.0596587			0.922123	-0.0124122	0.0368278	0.0364551	0.0170066
Aspartic acid	t=25min Hyphal + 1nmol sI 2	0.0723749			0.896572	0.00301892	0.0370594	0.0410361	0.0223134
Aspartic acid	t=25min Hyphal + 1nmol sI 3	0.0911595			0.854575	0.0289763	0.0370535	0.056025	0.0233699
Aspartic acid	t=25min Hyphal + 1nmol sI 4	0.0956761	7.97173	1.67518	0.84453	0.046969	0.0263858	0.0454977	0.0366177
Aspartic acid	t=25min Yeast + 1nmol sI 1	0.211772			0.553747	0.186939	0.143552	0.0900043	0.0257585
Aspartic acid	t=25min Yeast + 1nmol sI 2	0.205731			0.567479	0.184279	0.13178	0.0907623	0.0256997
Aspartic acid	t=25min Yeast + 1nmol sI 3	0.202902			0.565762	0.186787	0.139198	0.0865871	0.0216662
Aspartic acid	t=25min Yeast + 1nmol sI 4	0.202279	20.5671	0.433608	0.566817	0.186645	0.138193	0.0872993	0.0210465
Aspartic acid	t=30min Hyphal + 1nmol sI 1	0.0806693			0.884598	0.0110604	0.0259934	0.0537623	0.0245858
Aspartic acid	t=30min Hyphal + 1nmol sI 2	0.0721555			0.898916	0.0023911	0.0283576	0.0518233	0.0185114
Aspartic acid	t=30min Hyphal + 1nmol sI 3	0.0855063			0.868394	0.0285726	0.0274986	0.0436832	0.0318515
Aspartic acid	t=30min Hyphal + 1nmol sI 4	0.086213	8.1136	0.647411	0.880015	0.00780365	0.025164	0.061348	0.0256691
Aspartic acid	t=30min Yeast + 1nmol sI 1	0.238635			0.51904	0.187644	0.152133	0.102101	0.0390817
Aspartic acid	t=30min Yeast + 1nmol sI 2	0.250166			0.517511	0.164815	0.150188	0.134467	0.033018
Aspartic acid	t=30min Yeast + 1nmol sI 3	0.245751			0.488559	0.216661	0.149503	0.113772	0.0315059
Aspartic acid	t=30min Yeast + 1nmol sI 4	0.250872	24.6356	0.56241	0.485712	0.203483	0.169967	0.10328	0.0375579
Aspartic acid	t=5min Hyphal + 1nmol sI 1	0.0306238			0.939959	0.0282756	0.00594503	0.0209521	0.00486829
Aspartic acid	t=5min Hyphal + 1nmol sI 2	0.0341622			0.950542	-0.0061061	0.0253847	0.0287322	0.00144723
Aspartic acid	t=5min Hyphal + 1nmol sI 3	0.029827			0.957958	0.00112837	0.00850606	0.0284645	0.00394353
Aspartic acid	t=5min Hyphal + 1nmol sI 4	0.0247904	2.98508	0.386412	0.975141	-0.00973188	-0.000940338	0.0313523	0.00417927
Aspartic acid	t=5min Yeast + 1nmol sI 1	0.0958567			0.783733	0.0971201	0.0770874	0.0361053	0.00595403
Aspartic acid	t=5min Yeast + 1nmol sI 2	0.0946464			0.776297	0.115793	0.0644667	0.0399158	0.00352797
Aspartic acid	t=5min Yeast + 1nmol sI 3	0.0945335			0.776553	0.118323	0.0594221	0.0418427	0.00385984
Aspartic acid	t=5min Yeast + 1nmol sI 4	0.0953895	9.51066	0.0627933	0.784119	0.0959139	0.082477	0.0292694	0.00822054
Methionine	Metabolite mix	0.034754			0.913544	0.0341726	0.0521746	-5.7184e-05	0.000166435
Methionine	t=0 Hyphal + 1nmol sI 1	0.0238738			0.947773	0.00979702	0.0419421	0.000138444	0.000349653
Methionine	t=0 Hyphal + 1nmol sI 2	0.0253477			0.944504	0.0118311	0.0419622	0.0011742	0.000528192
Methionine	t=0 Hyphal + 1nmol sI 3	0.0244616			0.946841	0.00938944	0.0429377	0.000746713	8.53252e-05
Methionine	t=0 Hyphal + 1nmol sI 4	0.0247457	2.46072	0.0612812	0.945562	0.0108451	0.0425354	0.0011625	-0.000105108
Methionine	t=0 Yeast + 1nmol sI 1	0.0587653			0.850089	0.0773232	0.0609229	0.0107661	0.000898475
Methionine	t=0 Yeast + 1nmol sI 2	0.05909			0.8484	0.0792486	0.0602585	0.0117783	0.000314883
Methionine	t=0 Yeast + 1nmol sI 3	0.0554927			0.848659	0.0878194	0.0571603	0.00561387	0.000747322
Methionine	t=0 Yeast + 1nmol sI 4	0.0585925	5.79851	0.167437	0.835231	0.103503	0.0537867	0.00662469	0.000855001
Methionine	t=10 Hyphal + 1nmol sI 1	0.0249713			0.944749	0.011663	0.0427587	0.000611738	0.000217345
Methionine	t=10 Hyphal + 1nmol sI 2	0.0249633			0.945706	0.0106514	0.0422528	0.000862007	0.000527546
Methionine	t=10 Hyphal + 1nmol sI 3	0.0259975			0.941621	0.0134798	0.0442392	0.000606642	5.29306e-05
Methionine	t=10 Hyphal + 1nmol sI 4	0.0264988	2.56077	0.0767303	0.94012	0.0149239	0.044155	0.000442608	0.000358339
Methionine	t=10min Yeast + 1nmol sI 1	0.0475271			0.889204	0.0419035	0.0589853	0.00939353	0.000513424
Methionine	t=10min Yeast + 1nmol sI 2	0.0431413			0.899416	0.035753	0.0575471	0.00741764	-0.00013375
Methionine	t=10min Yeast + 1nmol sI 3	0.0471294			0.887888	0.0469259	0.0552259	0.00870086	0.00125933
Methionine	t=10min Yeast + 1nmol sI 4	0.0432947	4.52731	0.237943	0.898633	0.0404042	0.0519504	0.00717735	0.00183545
Methionine	t=15min Hyphal + 1nmol sI 1	0.0247491			0.945437	0.0112726	0.0422791	0.000878359	0.000132654
Methionine	t=15min Hyphal + 1nmol sI 2	0.026271			0.940305	0.0149001	0.0442468	0.000502607	4.56458e-05
Methionine	t=15min Hyphal + 1nmol sI 3	0.02418			0.947347	0.00982592	0.0417438	0.000925456	0.000157553
Methionine	t=15min Hyphal + 1nmol sI 4	0.0240861	2.48216	0.100973	0.948136	0.00940978	0.0404733	0.00193469	4.60182e-05
Methionine	t=15min Yeast + 1nmol sI 1	0.0724391			0.81319	0.102561	0.0671897	0.01542	0.00163895
Methionine	t=15min Yeast + 1nmol sI 2	0.0622183			0.83262	0.0959619	0.0631176	0.00652517	0.00177511
Methionine	t=15min Yeast + 1nmol sI 3	0.0592139			0.843083	0.0873376	0.0606469	0.00750482	0.00142744
Methionine	t=15min Yeast + 1nmol sI 4	0.0569153	6.26967	0.684833	0.855973	0.0741629	0.05793	0.0100978	0.00183624
Methionine	t=25min Hyphal + 1nmol sI 1	0.0258406			0.943453	0.010905	0.0446307	0.000848912	0.000162315
Methionine	t=25min Hyphal + 1nmol sI 2	0.0248092			0.944903	0.0117389	0.0425828	0.000767532	7.44255e-06
Methionine	t=25min Hyphal + 1nmol sI 3	0.0247771			0.945089	0.012119	0.0417746	0.000630211	0.000387416
Methionine	t=25min Hyphal + 1nmol sI 4	0.0253542	2.51953	0.0505172	0.94542	0.00979028	0.0434238	0.000684774	0.000681169
Methionine	t=25min Yeast + 1nmol sI 1	0.0634595			0.838196	0.0854749	0.0606897	0.0155734	6.59608e-05
Methionine	t=25min Yeast + 1nmol sI 2	0.0662712			0.832606	0.0888591	0.0594519	0.019011	7.22487e-05
Methionine	t=25min Yeast + 1nmol sI 3	0.0612538			0.842199	0.0864115	0.0560607	0.014832	0.000496635
Methionine	t=25min Yeast + 1nmol sI 4	0.0661124	6.42742	0.239119	0.830507	0.0944075	0.0565088	0.0172837	0.00129335
Methionine	t=30min Hyphal + 1nmol sI 1	0.0246244			0.946665	0.00967211	0.0424662	0.000895589	0.000301602
Methionine	t=30min Hyphal + 1nmol sI 2	0.0248807			0.945916	0.00969027	0.0437417	0.000258734	0.000393265
Methionine	t=30min Hyphal + 1nmol sI 3	0.0262871			0.942417	0.0121606	0.0435488	0.00160554	0.000268314
Methionine	t=30min Hyphal + 1nmol sI 4	0.0246602	2.51131	0.0790801	0.945804	0.0107244	0.0425405	0.000889718	4.15487e-05
Methionine	t=30min Yeast + 1nmol sI 1	0.0598751			0.853614	0.0747568	0.0521169	0.0175415	0.00197128
Methionine	t=30min Yeast + 1nmol sI 2	0.059063			0.854272	0.0753227	0.052397	0.015898	0.00211033
Methionine	t=30min Yeast + 1nmol sI 3	0.0759707			0.813752	0.0967523	0.0654192	0.0200154	0.0040615
Methionine	t=30min Yeast + 1nmol sI 4	0.0683696	6.58196	0.796946	0.84244	0.0749299	0.0542328	0.0235046	0.0048922
Methionine	t=5min Hyphal + 1nmol sI 1	0.0251875			0.944068	0.0124692	0.042214	0.0011416	0.000106983
Methionine	t=5min Hyphal + 1nmol sI 2	0.0263496			0.940237	0.0147748	0.044555	0.000218821	0.000214307
Methionine	t=5min Hyphal + 1nmol sI 3	0.0250018			0.944771	0.0112326	0.043479	0.000252062	0.000265057
Methionine	t=5min Hyphal + 1nmol sI 4	0.0251442	2.54208	0.0624295	0.945321	0.0102294	0.0433246	0.000801959	0.000323081
Methionine	t=5min Yeast + 1nmol sI 1	0.0511306			0.872029	0.0589138	0.0608434	0.00893425	-0.000720255
Methionine	t=5min Yeast + 1nmol sI 2	0.0537576			0.857561	0.0735673	0.0652603	0.0035013	0.000109674
Methionine	t=5min Yeast + 1nmol sI 3	0.0527839			0.862232	0.0712067	0.0602207	0.0058746	0.000465919
Methionine	t=5min Yeast + 1nmol sI 4	0.0539965	5.29171	0.13014	0.869965	0.0594059	0.0581472	0.00964089	0.00284074
oxo-proline	Metabolite mix	0.00338096			0.99064	0.00364088	0.00445915	0.000798698	0.000354697	0.000106146
oxo-proline	t=0 Hyphal + 1nmol sI 1	0.00073572			1.0004	-0.00121816	-0.00183059	0.00189833	0.000891627	-0.000140713
oxo-proline	t=0 Hyphal + 1nmol sI 2	0.000824593			0.998806	6.77475e-05	-0.000285958	0.00107117	0.000293033	4.82987e-05
oxo-proline	t=0 Hyphal + 1nmol sI 3	0.000383737			1.00195	-0.00327572	-0.000627906	0.00157339	0.00018196	0.000200442
oxo-proline	t=0 Hyphal + 1nmol sI 4	0.00157146	0.0878878	0.0499425	0.997246	0.000993649	-0.000857249	0.00191916	0.000671892	2.66233e-05
oxo-proline	t=0 Yeast + 1nmol sI 1	0.0022744			0.990138	0.00818795	0.00203346	-0.000532585	0.000148755	2.39762e-05
oxo-proline	t=0 Yeast + 1nmol sI 2	0.00151747			0.993034	0.00680566	-0.00013643	0.000132619	0.000165654	-1.18828e-06
oxo-proline	t=0 Yeast + 1nmol sI 3	0.00275189			0.987249	0.01094	0.00252396	-0.00055694	-0.000223852	6.75588e-05
oxo-proline	t=0 Yeast + 1nmol sI 4	0.00310419	0.241199	0.0686481	0.985949	0.0124526	0.0019208	-0.000518288	0.000200499	-4.07115e-06
oxo-proline	t=10 Hyphal + 1nmol sI 1	0.0336835			0.931592	0.0071516	0.037992	0.0119739	0.00709459	0.00419641
oxo-proline	t=10 Hyphal + 1nmol sI 2	0.0341285			0.931319	0.00667486	0.0377275	0.0128233	0.00723344	0.00422188
oxo-proline	t=10 Hyphal + 1nmol sI 3	0.0240658			0.952056	0.00340489	0.0281091	0.00801759	0.00541053	0.00300225
oxo-proline	t=10 Hyphal + 1nmol sI 4	0.0255018	2.93449	0.530236	0.946952	0.00685768	0.0295385	0.0078985	0.00589047	0.00286338
oxo-proline	t=10min Yeast + 1nmol sI 1	0.129737			0.703024	0.0602955	0.163293	0.0417366	0.0216599	0.00999125
oxo-proline	t=10min Yeast + 1nmol sI 2	0.129163			0.705627	0.0579076	0.163336	0.0414035	0.0216066	0.0101193
oxo-proline	t=10min Yeast + 1nmol sI 3	0.129913			0.702463	0.0603201	0.163595	0.0423563	0.021347	0.00991931
oxo-proline	t=10min Yeast + 1nmol sI 4	0.129527	12.9585	0.0322658	0.703926	0.0592908	0.163675	0.0414301	0.0216842	0.00999341
oxo-proline	t=15min Hyphal + 1nmol sI 1	0.0313215			0.939519	0.00723621	0.0292413	0.0104834	0.00816447	0.00535619
oxo-proline	t=15min Hyphal + 1nmol sI 2	0.0313742			0.937829	0.00841654	0.030098	0.0111382	0.00774677	0.00477127
oxo-proline	t=15min Hyphal + 1nmol sI 3	0.0563743			0.890544	0.010581	0.0569829	0.0190287	0.0140802	0.00878355
oxo-proline	t=15min Hyphal + 1nmol sI 4	0.0559908	4.37652	1.43392	0.891157	0.010257	0.0572861	0.0186608	0.0140508	0.00858779
oxo-proline	t=15min Yeast + 1nmol sI 1	0.154737			0.644211	0.0798707	0.184804	0.0526732	0.0260153	0.0124254
oxo-proline	t=15min Yeast + 1nmol sI 2	0.15484			0.643996	0.0784033	0.186855	0.0533149	0.0250096	0.0124208
oxo-proline	t=15min Yeast + 1nmol sI 3	0.157005			0.640121	0.0791077	0.188445	0.0527452	0.0271158	0.0124655
oxo-proline	t=15min Yeast + 1nmol sI 4	0.156652	15.5808	0.118697	0.641396	0.0788054	0.18716	0.0530698	0.0269184	0.01265
oxo-proline	t=25min Hyphal + 1nmol sI 1	0.0666292			0.87872	0.0117157	0.0533247	0.0232255	0.0199658	0.0130482
oxo-proline	t=25min Hyphal + 1nmol sI 2	0.0669211			0.878693	0.0117175	0.0526787	0.0231775	0.0206687	0.0130646
oxo-proline	t=25min Hyphal + 1nmol sI 3	0.0892189			0.839173	0.0141677	0.0710325	0.0306681	0.0269369	0.018022
oxo-proline	t=25min Hyphal + 1nmol sI 4	0.0892407	7.80025	1.29648	0.83863	0.0147598	0.0704152	0.0319625	0.0264383	0.0177946
oxo-proline	t=25min Yeast + 1nmol sI 1	0.225053			0.512079	0.0998373	0.228651	0.0928844	0.0432687	0.0232793
oxo-proline	t=25min Yeast + 1nmol sI 2	0.222524			0.520165	0.0955067	0.22669	0.0903509	0.043754	0.0235328
oxo-proline	t=25min Yeast + 1nmol sI 3	0.222704			0.516422	0.099936	0.227676	0.08879	0.0440202	0.0231566
oxo-proline	t=25min Yeast + 1nmol sI 4	0.223961	22.356	0.118248	0.5129	0.101446	0.229534	0.0883548	0.0446036	0.0231622
oxo-proline	t=30min Hyphal + 1nmol sI 1	0.0937908			0.833534	0.0150752	0.0704452	0.0318791	0.0279839	0.0210831
oxo-proline	t=30min Hyphal + 1nmol sI 2	0.092725			0.836751	0.0126708	0.0693237	0.0327362	0.0284917	0.0200263
oxo-proline	t=30min Hyphal + 1nmol sI 3	0.0863935			0.846125	0.0153901	0.0630803	0.0306893	0.0252297	0.019486
oxo-proline	t=30min Hyphal + 1nmol sI 4	0.0857835	8.96732	0.416951	0.850088	0.0111512	0.0630827	0.030537	0.0257175	0.0194239
oxo-proline	t=30min Yeast + 1nmol sI 1	0.258958			0.457767	0.104531	0.243314	0.105575	0.0571591	0.0316547
oxo-proline	t=30min Yeast + 1nmol sI 2	0.260608			0.454823	0.104955	0.243425	0.107415	0.0579195	0.0314625
oxo-proline	t=30min Yeast + 1nmol sI 3	0.254693			0.463683	0.106361	0.238982	0.10491	0.0559093	0.0301547
oxo-proline	t=30min Yeast + 1nmol sI 4	0.249034	25.5823	0.516717	0.477843	0.100727	0.23485	0.101537	0.0550837	0.0299591
oxo-proline	t=5min Hyphal + 1nmol sI 1	0.0217815			0.953256	0.00525891	0.0278806	0.00810641	0.00392095	0.00157688
oxo-proline	t=5min Hyphal + 1nmol sI 2	0.0233046			0.948866	0.00734259	0.0297862	0.00837015	0.00368019	0.00195532
oxo-proline	t=5min Hyphal + 1nmol sI 3	0.0201539			0.957692	0.00377723	0.0255696	0.00787181	0.00320765	0.00188142
oxo-proline	t=5min Hyphal + 1nmol sI 4	0.0212242	2.16161	0.131273	0.954132	0.00737869	0.0252037	0.0069742	0.00414704	0.00216489
oxo-proline	t=5min Yeast + 1nmol sI 1	0.0926077			0.784888	0.0437263	0.12244	0.0283191	0.0136604	0.00696653
oxo-proline	t=5min Yeast + 1nmol sI 2	0.0925045			0.785421	0.0425235	0.12282	0.0290206	0.013781	0.00643486
oxo-proline	t=5min Yeast + 1nmol sI 3	0.0935042			0.782049	0.0446851	0.12411	0.0286635	0.0138342	0.00665752
oxo-proline	t=5min Yeast + 1nmol sI 4	0.0936387	9.30637	0.0590278	0.781091	0.0450754	0.12492	0.0290635	0.0131646	0.0066859
GABA	Metabolite mix	0.00236723			0.990324	0.00913451	0.0014222	-0.00101419	0.000133141
GABA	t=0 Hyphal + 1nmol sI 1	0.116081			0.818937	-0.00111158	0.0758119	0.111641	-0.00527851
GABA	t=0 Hyphal + 1nmol sI 2	0.123154			0.81573	-0.0156805	0.0911006	0.109302	-0.00045254
GABA	t=0 Hyphal + 1nmol sI 3	0.122599			0.826358	-0.0178221	0.0674835	0.122674	0.00130714
GABA	t=0 Hyphal + 1nmol sI 4	0.122409	12.1061	0.333504	0.832439	-0.0142091	0.0475252	0.128187	0.00605818
GABA	t=0 Yeast + 1nmol sI 1	0.39423			0.453673	0.00885106	0.0437407	0.494357	-0.000621023
GABA	t=0 Yeast + 1nmol sI 2	0.396584			0.450233	0.00666476	0.0435445	0.505648	-0.00609071
GABA	t=0 Yeast + 1nmol sI 3	0.334022			0.532072	0.0150478	0.0365282	0.417423	-0.00107131
GABA	t=0 Yeast + 1nmol sI 4	0.330692	36.3882	3.64399	0.541952	0.00873217	0.0326532	0.417923	-0.00126013
GABA	t=10 Hyphal + 1nmol sI 1	0.0918667			0.851221	0.00847055	0.0588088	0.0846196	-0.00311999
GABA	t=10 Hyphal + 1nmol sI 2	0.083042			0.867942	0.00839281	0.0524198	0.0660451	0.00520008
GABA	t=10 Hyphal + 1nmol sI 3	0.0716248			0.887793	0.011404	0.0289546	0.0702077	0.00164064
GABA	t=10 Hyphal + 1nmol sI 4	0.0808374	8.18427	0.831337	0.871954	0.0140293	0.0413834	0.0639779	0.00865494
GABA	t=10min Yeast + 1nmol sI 1	0.329864			0.513504	0.0344349	0.0759535	0.371316	0.00479125
GABA	t=10min Yeast + 1nmol sI 2	0.332753			0.509155	0.0360402	0.0789197	0.366407	0.00947784
GABA	t=10min Yeast + 1nmol sI 3	0.327054			0.514575	0.0342788	0.0814177	0.36781	0.0019181
GABA	t=10min Yeast + 1nmol sI 4	0.328019	32.9423	0.250757	0.518427	0.0307942	0.0796905	0.362451	0.0086376
GABA	t=15min Hyphal + 1nmol sI 1	0.065913			0.881196	0.0248143	0.0453638	0.0463937	0.00223221
GABA	t=15min Hyphal + 1nmol sI 2	0.0618167			0.900089	0.0103785	0.0408284	0.0395841	0.00911985
GABA	t=15min Hyphal + 1nmol sI 3	0.100519			0.851301	-0.00370051	0.0555707	0.0926801	0.00414825
GABA	t=15min Hyphal + 1nmol sI 4	0.10284	8.2772	2.19165	0.849205	-0.00629142	0.0628085	0.085081	0.00919743
GABA	t=15min Yeast + 1nmol sI 1	0.399754			0.427413	0.0245389	0.0739065	0.469903	0.00423796
GABA	t=15min Yeast + 1nmol sI 2	0.396358			0.432582	0.0272895	0.0648658	0.472641	0.00262151
GABA	t=15min Yeast + 1nmol sI 3	0.379355			0.443703	0.0425046	0.0760834	0.428089	0.00962025
GABA	t=15min Yeast + 1nmol sI 4	0.380645	38.9028	1.05294	0.446761	0.0346358	0.0734559	0.439558	0.00558935
GABA	t=25min Hyphal + 1nmol sI 1	0.0833389			0.862836	0.0192576	0.0460295	0.065469	0.00640806
GABA	t=25min Hyphal + 1nmol sI 2	0.0746082			0.876499	0.0230289	0.0323569	0.0617728	0.0063429
GABA	t=25min Hyphal + 1nmol sI 3	0.0738598			0.873272	0.0182313	0.0392648	0.0782483	-0.00901661
GABA	t=25min Hyphal + 1nmol sI 4	0.0821194	7.84816	0.493935	0.87433	0.0115641	0.0320842	0.0753423	0.00667952
GABA	t=25min Yeast + 1nmol sI 1	0.39953			0.40406	0.0562819	0.0895095	0.437775	0.0123732
GABA	t=25min Yeast + 1nmol sI 2	0.400702			0.401242	0.0565048	0.0944863	0.433736	0.0140309
GABA	t=25min Yeast + 1nmol sI 3	0.403865			0.399735	0.0450047	0.106772	0.437045	0.0114445
GABA	t=25min Yeast + 1nmol sI 4	0.411454	40.3888	0.536604	0.38693	0.0486608	0.107837	0.444808	0.0117643
GABA	t=30min Hyphal + 1nmol sI 1	0.0792602			0.881306	0.00525525	0.0392925	0.0633826	0.0107632
GABA	t=30min Hyphal + 1nmol sI 2	0.0750765			0.891536	0.00119429	0.0257929	0.0783826	0.00309456
GABA	t=30min Hyphal + 1nmol sI 3	0.0878457			0.857067	0.0160045	0.0514788	0.069379	0.00607087
GABA	t=30min Hyphal + 1nmol sI 4	0.095504	8.44216	0.910154	0.847929	0.0173963	0.0481686	0.0777403	0.00876536
GABA	t=30min Yeast + 1nmol sI 1	0.428641			0.365736	0.0436609	0.115202	0.461106	0.0142958
GABA	t=30min Yeast + 1nmol sI 2	0.416013			0.377721	0.0557736	0.106416	0.444913	0.0151766
GABA	t=30min Yeast + 1nmol sI 3	0.442307			0.356592	0.0370524	0.0992056	0.494835	0.012315
GABA	t=30min Yeast + 1nmol sI 4	0.444588	43.2887	1.32718	0.355936	0.0350094	0.0963235	0.500229	0.0125023
GABA	t=5min Hyphal + 1nmol sI 1	0.0920885			0.870699	-0.0116506	0.0439949	0.0958131	0.00114385
GABA	t=5min Hyphal + 1nmol sI 2	0.101994			0.838403	0.0230976	0.0376179	0.093884	0.00699773
GABA	t=5min Hyphal + 1nmol sI 3	0.0929868			0.85861	0.0104772	0.0391508	0.0838783	0.00788336
GABA	t=5min Hyphal + 1nmol sI 4	0.0871309	9.35501	0.619034	0.870721	0.00611802	0.0348461	0.0805476	0.00776769
GABA	t=5min Yeast + 1nmol sI 1	0.29666			0.562658	0.0293104	0.0655464	0.343701	-0.00121621
GABA	t=5min Yeast + 1nmol sI 2	0.296236			0.563881	0.0275746	0.0663089	0.34419	-0.001955
GABA	t=5min Yeast + 1nmol sI 3	0.296306			0.57313	0.0196274	0.0583986	0.346576	0.00226759
GABA	t=5min Yeast + 1nmol sI 4	0.291992	29.5299	0.221215	0.567615	0.0341899	0.0594747	0.340053	-0.00133233
alpha-ketoglutarate	Metabolite mix	0.00200373			0.995858	0.000956372	0.00100623	0.00180348	0.00024002	0.000135862
alpha-ketoglutarate	t=0 Hyphal + 1nmol sI 1	0.131016			0.661626	0.0612941	0.232321	0.0423856	0.00987718	-0.00750378
alpha-ketoglutarate	t=0 Hyphal + 1nmol sI 2	0.146394			0.618212	0.0642873	0.28803	0.0247423	0.00624565	-0.00151716
alpha-ketoglutarate	t=0 Hyphal + 1nmol sI 3	0.162486			0.617505	0.04168	0.275486	0.042076	0.022713	0.000539706
alpha-ketoglutarate	t=0 Hyphal + 1nmol sI 4	0.143989	14.5971	1.29163	0.633278	0.0514431	0.275309	0.0340116	0.0139403	-0.00798264
alpha-ketoglutarate	t=0 Yeast + 1nmol sI 1	0.0419508			0.916106	-0.0131882	0.0826633	0.00684095	0.000795977	0.00678182
alpha-ketoglutarate	t=0 Yeast + 1nmol sI 2	0.0424394			0.893951	0.0185246	0.0727454	0.0123166	0.00107815	0.00138389
alpha-ketoglutarate	t=0 Yeast + 1nmol sI 3	0.0479321			0.855404	0.0639497	0.0676565	0.0124985	-0.000447847	0.000938704
alpha-ketoglutarate	t=0 Yeast + 1nmol sI 4	0.0676796	5.00005	1.2094	0.765893	0.160596	0.056468	0.00921894	0.00190973	0.00591401
alpha-ketoglutarate	t=10 Hyphal + 1nmol sI 1	0.170662			0.644139	0.0291879	0.216289	0.0602428	0.0398914	0.0102503
alpha-ketoglutarate	t=10 Hyphal + 1nmol sI 2	0.175411			0.547181	0.093627	0.316203	0.0242352	0.0154547	0.00329964
alpha-ketoglutarate	t=10 Hyphal + 1nmol sI 3	0.14364			0.643525	0.0462483	0.262411	0.0418966	0.00815651	-0.00223686
alpha-ketoglutarate	t=10 Hyphal + 1nmol sI 4	0.151112	16.0206	1.52495	0.65126	0.022002	0.269349	0.0303614	0.0313582	-0.00433116
alpha-ketoglutarate	t=10min Yeast + 1nmol sI 1	0.120488			0.713117	0.0530186	0.155162	0.0722157	0.00998212	-0.00349622
alpha-ketoglutarate	t=10min Yeast + 1nmol sI 2	0.121079			0.721159	0.065219	0.141108	0.0417644	0.0210845	0.00966596
alpha-ketoglutarate	t=10min Yeast + 1nmol sI 3	0.129615			0.710921	0.0527877	0.153864	0.0497135	0.0251498	0.00756338
alpha-ketoglutarate	t=10min Yeast + 1nmol sI 4	0.133967	12.6287	0.660318	0.701926	0.0509338	0.175542	0.0364643	0.0172477	0.0178863
alpha-ketoglutarate	t=15min Hyphal + 1nmol sI 1	0.15776			0.625908	0.039981	0.275657	0.0363852	0.0219957	7.27798e-05
alpha-ketoglutarate	t=15min Hyphal + 1nmol sI 2	0.167343			0.604177	0.0268829	0.317811	0.037275	0.00688849	0.00696609
alpha-ketoglutarate	t=15min Hyphal + 1nmol sI 3	0.173679			0.612012	0.057612	0.242032	0.0433192	0.028364	0.016661
alpha-ketoglutarate	t=15min Hyphal + 1nmol sI 4	0.163916	16.5674	0.664812	0.616277	0.053914	0.246952	0.061063	0.0203975	0.0013964
alpha-ketoglutarate	t=15min Yeast + 1nmol sI 1	0.130648			0.682371	0.0614288	0.184439	0.0608561	0.0141589	-0.00325403
alpha-ketoglutarate	t=15min Yeast + 1nmol sI 2	0.138763			0.669822	0.0623473	0.205434	0.032305	0.026772	0.00331893
alpha-ketoglutarate	t=15min Yeast + 1nmol sI 3	0.152396			0.660012	0.0430139	0.21253	0.0558457	0.016622	0.0119761
alpha-ketoglutarate	t=15min Yeast + 1nmol sI 4	0.12907	13.7719	1.06662	0.69682	0.076412	0.135133	0.0723432	0.0148173	0.00447484
alpha-ketoglutarate	t=25min Hyphal + 1nmol sI 1	0.169658			0.591657	0.0583392	0.286467	0.0411701	0.0183267	0.00403986
alpha-ketoglutarate	t=25min Hyphal + 1nmol sI 2	0.185796			0.587418	0.0350436	0.28517	0.0601891	0.0178685	0.0143111
alpha-ketoglutarate	t=25min Hyphal + 1nmol sI 3	0.175413			0.597398	0.0503497	0.280531	0.0269884	0.0389762	0.00575637
alpha-ketoglutarate	t=25min Hyphal + 1nmol sI 4	0.19121	18.0519	0.976685	0.565301	0.0368757	0.313202	0.0408189	0.0486998	-0.00489712
alpha-ketoglutarate	t=25min Yeast + 1nmol sI 1	0.14732			0.692421	0.0416585	0.160402	0.0593282	0.0348024	0.0113881
alpha-ketoglutarate	t=25min Yeast + 1nmol sI 2	0.16369			0.663255	0.0117263	0.240663	0.0286015	0.0391752	0.0165784
alpha-ketoglutarate	t=25min Yeast + 1nmol sI 3	0.182046			0.601844	0.0752338	0.211118	0.0604611	0.0253384	0.0260045
alpha-ketoglutarate	t=25min Yeast + 1nmol sI 4	0.165192	16.4562	1.41909	0.650509	0.0393763	0.207256	0.0592904	0.0236442	0.0199245
alpha-ketoglutarate	t=30min Hyphal + 1nmol sI 1	0.202255			0.53418	0.0987075	0.262193	0.0470093	0.0423994	0.0155111
alpha-ketoglutarate	t=30min Hyphal + 1nmol sI 2	0.176305			0.596023	0.0545026	0.265264	0.0503826	0.0237933	0.0100346
alpha-ketoglutarate	t=30min Hyphal + 1nmol sI 3	0.178275			0.595053	0.043426	0.282314	0.0456544	0.0214066	0.0121463
alpha-ketoglutarate	t=30min Hyphal + 1nmol sI 4	0.215683	19.313	1.91108	0.547137	0.0401585	0.289488	0.0278901	0.10102	-0.00569346
alpha-ketoglutarate	t=30min Yeast + 1nmol sI 1	0.168029			0.662589	0.0109473	0.218143	0.0607677	0.0271531	0.0203994
alpha-ketoglutarate	t=30min Yeast + 1nmol sI 2	0.19094			0.657281	-0.00653915	0.196949	0.0618405	0.0705219	0.0199468
alpha-ketoglutarate	t=30min Yeast + 1nmol sI 3	0.206328			0.566614	0.0979516	0.178662	0.0799721	0.0475505	0.0292494
alpha-ketoglutarate	t=30min Yeast + 1nmol sI 4	0.202176	19.1869	1.71708	0.525148	0.154641	0.201238	0.0471776	0.0467466	0.025049
alpha-ketoglutarate	t=5min Hyphal + 1nmol sI 1	0.146318			0.6322	0.0336876	0.302613	0.0331324	-0.00144791	-0.000185555
alpha-ketoglutarate	t=5min Hyphal + 1nmol sI 2	0.154294			0.614412	0.0446766	0.303719	0.0236647	0.0192774	-0.0057492
alpha-ketoglutarate	t=5min Hyphal + 1nmol sI 3	0.159755			0.61526	0.0473789	0.273212	0.0466486	0.0224732	-0.00497269
alpha-ketoglutarate	t=5min Hyphal + 1nmol sI 4	0.147176	15.1886	0.634849	0.64087	0.0468425	0.261654	0.0352309	0.016978	-0.00157494
alpha-ketoglutarate	t=5min Yeast + 1nmol sI 1	0.108924			0.744162	0.0859139	0.0972879	0.0366035	0.0258461	0.010187
alpha-ketoglutarate	t=5min Yeast + 1nmol sI 2	0.100326			0.755091	0.0740382	0.126127	0.0186287	0.0111236	0.0149915
alpha-ketoglutarate	t=5min Yeast + 1nmol sI 3	0.112452			0.716857	0.0931771	0.134789	0.0297522	0.0168774	0.00854726
alpha-ketoglutarate	t=5min Yeast + 1nmol sI 4	0.113673	10.8844	0.602497	0.717822	0.0943043	0.129614	0.0271955	0.0220733	0.00899085
PEP	Metabolite mix	0.00450564			0.992004	0.00503063	0.000410376	0.00255518
PEP	t=0 Hyphal + 1nmol sI 1	0.400915			0.612884	-0.0389478	0.0364977	0.389566
PEP	t=0 Hyphal + 1nmol sI 2	0.507276			0.504846	-0.0243868	0.0124093	0.507132
PEP	t=0 Hyphal + 1nmol sI 3	0.734831			0.273451	-0.0760075	0.127171	0.675386
PEP	t=0 Hyphal + 1nmol sI 4	0.692922	58.3986	15.7078	0.297611	-0.010596	0.049592	0.663393
PEP	t=0 Yeast + 1nmol sI 1	0.0526024			0.887717	0.131189	-0.0833344	0.0644291
PEP	t=0 Yeast + 1nmol sI 2	0.0756415			0.620011	0.462184	-0.0113264	-0.0708689
PEP	t=0 Yeast + 1nmol sI 3	0.156135			0.773595	0.0974348	0.0159414	0.113029
PEP	t=0 Yeast + 1nmol sI 4	0.110253	9.86579	4.50514	0.70933	0.282178	-0.0231064	0.0315979
PEP	t=10 Hyphal + 1nmol sI 1	0.864534			0.0706568	0.0888951	0.016637	0.823811
PEP	t=10 Hyphal + 1nmol sI 2	0.655996			0.313483	-0.017047	0.125658	0.577906
PEP	t=10 Hyphal + 1nmol sI 3	0.545204			0.35052	-0.0121317	0.337091	0.324521
PEP	t=10 Hyphal + 1nmol sI 4	0.67897	68.6176	13.2473	0.274533	-0.0438595	0.227211	0.542115
PEP	t=10min Yeast + 1nmol sI 1	0.259721			0.617689	0.170537	0.0266953	0.185079
PEP	t=10min Yeast + 1nmol sI 2	0.184119			0.701595	0.130678	0.0815012	0.086226
PEP	t=10min Yeast + 1nmol sI 3	0.212929			0.582235	0.27847	0.0575693	0.081726
PEP	t=10min Yeast + 1nmol sI 4	0.229906	22.1669	3.16343	0.577501	0.240964	0.0958491	0.0856856
PEP	t=15min Hyphal + 1nmol sI 1	0.384158			0.603174	-0.0203831	0.0787726	0.338437
PEP	t=15min Hyphal + 1nmol sI 2	0.706967			0.306374	-0.0139213	-0.0121804	0.719728
PEP	t=15min Hyphal + 1nmol sI 3	0.668379			0.274854	0.0513516	0.0675989	0.606195
PEP	t=15min Hyphal + 1nmol sI 4	0.762466	63.0492	16.8703	0.105754	0.0442862	0.306767	0.543193
PEP	t=15min Yeast + 1nmol sI 1	0.103153			0.818538	0.11229	0.0103475	0.0588249
PEP	t=15min Yeast + 1nmol sI 2	0.18064			0.744302	0.0825152	0.0601447	0.113038
PEP	t=15min Yeast + 1nmol sI 3	0.200523			0.635078	0.239402	0.0143946	0.111126
PEP	t=15min Yeast + 1nmol sI 4	0.239189	18.0876	5.72344	0.602215	0.224183	0.0274193	0.146182
PEP	t=25min Hyphal + 1nmol sI 1	0.651903			0.417837	-0.116141	0.0230621	0.675241
PEP	t=25min Hyphal + 1nmol sI 2	0.77168			0.159763	0.0891583	0.0273528	0.723726
PEP	t=25min Hyphal + 1nmol sI 3	0.553206			0.326744	0.140691	0.0787653	0.453799
PEP	t=25min Hyphal + 1nmol sI 4	0.764742	68.5383	10.3821	0.197083	0.0365506	0.0414258	0.724941
PEP	t=25min Yeast + 1nmol sI 1	0.305621			0.612261	0.104245	0.0378615	0.245632
PEP	t=25min Yeast + 1nmol sI 2	0.261037			0.622151	0.120842	0.108753	0.148254
PEP	t=25min Yeast + 1nmol sI 3	0.279182			0.591869	0.146302	0.0942403	0.167588
PEP	t=25min Yeast + 1nmol sI 4	0.267122	27.8241	1.975	0.544122	0.222935	0.120397	0.112546
PEP	t=30min Hyphal + 1nmol sI 1	0.720969			0.145138	0.116091	0.169498	0.569273
PEP	t=30min Hyphal + 1nmol sI 2	0.716591			0.191536	0.0739472	0.127725	0.606792
PEP	t=30min Hyphal + 1nmol sI 3	0.702081			0.376389	-0.10462	-0.0261712	0.754402
PEP	t=30min Hyphal + 1nmol sI 4	0.802095	73.5434	4.5168	0.127758	0.0254453	0.159548	0.687248
PEP	t=30min Yeast + 1nmol sI 1	0.285229			0.496136	0.255178	0.14555	0.103136
PEP	t=30min Yeast + 1nmol sI 2	0.303084			0.492265	0.282748	0.0484573	0.17653
PEP	t=30min Yeast + 1nmol sI 3	0.290279			0.430507	0.401656	0.034328	0.133509
PEP	t=30min Yeast + 1nmol sI 4	0.357553	30.9036	3.32058	0.31124	0.482469	0.0286853	0.177606
PEP	t=5min Hyphal + 1nmol sI 1	0.739957			0.237733	-0.0427927	0.152516	0.652544
PEP	t=5min Hyphal + 1nmol sI 2	0.657976			0.248858	0.0213221	0.236855	0.492965
PEP	t=5min Hyphal + 1nmol sI 3	0.827326			0.175473	-0.0144795	0.020563	0.818444
PEP	t=5min Hyphal + 1nmol sI 4	0.685947	72.7801	7.4566	0.294613	0.0419333	-0.025548	0.689002
PEP	t=5min Yeast + 1nmol sI 1	0.224322			0.651702	0.147943	0.0760417	0.124313
PEP	t=5min Yeast + 1nmol sI 2	0.143439			0.719554	0.199761	0.0115005	0.0691848
PEP	t=5min Yeast + 1nmol sI 3	0.244681			0.599315	0.19084	0.0863329	0.123512
PEP	t=5min Yeast + 1nmol sI 4	0.257503	21.7486	5.12205	0.558903	0.203351	0.144082	0.0936647
Glutamic acid	Metabolite mix	0.00537645			0.988148	0.00294636	0.0069781	0.00310714	-0.00117954
Glutamic acid	t=0 Hyphal + 1nmol sI 1	0.00431568			0.994188	-0.000669031	0.00336602	0.00126121	0.00185402
Glutamic acid	t=0 Hyphal + 1nmol sI 2	0.00195895			1.00239	-0.00573194	-0.00211125	0.00403539	0.00142102
Glutamic acid	t=0 Hyphal + 1nmol sI 3	0.00416049			0.997739	-0.0103477	0.0123108	-0.0011749	0.00147319
Glutamic acid	t=0 Hyphal + 1nmol sI 4	0.00372006	0.35388	0.108302	0.997836	-0.00535569	0.00282611	0.0041912	0.000502536
Glutamic acid	t=0 Yeast + 1nmol sI 1	0.00101521			0.998689	-0.000630395	0.00139706	0.000278477	0.000265424
Glutamic acid	t=0 Yeast + 1nmol sI 2	0.00203779			0.995404	0.00277916	0.000592333	0.000709256	0.000514889
Glutamic acid	t=0 Yeast + 1nmol sI 3	0.00248356			0.990614	0.00832507	0.00154778	-0.000459042	-2.73131e-05
Glutamic acid	t=0 Yeast + 1nmol sI 4	0.0015199	0.176412	0.0635871	0.996002	0.00365609	-0.000921998	0.000789929	0.000474433
Glutamic acid	t=10 Hyphal + 1nmol sI 1	0.0837066			0.853625	0.016778	0.0878898	0.0245594	0.0171477
Glutamic acid	t=10 Hyphal + 1nmol sI 2	0.0921441			0.836145	0.02085	0.0994777	0.025337	0.01819
Glutamic acid	t=10 Hyphal + 1nmol sI 3	0.0645548			0.887416	0.00949926	0.072894	0.0178319	0.0123591
Glutamic acid	t=10 Hyphal + 1nmol sI 4	0.0696872	7.75232	1.267	0.878982	0.015893	0.0698686	0.0179073	0.0173492
Glutamic acid	t=10min Yeast + 1nmol sI 1	0.155774			0.702401	0.0613317	0.169857	0.0435919	0.0228185
Glutamic acid	t=10min Yeast + 1nmol sI 2	0.157643			0.699744	0.0592459	0.174293	0.0441291	0.022588
Glutamic acid	t=10min Yeast + 1nmol sI 3	0.159479			0.697152	0.0611032	0.17279	0.0445844	0.0243704
Glutamic acid	t=10min Yeast + 1nmol sI 4	0.158236	15.7783	0.154251	0.696627	0.0640522	0.172291	0.0438101	0.0232196
Glutamic acid	t=15min Hyphal + 1nmol sI 1	0.0843774			0.855036	0.01811	0.0828728	0.0222717	0.0217097
Glutamic acid	t=15min Hyphal + 1nmol sI 2	0.077959			0.871963	0.00720997	0.0783994	0.0218831	0.0205445
Glutamic acid	t=15min Hyphal + 1nmol sI 3	0.129124			0.785653	0.0171876	0.126802	0.0357249	0.034633
Glutamic acid	t=15min Hyphal + 1nmol sI 4	0.129153	10.5153	2.78193	0.785813	0.0213242	0.119201	0.0377626	0.0358992
Glutamic acid	t=15min Yeast + 1nmol sI 1	0.188366			0.636544	0.0846201	0.195953	0.0545935	0.0282891
Glutamic acid	t=15min Yeast + 1nmol sI 2	0.190538			0.632077	0.0878548	0.195145	0.0556874	0.0292359
Glutamic acid	t=15min Yeast + 1nmol sI 3	0.190272			0.635443	0.0816837	0.198633	0.0548239	0.0294164
Glutamic acid	t=15min Yeast + 1nmol sI 4	0.19166	19.0209	0.136794	0.632077	0.0832148	0.199103	0.0572051	0.0284006
Glutamic acid	t=25min Hyphal + 1nmol sI 1	0.149842			0.761205	0.0231728	0.119451	0.0473886	0.0487817
Glutamic acid	t=25min Hyphal + 1nmol sI 2	0.147629			0.769393	0.0198641	0.111551	0.0492196	0.0499729
Glutamic acid	t=25min Hyphal + 1nmol sI 3	0.182986			0.707025	0.0314085	0.142535	0.0606569	0.058374
Glutamic acid	t=25min Hyphal + 1nmol sI 4	0.178412	16.4717	1.85705	0.717305	0.0227173	0.142099	0.0647816	0.0530968
Glutamic acid	t=25min Yeast + 1nmol sI 1	0.266105			0.505257	0.111243	0.244174	0.0924779	0.0468492
Glutamic acid	t=25min Yeast + 1nmol sI 2	0.265426			0.505135	0.112443	0.245806	0.0888102	0.0478047
Glutamic acid	t=25min Yeast + 1nmol sI 3	0.267024			0.508587	0.103431	0.246905	0.0934515	0.0476248
Glutamic acid	t=25min Yeast + 1nmol sI 4	0.269318	26.6968	0.169786	0.501337	0.113076	0.240792	0.0965662	0.0482287
Glutamic acid	t=30min Hyphal + 1nmol sI 1	0.186219			0.706089	0.0321856	0.135539	0.0631344	0.0630524
Glutamic acid	t=30min Hyphal + 1nmol sI 2	0.185493			0.708836	0.0266554	0.137635	0.0674476	0.059426
Glutamic acid	t=30min Hyphal + 1nmol sI 3	0.17594			0.717423	0.0350704	0.129781	0.0617779	0.0559483
Glutamic acid	t=30min Hyphal + 1nmol sI 4	0.175	18.0663	0.601603	0.722623	0.0319948	0.127316	0.0588925	0.0591737
Glutamic acid	t=30min Yeast + 1nmol sI 1	0.306728			0.445879	0.117781	0.261143	0.113941	0.0612554
Glutamic acid	t=30min Yeast + 1nmol sI 2	0.306837			0.445953	0.119116	0.259715	0.112063	0.0631532
Glutamic acid	t=30min Yeast + 1nmol sI 3	0.306853			0.443488	0.121562	0.260443	0.113063	0.0614439
Glutamic acid	t=30min Yeast + 1nmol sI 4	0.299162	30.4895	0.382248	0.450673	0.123506	0.259031	0.11208	0.05471
Glutamic acid	t=5min Hyphal + 1nmol sI 1	0.0578368			0.901183	0.00326418	0.0686146	0.0168969	0.0100408
Glutamic acid	t=5min Hyphal + 1nmol sI 2	0.0581066			0.893597	0.0185553	0.0606534	0.0162118	0.0109823
Glutamic acid	t=5min Hyphal + 1nmol sI 3	0.0496086			0.91191	0.0049811	0.0638255	0.0113332	0.00795065
Glutamic acid	t=5min Hyphal + 1nmol sI 4	0.0566867	5.55597	0.40149	0.893828	0.0179119	0.064819	0.0145662	0.00887458
Glutamic acid	t=5min Yeast + 1nmol sI 1	0.111145			0.786976	0.0402962	0.128523	0.029581	0.0146236
Glutamic acid	t=5min Yeast + 1nmol sI 2	0.112579			0.785675	0.0396186	0.128658	0.0308139	0.0152348
Glutamic acid	t=5min Yeast + 1nmol sI 3	0.111729			0.788515	0.0364445	0.129381	0.0309284	0.0147311
Glutamic acid	t=5min Yeast + 1nmol sI 4	0.113037	11.2122	0.0847532	0.786223	0.0359737	0.13197	0.0311016	0.014732
Phenyalanine	Metabolite mix	0.135016			0.752685	0.224598	0.0227174
Phenyalanine	t=0 Hyphal + 1nmol sI 1	0.0122798			0.980589	0.0142627	0.00514847
Phenyalanine	t=0 Hyphal + 1nmol sI 2	0.013842			0.977471	0.0173744	0.00515481
Phenyalanine	t=0 Hyphal + 1nmol sI 3	0.010344			0.9827	0.0139111	0.0033885
Phenyalanine	t=0 Hyphal + 1nmol sI 4	0.0114982	1.1991	0.146799	0.981375	0.0142545	0.00437096
Phenyalanine	t=0 Yeast + 1nmol sI 1	-0.00105556			1.00213	-0.00214123	1.50522e-05
Phenyalanine	t=0 Yeast + 1nmol sI 2	0.000107496			0.99841	0.00296586	-0.00137544
Phenyalanine	t=0 Yeast + 1nmol sI 3	-0.000307463			1.00282	-0.0050183	0.00220169
Phenyalanine	t=0 Yeast + 1nmol sI 4	-0.00178915	-0.076117	0.0837425	1.006	-0.00842553	0.00242362
Phenyalanine	t=10 Hyphal + 1nmol sI 1	0.00791465			0.986932	0.0103063	0.0027615
Phenyalanine	t=10 Hyphal + 1nmol sI 2	0.00765975			0.98761	0.00946012	0.00292969
Phenyalanine	t=10 Hyphal + 1nmol sI 3	0.0440551			0.928116	0.055658	0.0162261
Phenyalanine	t=10 Hyphal + 1nmol sI 4	0.0589239	2.96384	2.59517	0.904332	0.0734885	0.0221797
Phenyalanine	t=10min Yeast + 1nmol sI 1	0.0124394			0.987581	-4.05226e-05	0.0124596
Phenyalanine	t=10min Yeast + 1nmol sI 2	0.01493			0.976803	0.0165335	0.00666321
Phenyalanine	t=10min Yeast + 1nmol sI 3	0.0150536			0.978271	0.0133514	0.00837784
Phenyalanine	t=10min Yeast + 1nmol sI 4	0.00958199	1.30012	0.257805	0.986913	0.00700952	0.00607723
Phenyalanine	t=15min Hyphal + 1nmol sI 1	0.0334576			0.945883	0.0413181	0.0127985
Phenyalanine	t=15min Hyphal + 1nmol sI 2	0.0459535			0.925434	0.0572251	0.0173409
Phenyalanine	t=15min Hyphal + 1nmol sI 3	0.00844232			0.985987	0.0111408	0.00287192
Phenyalanine	t=15min Hyphal + 1nmol sI 4	0.010771	2.46561	1.81359	0.982655	0.0131479	0.0041971
Phenyalanine	t=15min Yeast + 1nmol sI 1	0.0397968			0.943692	0.0330226	0.0232855
Phenyalanine	t=15min Yeast + 1nmol sI 2	0.0358726			0.954174	0.0199075	0.0259188
Phenyalanine	t=15min Yeast + 1nmol sI 3	0.0384417			0.945821	0.0314745	0.0227045
Phenyalanine	t=15min Yeast + 1nmol sI 4	0.0256722	3.49458	0.639305	0.964753	0.0191505	0.0160969
Phenyalanine	t=25min Hyphal + 1nmol sI 1	0.0198721			0.967644	0.0249683	0.00738793
Phenyalanine	t=25min Hyphal + 1nmol sI 2	0.0215746			0.965529	0.0257929	0.00867815
Phenyalanine	t=25min Hyphal + 1nmol sI 3	0.00396572			0.99377	0.0045282	0.00170162
Phenyalanine	t=25min Hyphal + 1nmol sI 4	0.0041332	1.23864	0.965196	0.993568	0.0045978	0.0018343
Phenyalanine	t=25min Yeast + 1nmol sI 1	0.0392493			0.944909	0.0316834	0.0234076
Phenyalanine	t=25min Yeast + 1nmol sI 2	0.0491399			0.93811	0.0255008	0.0363895
Phenyalanine	t=25min Yeast + 1nmol sI 3	0.0388403			0.948492	0.025335	0.0261728
Phenyalanine	t=25min Yeast + 1nmol sI 4	0.0408227	4.2013	0.482746	0.949373	0.019609	0.0310182
Phenyalanine	t=30min Hyphal + 1nmol sI 1	0.0155098			0.975544	0.0178927	0.00656342
Phenyalanine	t=30min Hyphal + 1nmol sI 2	0.0176452			0.971233	0.0222438	0.00652336
Phenyalanine	t=30min Hyphal + 1nmol sI 3	0.0171169			0.971896	0.0219749	0.00612942
Phenyalanine	t=30min Hyphal + 1nmol sI 4	0.0176789	1.69877	0.101836	0.971844	0.0209532	0.00720235
Phenyalanine	t=30min Yeast + 1nmol sI 1	0.0205916			0.974442	0.00993224	0.0156254
Phenyalanine	t=30min Yeast + 1nmol sI 2	0.018582			0.979831	0.00317402	0.016995
Phenyalanine	t=30min Yeast + 1nmol sI 3	0.0325158			0.956224	0.0225211	0.0212552
Phenyalanine	t=30min Yeast + 1nmol sI 4	-0.000398016	1.78228	1.36152	0.974644	0.0515079	-0.026152
Phenyalanine	t=5min Hyphal + 1nmol sI 1	0.0271616			0.955646	0.034384	0.00996963
Phenyalanine	t=5min Hyphal + 1nmol sI 2	0.0435736			0.928837	0.0551781	0.0159845
Phenyalanine	t=5min Hyphal + 1nmol sI 3	0.0188934			0.968714	0.024786	0.0065004
Phenyalanine	t=5min Hyphal + 1nmol sI 4	0.0183472	2.6994	1.17657	0.970738	0.0218293	0.00743255
Phenyalanine	t=5min Yeast + 1nmol sI 1	0.0093559			0.993977	-0.00666638	0.0126891
Phenyalanine	t=5min Yeast + 1nmol sI 2	0.0127602			0.983342	0.00779623	0.00886209
Phenyalanine	t=5min Yeast + 1nmol sI 3	0.020205			0.973157	0.0132753	0.0135674
Phenyalanine	t=5min Yeast + 1nmol sI 4	0.0112541	1.33938	0.474964	0.989562	-0.00163115	0.0120696
Arabinose	Metabolite mix	-0.0016842			1.00498	-0.00407328	-0.00173123	0.000827713
Arabinose	t=0 Hyphal + 1nmol sI 1	0.0164421			0.981176	-0.000946126	0.00903659	0.0107331
Arabinose	t=0 Hyphal + 1nmol sI 2	0.0225098			0.96281	0.00871058	0.0266207	0.00185919
Arabinose	t=0 Hyphal + 1nmol sI 3	0.021392			0.971132	-0.00385544	0.0301376	0.00258536
Arabinose	t=0 Hyphal + 1nmol sI 4	0.0133759	1.843	0.427839	0.973985	0.0252209	-0.012523	0.0133176
Arabinose	t=0 Yeast + 1nmol sI 1	0.0195867			0.974772	0.00584245	0.00523888	0.0141466
Arabinose	t=0 Yeast + 1nmol sI 2	0.0249833			0.944025	0.0425726	0.00783003	0.00557242
Arabinose	t=0 Yeast + 1nmol sI 3	0.0126539			0.97477	0.0156218	0.00648458	0.00312362
Arabinose	t=0 Yeast + 1nmol sI 4	0.013565	1.76972	0.574941	0.980696	0.00452551	0.00816568	0.00661274
Arabinose	t=10 Hyphal + 1nmol sI 1	0.036473			0.964161	-0.0163841	0.0308659	0.0213572
Arabinose	t=10 Hyphal + 1nmol sI 2	0.0530444			0.893918	0.0658964	0.0273186	0.0128665
Arabinose	t=10 Hyphal + 1nmol sI 3	0.0140821			0.987602	-0.00880353	0.0125543	0.00864706
Arabinose	t=10 Hyphal + 1nmol sI 4	0.00996952	2.83923	2.01429	0.992196	0.000403404	-0.00730407	0.0147044
Arabinose	t=10min Yeast + 1nmol sI 1	0.188335			0.783885	0.033306	0.0167275	0.166082
Arabinose	t=10min Yeast + 1nmol sI 2	0.19818			0.77532	0.0272737	0.0249503	0.172456
Arabinose	t=10min Yeast + 1nmol sI 3	0.193565			0.777178	0.0316624	0.0244467	0.166713
Arabinose	t=10min Yeast + 1nmol sI 4	0.191693	19.2943	0.410729	0.776959	0.0378638	0.0183158	0.166861
Arabinose	t=15min Hyphal + 1nmol sI 1	0.0220444			0.958005	0.036264	-0.0126764	0.0184073
Arabinose	t=15min Hyphal + 1nmol sI 2	0.0169811			0.987267	-0.000422616	-0.0119005	0.0250556
Arabinose	t=15min Hyphal + 1nmol sI 3	0.0424409			0.939365	0.0263331	0.00191755	0.0323848
Arabinose	t=15min Hyphal + 1nmol sI 4	0.0520347	3.33752	1.66084	0.936245	0.00951438	0.0161319	0.0381086
Arabinose	t=15min Yeast + 1nmol sI 1	0.173348			0.793253	0.0403687	0.0194591	0.146919
Arabinose	t=15min Yeast + 1nmol sI 2	0.18048			0.781732	0.0475177	0.0183295	0.152421
Arabinose	t=15min Yeast + 1nmol sI 3	0.190907			0.761261	0.0605467	0.0224026	0.15579
Arabinose	t=15min Yeast + 1nmol sI 4	0.184967	18.2425	0.740664	0.781804	0.036654	0.02638	0.155162
Arabinose	t=25min Hyphal + 1nmol sI 1	0.0603688			0.925963	0.0178369	0.00533175	0.0508686
Arabinose	t=25min Hyphal + 1nmol sI 2	0.0278616			0.965682	0.0111609	-0.00295112	0.0261087
Arabinose	t=25min Hyphal + 1nmol sI 3	0.0725012			0.955629	-0.0619074	0.0394231	0.0668549
Arabinose	t=25min Hyphal + 1nmol sI 4	0.0439102	5.11604	1.94561	0.963927	-0.0168918	0.0102709	0.0426935
Arabinose	t=25min Yeast + 1nmol sI 1	0.293463			0.664881	0.0446761	0.0356172	0.254826
Arabinose	t=25min Yeast + 1nmol sI 2	0.28176			0.685317	0.0315228	0.0357234	0.247437
Arabinose	t=25min Yeast + 1nmol sI 3	0.290315			0.67924	0.0316736	0.0279905	0.261096
Arabinose	t=25min Yeast + 1nmol sI 4	0.274609	28.5037	0.853073	0.684741	0.0396657	0.0426187	0.232975
Arabinose	t=30min Hyphal + 1nmol sI 1	0.0562245			0.924166	0.0146816	0.0294642	0.0316878
Arabinose	t=30min Hyphal + 1nmol sI 2	0.0358679			0.95843	0.0121409	-0.00717596	0.0366049
Arabinose	t=30min Hyphal + 1nmol sI 3	0.0547851			0.94823	-0.00237001	-0.00430414	0.0584445
Arabinose	t=30min Hyphal + 1nmol sI 4	0.0368069	4.59211	1.10885	0.949054	0.0221688	-0.00191986	0.0306972
Arabinose	t=30min Yeast + 1nmol sI 1	0.338804			0.612883	0.0464835	0.0519704	0.288663
Arabinose	t=30min Yeast + 1nmol sI 2	0.334616			0.617466	0.0511593	0.0414368	0.289938
Arabinose	t=30min Yeast + 1nmol sI 3	0.314253			0.643552	0.0441582	0.0382662	0.274023
Arabinose	t=30min Yeast + 1nmol sI 4	0.319717	32.6847	1.17298	0.635017	0.0490787	0.0376411	0.278263
Arabinose	t=5min Hyphal + 1nmol sI 1	0.0258531			0.954881	0.0240617	0.00967399	0.0113832
Arabinose	t=5min Hyphal + 1nmol sI 2	0.0282867			0.966294	0.00528	0.00569782	0.0227281
Arabinose	t=5min Hyphal + 1nmol sI 3	0.031396			0.972827	-0.00715006	0.00163201	0.0326913
Arabinose	t=5min Hyphal + 1nmol sI 4	0.0465324	3.3017	0.929144	0.937317	0.0238149	0.000822777	0.0380456
Arabinose	t=5min Yeast + 1nmol sI 1	0.17675			0.783083	0.0382744	0.0439509	0.134691
Arabinose	t=5min Yeast + 1nmol sI 2	0.160894			0.818718	0.0220701	0.0170255	0.142187
Arabinose	t=5min Yeast + 1nmol sI 3	0.16814			0.804319	0.027539	0.027545	0.140597
Arabinose	t=5min Yeast + 1nmol sI 4	0.162624	16.7102	0.713569	0.816596	0.0171482	0.0280436	0.138213
Asparagine	Metabolite mix	0.00883948			0.979359	0.0146144	0.00617624	-0.000149466
Asparagine	t=0 Hyphal + 1nmol sI 1	0.0141183			0.968001	0.0264811	0.000679325	0.00483842
Asparagine	t=0 Hyphal + 1nmol sI 2	0.0172256			0.960471	0.0295507	0.0078098	0.00216884
Asparagine	t=0 Hyphal + 1nmol sI 3	0.0184594			0.957876	0.0316465	0.00770173	0.00277609
Asparagine	t=0 Hyphal + 1nmol sI 4	0.0142458	1.60123	0.217319	0.972974	0.0159491	0.0064432	0.0046339
Asparagine	t=0 Yeast + 1nmol sI 1	0.0134863			0.978476	0.00457759	0.0149568	0.00198923
Asparagine	t=0 Yeast + 1nmol sI 2	0.0182694			0.966851	0.0115307	0.0215779	4.06064e-05
Asparagine	t=0 Yeast + 1nmol sI 3	0.0202471			0.956823	0.0260499	0.0166898	0.000437335
Asparagine	t=0 Yeast + 1nmol sI 4	0.0235207	1.88809	0.419803	0.960481	0.0119149	0.0241647	0.00343931
Asparagine	t=10 Hyphal + 1nmol sI 1	0.0149259			0.962354	0.0300396	0.00808047	-0.000474239
Asparagine	t=10 Hyphal + 1nmol sI 2	0.0160536			0.96322	0.0278267	0.00652491	0.00242812
Asparagine	t=10 Hyphal + 1nmol sI 3	0.00968091			0.975456	0.0225996	-0.000610141	0.00255447
Asparagine	t=10 Hyphal + 1nmol sI 4	0.0105542	1.28037	0.315585	0.974968	0.0194052	0.00462426	0.00100291
Asparagine	t=10min Yeast + 1nmol sI 1	0.0362592			0.934706	0.0261073	0.0348911	0.00429609
Asparagine	t=10min Yeast + 1nmol sI 2	0.0287341			0.948737	0.022871	0.0218439	0.00654785
Asparagine	t=10min Yeast + 1nmol sI 3	0.0373638			0.934581	0.0236631	0.0368382	0.00491733
Asparagine	t=10min Yeast + 1nmol sI 4	0.0377132	3.50176	0.423457	0.932382	0.0287868	0.0321395	0.00669129
Asparagine	t=15min Hyphal + 1nmol sI 1	0.00835667			0.981135	0.0120424	0.00743923	-0.000616949
Asparagine	t=15min Hyphal + 1nmol sI 2	0.0132834			0.965992	0.0289008	0.00437147	0.00073554
Asparagine	t=15min Hyphal + 1nmol sI 3	0.00686589			0.978211	0.0208278	0.00311465	-0.00215312
Asparagine	t=15min Hyphal + 1nmol sI 4	0.00966231	0.954208	0.274344	0.97585	0.0164302	0.0106021	-0.00288247
Asparagine	t=15min Yeast + 1nmol sI 1	0.0387278			0.934813	0.0243729	0.0306332	0.0101814
Asparagine	t=15min Yeast + 1nmol sI 2	0.0383678			0.930314	0.0297106	0.0345325	0.00544258
Asparagine	t=15min Yeast + 1nmol sI 3	0.0406017			0.930301	0.0261854	0.0349209	0.00859269
Asparagine	t=15min Yeast + 1nmol sI 4	0.0378754	3.88932	0.11914	0.935697	0.0213069	0.0366678	0.0063279
Asparagine	t=25min Hyphal + 1nmol sI 1	0.01156			0.973964	0.0175483	0.00833016	0.000157159
Asparagine	t=25min Hyphal + 1nmol sI 2	0.0125803			0.970455	0.0212267	0.00844179	-0.00012313
Asparagine	t=25min Hyphal + 1nmol sI 3	0.0171159			0.960084	0.0310264	0.00634703	0.00254241
Asparagine	t=25min Hyphal + 1nmol sI 4	0.0242651	1.63803	0.578464	0.944854	0.0410068	0.0106277	0.00351105
Asparagine	t=25min Yeast + 1nmol sI 1	0.0555914			0.909839	0.0290195	0.0456691	0.0154721
Asparagine	t=25min Yeast + 1nmol sI 2	0.0593272			0.903999	0.0301969	0.0496273	0.0161767
Asparagine	t=25min Yeast + 1nmol sI 3	0.0573692			0.905365	0.0335115	0.044773	0.01635
Asparagine	t=25min Yeast + 1nmol sI 4	0.0558578	5.70364	0.171617	0.907926	0.0312325	0.0461824	0.0146587
Asparagine	t=30min Hyphal + 1nmol sI 1	0.0176224			0.965304	0.0191886	0.0128438	0.00266368
Asparagine	t=30min Hyphal + 1nmol sI 2	0.0130401			0.971389	0.0198515	0.00700906	0.00175019
Asparagine	t=30min Hyphal + 1nmol sI 3	0.0162337			0.960639	0.0302531	0.00887434	0.000233123
Asparagine	t=30min Hyphal + 1nmol sI 4	0.0193587	1.65637	0.267442	0.958461	0.0278572	0.0108275	0.00285456
Asparagine	t=30min Yeast + 1nmol sI 1	0.0673062			0.891993	0.0360108	0.0500801	0.0219159
Asparagine	t=30min Yeast + 1nmol sI 2	0.0664409			0.894917	0.0323244	0.0512781	0.0214807
Asparagine	t=30min Yeast + 1nmol sI 3	0.067777			0.890018	0.0351702	0.0562751	0.0185369
Asparagine	t=30min Yeast + 1nmol sI 4	0.069203	6.76818	0.115529	0.882504	0.0465273	0.0518245	0.0191442
Asparagine	t=5min Hyphal + 1nmol sI 1	0.0122558			0.973994	0.0187187	0.00381379	0.00347371
Asparagine	t=5min Hyphal + 1nmol sI 2	0.00755814			0.983147	0.0123477	0.00319024	0.00131543
Asparagine	t=5min Hyphal + 1nmol sI 3	0.0175693			0.960243	0.0285744	0.00941576	0.00176732
Asparagine	t=5min Hyphal + 1nmol sI 4	0.0110057	1.20972	0.415385	0.974531	0.01948	0.00443087	0.00155847
Asparagine	t=5min Yeast + 1nmol sI 1	0.0283614			0.948541	0.0196145	0.0300625	0.00178153
Asparagine	t=5min Yeast + 1nmol sI 2	0.0325858			0.942157	0.0185424	0.038687	0.000613679
Asparagine	t=5min Yeast + 1nmol sI 3	0.0248793			0.957923	0.0120184	0.0275554	0.0025029
Asparagine	t=5min Yeast + 1nmol sI 4	0.0318849	2.94279	0.355136	0.949538	0.0105977	0.0345365	0.00532799
beta-glycerophosphate	Metabolite mix	-0.00128628			1.00031	0.00146437	4.5155e-06	-0.00177741
beta-glycerophosphate	t=0 Hyphal + 1nmol sI 1	0.034142			0.933248	0.0224236	0.0529824	-0.00865407
beta-glycerophosphate	t=0 Hyphal + 1nmol sI 2	0.0415878			0.917105	0.0440677	0.0357871	0.00304053
beta-glycerophosphate	t=0 Hyphal + 1nmol sI 3	0.0568468			0.887321	0.0370264	0.0934434	-0.017791
beta-glycerophosphate	t=0 Hyphal + 1nmol sI 4	0.102647	5.88059	3.07171	0.878966	0.00180422	0.0515528	0.0676768
beta-glycerophosphate	t=0 Yeast + 1nmol sI 1	0.00465793			0.988397	0.00320784	0.01442	-0.00602469
beta-glycerophosphate	t=0 Yeast + 1nmol sI 2	0.0109411			0.974122	0.0162032	0.0124032	-0.0027288
beta-glycerophosphate	t=0 Yeast + 1nmol sI 3	0.000609761			1.00321	-0.00942767	0.00740576	-0.00118486
beta-glycerophosphate	t=0 Yeast + 1nmol sI 4	0.000469539	0.416958	0.491442	0.993991	0.00747081	0.00167643	-0.00313835
beta-glycerophosphate	t=10 Hyphal + 1nmol sI 1	0.108979			0.751967	0.163287	0.0905862	-0.00584042
beta-glycerophosphate	t=10 Hyphal + 1nmol sI 2	0.0468036			0.983259	-0.0714166	0.0526458	0.035512
beta-glycerophosphate	t=10 Hyphal + 1nmol sI 3	0.0422718			0.951391	-0.0246859	0.0683845	0.00491072
beta-glycerophosphate	t=10 Hyphal + 1nmol sI 4	0.0244422	5.56242	3.68564	0.952388	0.0247296	0.0200511	0.0028316
beta-glycerophosphate	t=10min Yeast + 1nmol sI 1	0.0272236			0.961882	0.0124582	0.007768	0.0178922
beta-glycerophosphate	t=10min Yeast + 1nmol sI 2	0.019438			0.973772	0.00866347	0.00304292	0.0145216
beta-glycerophosphate	t=10min Yeast + 1nmol sI 3	0.0308393			0.95753	0.0118909	0.0111089	0.0194698
beta-glycerophosphate	t=10min Yeast + 1nmol sI 4	0.0223882	2.49723	0.505952	0.971264	0.00537777	0.00828894	0.0150696
beta-glycerophosphate	t=15min Hyphal + 1nmol sI 1	0.0395888			0.931241	0.022052	0.0434054	0.00330123
beta-glycerophosphate	t=15min Hyphal + 1nmol sI 2	0.0178933			0.950516	0.0332376	0.0282959	-0.0120499
beta-glycerophosphate	t=15min Hyphal + 1nmol sI 3	0.0529809			0.927515	0.0144453	0.0296225	0.0284175
beta-glycerophosphate	t=15min Hyphal + 1nmol sI 4	0.0123782	3.07103	1.8931	0.995625	-0.0330143	0.042019	-0.00462974
beta-glycerophosphate	t=15min Yeast + 1nmol sI 1	0.0413281			0.950741	-0.0019943	0.0277807	0.0234724
beta-glycerophosphate	t=15min Yeast + 1nmol sI 2	0.0180012			0.995633	-0.0289767	0.0170504	0.0162932
beta-glycerophosphate	t=15min Yeast + 1nmol sI 3	0.0341443			0.954704	0.0117991	0.00985758	0.0236395
beta-glycerophosphate	t=15min Yeast + 1nmol sI 4	0.0321007	3.13936	0.976585	0.961212	0.00175306	0.0165567	0.0204786
beta-glycerophosphate	t=25min Hyphal + 1nmol sI 1	0.0439209			0.91209	0.0308274	0.0703138	-0.0132307
beta-glycerophosphate	t=25min Hyphal + 1nmol sI 2	0.0450436			0.928719	0.028775	0.0211613	0.0213444
beta-glycerophosphate	t=25min Hyphal + 1nmol sI 3	0.0182207			0.987669	-0.014966	0.0122617	0.0150348
beta-glycerophosphate	t=25min Hyphal + 1nmol sI 4	0.0141659	3.03378	1.64227	0.929539	0.0766209	0.0156452	-0.0218045
beta-glycerophosphate	t=25min Yeast + 1nmol sI 1	0.0472573			0.945994	0.000254485	0.0197357	0.0340154
beta-glycerophosphate	t=25min Yeast + 1nmol sI 2	0.0561454			0.932312	0.0116865	0.0112537	0.0447474
beta-glycerophosphate	t=25min Yeast + 1nmol sI 3	0.0418854			0.956193	-0.00222524	0.0102154	0.0358169
beta-glycerophosphate	t=25min Yeast + 1nmol sI 4	0.0538803	4.97921	0.648122	0.928536	0.015053	0.0226464	0.0337651
beta-glycerophosphate	t=30min Hyphal + 1nmol sI 1	0.0478106			0.956757	-0.0371988	0.0606949	0.0197469
beta-glycerophosphate	t=30min Hyphal + 1nmol sI 2	0.0478786			0.904117	0.0578152	0.0283819	0.00968561
beta-glycerophosphate	t=30min Hyphal + 1nmol sI 3	0.0347717			0.972253	-0.0221694	0.0232642	0.026652
beta-glycerophosphate	t=30min Hyphal + 1nmol sI 4	0.0572463	4.69268	0.923629	0.874762	0.0820188	0.039937	0.00328206
beta-glycerophosphate	t=30min Yeast + 1nmol sI 1	0.0613419			0.931298	0.000942112	0.0201971	0.0475632
beta-glycerophosphate	t=30min Yeast + 1nmol sI 2	0.0698238			0.909855	0.0214025	0.0181592	0.0505836
beta-glycerophosphate	t=30min Yeast + 1nmol sI 3	0.0541943			0.931099	0.020729	0.00266216	0.0455099
beta-glycerophosphate	t=30min Yeast + 1nmol sI 4	0.0435267	5.72217	1.11431	0.941595	0.0201373	0.00435905	0.0339082
beta-glycerophosphate	t=5min Hyphal + 1nmol sI 1	0.0350811			0.961369	-0.0192624	0.0491751	0.00871851
beta-glycerophosphate	t=5min Hyphal + 1nmol sI 2	0.0237971			0.981023	-0.0156542	0.0168466	0.0177841
beta-glycerophosphate	t=5min Hyphal + 1nmol sI 3	0.0422041			0.936961	0.00911549	0.0442742	0.00964948
beta-glycerophosphate	t=5min Hyphal + 1nmol sI 4	0.0609715	4.05135	1.56027	0.861106	0.0825124	0.0687423	-0.0123609
beta-glycerophosphate	t=5min Yeast + 1nmol sI 1	0.0183537			0.983848	-0.00518959	0.00377451	0.0175672
beta-glycerophosphate	t=5min Yeast + 1nmol sI 2	0.0223196			0.974636	-0.00514401	0.0194226	0.0110859
beta-glycerophosphate	t=5min Yeast + 1nmol sI 3	0.0251038			0.971557	0.00023402	0.00955105	0.0186584
beta-glycerophosphate	t=5min Yeast + 1nmol sI 4	0.0210192	2.16991	0.280659	0.972056	0.00453634	0.0117011	0.0117064
cis-aconitic acid	Metabolite mix	0.000389591			0.997314	0.00313396	0.000695518	-0.00198765	0.000836492	7.98611e-06
cis-aconitic acid	t=0 Hyphal + 1nmol sI 1	0.00234782			1.01505	-0.0258401	-0.00576427	0.0107178	0.0122367	-0.00639848
cis-aconitic acid	t=0 Hyphal + 1nmol sI 2	0.0133291			0.959847	0.00928716	0.0260363	0.0111431	-0.00342353	-0.00288985
cis-aconitic acid	t=0 Hyphal + 1nmol sI 3	0.029664			0.913462	0.0778022	-0.00851876	0.00457211	-0.0104276	0.0231099
cis-aconitic acid	t=0 Hyphal + 1nmol sI 4	0.0155186	1.52149	1.12248	0.93882	0.0545821	0.0152212	-0.02033	0.00497351	0.00673287
cis-aconitic acid	t=0 Yeast + 1nmol sI 1	0.00139353			0.979622	0.0324818	-0.020495	0.0168116	-0.00714264	-0.00127769
cis-aconitic acid	t=0 Yeast + 1nmol sI 2	-0.000332877			0.959122	0.0756994	-0.0323276	0.00345829	-0.00667517	0.000723441
cis-aconitic acid	t=0 Yeast + 1nmol sI 3	0.00833493			0.991031	-0.0115126	0.0177545	-0.000864696	-0.00231263	0.0059046
cis-aconitic acid	t=0 Yeast + 1nmol sI 4	0.0257043	0.877497	1.18916	0.963443	-0.0218624	0.0323642	0.0260306	-0.00744127	0.00746574
cis-aconitic acid	t=10 Hyphal + 1nmol sI 1	0.0423302			0.885935	0.0772204	-0.0066737	0.0271576	0.0155004	0.00086078
cis-aconitic acid	t=10 Hyphal + 1nmol sI 2	0.0532947			0.921144	-0.0129979	0.0467405	0.0144716	0.0106351	0.020007
cis-aconitic acid	t=10 Hyphal + 1nmol sI 3	0.0727767			0.860458	0.0365742	0.0389253	0.0250993	0.0205566	0.0183869
cis-aconitic acid	t=10 Hyphal + 1nmol sI 4	0.0580263	5.6607	1.26263	0.878305	0.0746708	-0.0103865	0.0104743	0.0298736	0.0170632
cis-aconitic acid	t=10min Yeast + 1nmol sI 1	0.0735088			0.802933	0.0963544	0.0556639	0.0277544	0.00987449	0.00742011
cis-aconitic acid	t=10min Yeast + 1nmol sI 2	0.075005			0.853174	0.0253226	0.0494011	0.0481077	0.0133973	0.0105976
cis-aconitic acid	t=10min Yeast + 1nmol sI 3	0.0716332			0.842767	0.0185622	0.0880475	0.0384094	0.0127911	-0.000576812
cis-aconitic acid	t=10min Yeast + 1nmol sI 4	0.0866793	7.67065	0.679009	0.842287	-0.0146001	0.0978482	0.0569029	0.00622076	0.0113417
cis-aconitic acid	t=15min Hyphal + 1nmol sI 1	0.0322776			0.941083	0.00450656	0.0293638	0.00652683	0.0140246	0.00449502
cis-aconitic acid	t=15min Hyphal + 1nmol sI 2	0.0405037			0.926402	0.0251851	0.00190341	0.0262412	0.00653789	0.0137302
cis-aconitic acid	t=15min Hyphal + 1nmol sI 3	0.0472065			0.881465	0.0486652	0.0378754	0.0244297	-0.000502856	0.00806776
cis-aconitic acid	t=15min Hyphal + 1nmol sI 4	0.0583898	4.45944	1.10389	0.931087	-0.0251205	0.0144186	0.0450263	0.0197885	0.0148
cis-aconitic acid	t=15min Yeast + 1nmol sI 1	0.081262			0.8336	0.0197485	0.0908117	0.0261528	0.0219556	0.00773141
cis-aconitic acid	t=15min Yeast + 1nmol sI 2	0.0966976			0.825282	0.00654697	0.0809744	0.0530218	0.0149495	0.0192258
cis-aconitic acid	t=15min Yeast + 1nmol sI 3	0.105987			0.763199	0.0532038	0.1254	0.0247701	0.0155125	0.0179147
cis-aconitic acid	t=15min Yeast + 1nmol sI 4	0.118615	10.064	1.57347	0.74143	0.0846642	0.0793046	0.0483576	0.0264894	0.0197541
cis-aconitic acid	t=25min Hyphal + 1nmol sI 1	0.0565913			0.909237	0.010815	0.00912817	0.0481183	0.00397926	0.0187226
cis-aconitic acid	t=25min Hyphal + 1nmol sI 2	0.0438053			0.947932	-0.00317806	-0.0055041	0.0258545	0.0188292	0.0160665
cis-aconitic acid	t=25min Hyphal + 1nmol sI 3	0.0483497			0.887636	0.0726497	0.00894047	0.00198363	-0.00131843	0.0301082
cis-aconitic acid	t=25min Hyphal + 1nmol sI 4	0.0935771	6.05809	2.26251	0.856031	-0.00909271	0.0666142	0.0279127	0.0326647	0.0258707
cis-aconitic acid	t=25min Yeast + 1nmol sI 1	0.16069			0.675756	0.0740394	0.124928	0.061635	0.0235598	0.0400818
cis-aconitic acid	t=25min Yeast + 1nmol sI 2	0.132335			0.735394	0.0431244	0.126605	0.0468636	0.0153185	0.0326945
cis-aconitic acid	t=25min Yeast + 1nmol sI 3	0.149908			0.692968	0.0740827	0.111452	0.052623	0.0496886	0.0191856
cis-aconitic acid	t=25min Yeast + 1nmol sI 4	0.161108	15.101	1.34865	0.681477	0.0629415	0.107571	0.089511	0.0335738	0.0249257
cis-aconitic acid	t=30min Hyphal + 1nmol sI 1	0.0695287			0.8989	0.00309408	0.0174443	0.0344249	0.0242972	0.0218395
cis-aconitic acid	t=30min Hyphal + 1nmol sI 2	0.0756762			0.873717	0.0372187	-0.00133097	0.0431941	0.0217643	0.025437
cis-aconitic acid	t=30min Hyphal + 1nmol sI 3	0.0585378			0.895401	0.0116474	0.050968	0.00302102	0.0247698	0.0141927
cis-aconitic acid	t=30min Hyphal + 1nmol sI 4	0.0535599	6.43257	1.00881	0.910672	0.019343	0.00863348	0.0166583	0.0422497	0.00244315
cis-aconitic acid	t=30min Yeast + 1nmol sI 1	0.18023			0.654456	0.0492174	0.127296	0.0872655	0.0732814	0.00848415
cis-aconitic acid	t=30min Yeast + 1nmol sI 2	0.217981			0.571894	0.0744942	0.156018	0.114521	0.0555513	0.0275217
cis-aconitic acid	t=30min Yeast + 1nmol sI 3	0.195965			0.598663	0.113695	0.107868	0.104743	0.0389879	0.036043
cis-aconitic acid	t=30min Yeast + 1nmol sI 4	0.202039	19.9054	1.56099	0.621088	0.0644118	0.128847	0.0860853	0.0680099	0.0315587
cis-aconitic acid	t=5min Hyphal + 1nmol sI 1	0.0440602			0.866197	0.108042	-0.00737304	0.0144376	0.0097888	0.00890733
cis-aconitic acid	t=5min Hyphal + 1nmol sI 2	0.0454898			0.905236	0.0142202	0.0543872	0.0156899	-0.00504946	0.0155165
cis-aconitic acid	t=5min Hyphal + 1nmol sI 3	0.0452432			0.863024	0.0911534	0.0277154	0.00112664	0.0086511	0.00832948
cis-aconitic acid	t=5min Hyphal + 1nmol sI 4	0.0443724	4.47914	0.0683651	0.902924	0.0187263	0.0402099	0.0236238	0.0207358	-0.00621972
cis-aconitic acid	t=5min Yeast + 1nmol sI 1	0.0657016			0.897527	0.00610553	0.0266998	0.0313117	0.0167128	0.0216433
cis-aconitic acid	t=5min Yeast + 1nmol sI 2	0.0554493			0.907559	0.00965426	0.0301608	0.0204848	0.0148873	0.0172534
cis-aconitic acid	t=5min Yeast + 1nmol sI 3	0.0766827			0.832237	0.0618762	0.050903	0.0196479	0.0158917	0.0194441
cis-aconitic acid	t=5min Yeast + 1nmol sI 4	0.0737083	6.78855	0.949956	0.881015	0.00310473	0.0609438	0.00598145	0.0191701	0.0297849
DHAP	Metabolite mix	0.00937995			0.986946	0.00335487	0.00431295	0.00538636
DHAP	t=0 Hyphal + 1nmol sI 1	0.226699			0.614728	0.193872	0.0879746	0.103425
DHAP	t=0 Hyphal + 1nmol sI 2	0.644281			0.284328	0.073123	0.0679272	0.574622
DHAP	t=0 Hyphal + 1nmol sI 3	0.359299			0.478224	0.254403	-0.0213747	0.288748
DHAP	t=0 Hyphal + 1nmol sI 4	0.601652	45.7983	19.8812	0.240159	0.0491162	0.376334	0.33439
DHAP	t=0 Yeast + 1nmol sI 1	0.123999			0.805209	0.0644898	0.0833972	0.046904
DHAP	t=0 Yeast + 1nmol sI 2	0.0926562			0.862908	0.0392595	0.0547874	0.0430448
DHAP	t=0 Yeast + 1nmol sI 3	0.0940749			0.846105	0.0678675	0.0437248	0.0423025
DHAP	t=0 Yeast + 1nmol sI 4	0.105245	10.3994	1.44763	0.823897	0.0702413	0.0720925	0.0337691
DHAP	t=10 Hyphal + 1nmol sI 1	0.480233			0.376404	0.173854	0.0823805	0.367362
DHAP	t=10 Hyphal + 1nmol sI 2	0.497262			0.169455	0.438035	0.123781	0.26873
DHAP	t=10 Hyphal + 1nmol sI 3	0.46015			0.494579	0.0740713	-0.0123284	0.443678
DHAP	t=10 Hyphal + 1nmol sI 4	0.276324	42.8492	10.2573	0.476367	0.397484	-0.0530415	0.17919
DHAP	t=10min Yeast + 1nmol sI 1	0.130829			0.830786	0.0311393	0.052876	0.0851988
DHAP	t=10min Yeast + 1nmol sI 2	0.136864			0.817033	0.0437516	0.0508042	0.0884108
DHAP	t=10min Yeast + 1nmol sI 3	0.124853			0.832637	0.0398208	0.0478869	0.0796551
DHAP	t=10min Yeast + 1nmol sI 4	0.124252	12.92	0.590963	0.830794	0.0499014	0.0350587	0.0842456
DHAP	t=15min Hyphal + 1nmol sI 1	0.580293			0.425583	-0.017692	0.0177563	0.574352
DHAP	t=15min Hyphal + 1nmol sI 2	0.504901			0.254865	0.293426	0.133851	0.317858
DHAP	t=15min Hyphal + 1nmol sI 3	0.472017			0.378726	0.196751	0.0542692	0.370254
DHAP	t=15min Hyphal + 1nmol sI 4	0.604197	54.0352	6.21772	0.251207	0.228378	-0.0229693	0.543384
DHAP	t=15min Yeast + 1nmol sI 1	0.138434			0.809022	0.0542217	0.0491866	0.0875693
DHAP	t=15min Yeast + 1nmol sI 2	0.130426			0.824918	0.0427497	0.0484684	0.0838635
DHAP	t=15min Yeast + 1nmol sI 3	0.14785			0.801783	0.0526396	0.0458225	0.0997554
DHAP	t=15min Yeast + 1nmol sI 4	0.144103	14.0203	0.7581	0.819671	0.0319177	0.0448415	0.103569
DHAP	t=25min Hyphal + 1nmol sI 1	0.339204			0.425745	0.255871	0.19341	0.124974
DHAP	t=25min Hyphal + 1nmol sI 2	0.507527			0.296065	0.25357	0.0820847	0.36828
DHAP	t=25min Hyphal + 1nmol sI 3	0.594748			0.298587	0.11394	0.0921143	0.495359
DHAP	t=25min Hyphal + 1nmol sI 4	0.641728	52.0802	13.3223	0.184831	0.199473	0.121376	0.494319
DHAP	t=25min Yeast + 1nmol sI 1	0.211915			0.733693	0.0546212	0.0539339	0.157752
DHAP	t=25min Yeast + 1nmol sI 2	0.204571			0.736996	0.065881	0.0435358	0.153587
DHAP	t=25min Yeast + 1nmol sI 3	0.215403			0.720141	0.0666223	0.0601216	0.153115
DHAP	t=25min Yeast + 1nmol sI 4	0.21993	21.2955	0.64809	0.720255	0.0531467	0.073154	0.153445
DHAP	t=30min Hyphal + 1nmol sI 1	0.656504			0.312033	-0.00876445	0.111919	0.584813
DHAP	t=30min Hyphal + 1nmol sI 2	0.682841			0.290722	0.0408056	-0.00230155	0.670774
DHAP	t=30min Hyphal + 1nmol sI 3	0.700221			0.156074	0.222602	-0.0140883	0.635412
DHAP	t=30min Hyphal + 1nmol sI 4	0.504138	63.5926	8.9678	0.367119	0.225809	-0.0653877	0.47246
DHAP	t=30min Yeast + 1nmol sI 1	0.251627			0.682353	0.0650561	0.0679463	0.184645
DHAP	t=30min Yeast + 1nmol sI 2	0.257833			0.677928	0.0656781	0.0613603	0.195034
DHAP	t=30min Yeast + 1nmol sI 3	0.242407			0.693557	0.0590013	0.0741064	0.173336
DHAP	t=30min Yeast + 1nmol sI 4	0.251232	25.0775	0.634498	0.680967	0.0655499	0.0723016	0.181181
DHAP	t=5min Hyphal + 1nmol sI 1	0.453407			0.380278	0.044452	0.410042	0.165228
DHAP	t=5min Hyphal + 1nmol sI 2	0.463793			0.432946	0.0941336	0.121514	0.351406
DHAP	t=5min Hyphal + 1nmol sI 3	0.505036			0.393246	0.152433	0.000289405	0.454032
DHAP	t=5min Hyphal + 1nmol sI 4	0.4867	47.7234	2.3173	0.287631	0.270846	0.135313	0.30621
DHAP	t=5min Yeast + 1nmol sI 1	0.142164			0.804083	0.050397	0.0604651	0.0850549
DHAP	t=5min Yeast + 1nmol sI 2	0.127021			0.82331	0.0461362	0.0567337	0.0738197
DHAP	t=5min Yeast + 1nmol sI 3	0.131915			0.805267	0.0752751	0.0379009	0.0815565
DHAP	t=5min Yeast + 1nmol sI 4	0.144613	13.6428	0.834163	0.799835	0.0516576	0.0633421	0.0851655
alpha-glycerophosphate	Metabolite mix	0.000563905			1.00042	-0.00137316	-0.000193114	0.00115037
alpha-glycerophosphate	t=0 Hyphal + 1nmol sI 1	-0.000540981			1.00668	-0.0154282	0.0124367	-0.00368938
alpha-glycerophosphate	t=0 Hyphal + 1nmol sI 2	-0.000808737			0.997899	0.00233167	0.00406438	-0.00429555
alpha-glycerophosphate	t=0 Hyphal + 1nmol sI 3	-0.000789258			0.994895	0.00896619	-0.000248683	-0.0036122
alpha-glycerophosphate	t=0 Hyphal + 1nmol sI 4	-0.000664894	-0.0700967	0.012424	0.990301	0.0140872	0.00291779	-0.00730582
alpha-glycerophosphate	t=0 Yeast + 1nmol sI 1	-0.000437287			0.997064	0.00561106	-0.00110329	-0.00157212
alpha-glycerophosphate	t=0 Yeast + 1nmol sI 2	0.00164136			0.9977	0.00145511	-0.000932884	0.00177825
alpha-glycerophosphate	t=0 Yeast + 1nmol sI 3	0.000935166			0.997755	0.00199289	-5.63842e-05	0.00030846
alpha-glycerophosphate	t=0 Yeast + 1nmol sI 4	0.0010769	0.0804034	0.0881976	0.994212	0.00714652	-0.000159251	-0.00119911
alpha-glycerophosphate	t=10 Hyphal + 1nmol sI 1	0.000350331			1.00382	-0.00878659	0.00507654	-0.000105164
alpha-glycerophosphate	t=10 Hyphal + 1nmol sI 2	0.00130797			1.00022	-0.00241051	0.000230232	0.00195798
alpha-glycerophosphate	t=10 Hyphal + 1nmol sI 3	-0.000672909			0.997456	0.00473819	0.00017484	-0.00236887
alpha-glycerophosphate	t=10 Hyphal + 1nmol sI 4	-0.00179905	-0.0203416	0.133634	1.00375	-0.00141689	-0.00301255	0.000681608
alpha-glycerophosphate	t=10min Yeast + 1nmol sI 1	0.0261169			0.964261	0.0135446	0.00177736	0.0204171
alpha-glycerophosphate	t=10min Yeast + 1nmol sI 2	0.0231851			0.968528	0.00934284	0.00617493	0.0159542
alpha-glycerophosphate	t=10min Yeast + 1nmol sI 3	0.0274198			0.961031	0.0142988	0.00605017	0.0186201
alpha-glycerophosphate	t=10min Yeast + 1nmol sI 4	0.0252886	2.55026	0.177666	0.968592	0.00652029	0.00531756	0.0195701
alpha-glycerophosphate	t=15min Hyphal + 1nmol sI 1	0.000885605			1.00105	-0.00416027	0.00251549	0.000595367
alpha-glycerophosphate	t=15min Hyphal + 1nmol sI 2	0.000547599			0.997105	0.00113399	0.00477385	-0.00301297
alpha-glycerophosphate	t=15min Hyphal + 1nmol sI 3	-0.000553262			0.999496	0.00432508	-0.00547831	0.00165726
alpha-glycerophosphate	t=15min Hyphal + 1nmol sI 4	0.00418238	0.126558	0.203926	0.99711	-0.000805173	-0.00226743	0.00596239
alpha-glycerophosphate	t=15min Yeast + 1nmol sI 1	0.0257446			0.96433	0.0116756	0.00642591	0.0175688
alpha-glycerophosphate	t=15min Yeast + 1nmol sI 2	0.0217551			0.97234	0.00606577	0.00558334	0.016011
alpha-glycerophosphate	t=15min Yeast + 1nmol sI 3	0.0278073			0.962597	0.0113408	0.00610683	0.0199558
alpha-glycerophosphate	t=15min Yeast + 1nmol sI 4	0.0283837	2.59227	0.300048	0.9605	0.0139568	0.0054337	0.020109
alpha-glycerophosphate	t=25min Hyphal + 1nmol sI 1	0.00124057			1.00336	-0.0047186	-0.00437704	0.00573146
alpha-glycerophosphate	t=25min Hyphal + 1nmol sI 2	0.00467842			0.994501	-0.00345893	0.00937859	-0.000420995
alpha-glycerophosphate	t=25min Hyphal + 1nmol sI 3	0.00897786			0.992901	-0.00255513	-0.000525665	0.01018
alpha-glycerophosphate	t=25min Hyphal + 1nmol sI 4	0.00661809	0.537873	0.327132	0.9966	-0.00287319	-0.00390662	0.0101802
alpha-glycerophosphate	t=25min Yeast + 1nmol sI 1	0.0526233			0.932285	0.0177711	0.00973175	0.0402117
alpha-glycerophosphate	t=25min Yeast + 1nmol sI 2	0.0473094			0.938383	0.0166063	0.00971028	0.0353004
alpha-glycerophosphate	t=25min Yeast + 1nmol sI 3	0.0490969			0.937191	0.0157919	0.00955222	0.0374647
alpha-glycerophosphate	t=25min Yeast + 1nmol sI 4	0.0500101	4.97599	0.221406	0.938265	0.0137037	0.00776572	0.0402651
alpha-glycerophosphate	t=30min Hyphal + 1nmol sI 1	0.0063075			0.996158	-0.00803932	0.00868236	0.00319903
alpha-glycerophosphate	t=30min Hyphal + 1nmol sI 2	0.00924531			0.990345	-0.000907048	0.00304445	0.00751803
alpha-glycerophosphate	t=30min Hyphal + 1nmol sI 3	0.00625934			0.991565	0.00132857	0.00387025	0.00323632
alpha-glycerophosphate	t=30min Hyphal + 1nmol sI 4	0.00426927	0.652036	0.20499	0.996966	-0.00425493	0.00480308	0.00248553
alpha-glycerophosphate	t=30min Yeast + 1nmol sI 1	0.0751091			0.91052	0.0144397	0.0142345	0.0608062
alpha-glycerophosphate	t=30min Yeast + 1nmol sI 2	0.0703811			0.912584	0.0190414	0.0130227	0.0553521
alpha-glycerophosphate	t=30min Yeast + 1nmol sI 3	0.0490878			0.94028	0.0109531	0.00999032	0.0387765
alpha-glycerophosphate	t=30min Yeast + 1nmol sI 4	0.0577348	6.30782	1.18653	0.929041	0.0150508	0.00957098	0.0463372
alpha-glycerophosphate	t=5min Hyphal + 1nmol sI 1	-0.00163673			0.9985	0.00430527	0.000798265	-0.003604
alpha-glycerophosphate	t=5min Hyphal + 1nmol sI 2	0.00468091			0.994556	-0.00305388	0.00839702	0.000100856
alpha-glycerophosphate	t=5min Hyphal + 1nmol sI 3	-0.00127705			1.00393	-0.00377289	-0.000401533	0.000248267
alpha-glycerophosphate	t=5min Hyphal + 1nmol sI 4	-0.00113325	0.0158468	0.302239	1.00001	-0.00246965	0.00831448	-0.00585302
alpha-glycerophosphate	t=5min Yeast + 1nmol sI 1	0.0159131			0.977165	0.00890653	0.00295397	0.0109749
alpha-glycerophosphate	t=5min Yeast + 1nmol sI 2	0.0161306			0.976762	0.00915021	0.00302059	0.0110668
alpha-glycerophosphate	t=5min Yeast + 1nmol sI 3	0.0172157			0.977693	0.00590866	0.00345791	0.0129408
alpha-glycerophosphate	t=5min Yeast + 1nmol sI 4	0.0164948	1.64385	0.0570982	0.976684	0.0095055	0.00145281	0.0123578
3-phosphoglyceric acid	Metabolite mix	0.00335072			0.995418	-0.000934356	0.00556234	-4.60548e-05
3-phosphoglyceric acid	t=0 Hyphal + 1nmol sI 1	0.0587382			0.93426	-0.00972728	0.0404609	0.0350068
3-phosphoglyceric acid	t=0 Hyphal + 1nmol sI 2	0.115379			0.888817	-0.0385498	0.0645139	0.0852193
3-phosphoglyceric acid	t=0 Hyphal + 1nmol sI 3	0.14144			0.801057	0.0354909	0.101527	0.0619247
3-phosphoglyceric acid	t=0 Hyphal + 1nmol sI 4	0.136086	11.2911	3.7823	0.815924	0.0701208	0.00372846	0.110226
3-phosphoglyceric acid	t=0 Yeast + 1nmol sI 1	0.0322274			0.958294	0.0104719	0.00749315	0.0237413
3-phosphoglyceric acid	t=0 Yeast + 1nmol sI 2	0.0212474			0.974705	-0.00132083	0.0147837	0.0118319
3-phosphoglyceric acid	t=0 Yeast + 1nmol sI 3	0.0423381			0.93727	0.0232896	0.0145962	0.0248441
3-phosphoglyceric acid	t=0 Yeast + 1nmol sI 4	0.0493867	3.62999	1.22595	0.922717	0.0314177	0.0208538	0.0250116
3-phosphoglyceric acid	t=10 Hyphal + 1nmol sI 1	0.593219			0.35568	0.0605217	0.032261	0.551537
3-phosphoglyceric acid	t=10 Hyphal + 1nmol sI 2	0.547799			0.455405	-0.0419161	0.0742203	0.51229
3-phosphoglyceric acid	t=10 Hyphal + 1nmol sI 3	0.515672			0.434109	0.0456671	0.0593226	0.460901
3-phosphoglyceric acid	t=10 Hyphal + 1nmol sI 4	0.574832	55.788	3.37606	0.405432	0.00884343	0.0415204	0.544204
3-phosphoglyceric acid	t=10min Yeast + 1nmol sI 1	0.128546			0.849772	0.011923	0.0412007	0.0971041
3-phosphoglyceric acid	t=10min Yeast + 1nmol sI 2	0.131013			0.842452	0.0216439	0.0363169	0.0995868
3-phosphoglyceric acid	t=10min Yeast + 1nmol sI 3	0.129432			0.843224	0.030059	0.021913	0.104804
3-phosphoglyceric acid	t=10min Yeast + 1nmol sI 4	0.143933	13.3231	0.720713	0.802801	0.0589991	0.0418013	0.0963987
3-phosphoglyceric acid	t=15min Hyphal + 1nmol sI 1	0.34678			0.633379	0.0213352	0.0168534	0.328433
3-phosphoglyceric acid	t=15min Hyphal + 1nmol sI 2	0.549219			0.411844	0.0258	0.0652119	0.497144
3-phosphoglyceric acid	t=15min Hyphal + 1nmol sI 3	0.619045			0.334758	0.0279485	0.0826954	0.554598
3-phosphoglyceric acid	t=15min Hyphal + 1nmol sI 4	0.594843	52.7472	12.3891	0.363559	0.0301654	0.0644631	0.541813
3-phosphoglyceric acid	t=15min Yeast + 1nmol sI 1	0.117642			0.84844	0.0396872	0.0223795	0.0894932
3-phosphoglyceric acid	t=15min Yeast + 1nmol sI 2	0.133654			0.825874	0.0511133	0.0191886	0.103824
3-phosphoglyceric acid	t=15min Yeast + 1nmol sI 3	0.147611			0.819024	0.029131	0.041835	0.11001
3-phosphoglyceric acid	t=15min Yeast + 1nmol sI 4	0.135788	13.3674	1.23252	0.826009	0.0388109	0.0369872	0.0981931
3-phosphoglyceric acid	t=25min Hyphal + 1nmol sI 1	0.652382			0.315241	0.011702	0.0737244	0.599332
3-phosphoglyceric acid	t=25min Hyphal + 1nmol sI 2	0.6255			0.338621	0.0253143	0.0570084	0.579056
3-phosphoglyceric acid	t=25min Hyphal + 1nmol sI 3	0.666346			0.271961	0.0870581	0.0109618	0.630019
3-phosphoglyceric acid	t=25min Hyphal + 1nmol sI 4	0.611768	63.8999	2.48379	0.340646	0.0429734	0.0568141	0.559567
3-phosphoglyceric acid	t=25min Yeast + 1nmol sI 1	0.20205			0.758481	0.0417766	0.0348539	0.164888
3-phosphoglyceric acid	t=25min Yeast + 1nmol sI 2	0.207064			0.742004	0.0528299	0.0471373	0.158029
3-phosphoglyceric acid	t=25min Yeast + 1nmol sI 3	0.230054			0.738982	0.0183988	0.0560939	0.186525
3-phosphoglyceric acid	t=25min Yeast + 1nmol sI 4	0.223419	21.5646	1.32478	0.71273	0.0758919	0.0397718	0.171607
3-phosphoglyceric acid	t=30min Hyphal + 1nmol sI 1	0.676292			0.249058	0.0870958	0.0497574	0.614089
3-phosphoglyceric acid	t=30min Hyphal + 1nmol sI 2	0.636779			0.298076	0.0704486	0.0545377	0.576937
3-phosphoglyceric acid	t=30min Hyphal + 1nmol sI 3	0.6324			0.331234	0.0265169	0.0560633	0.586185
3-phosphoglyceric acid	t=30min Hyphal + 1nmol sI 4	0.611013	63.9121	2.72178	0.351243	0.0253596	0.0625137	0.560884
3-phosphoglyceric acid	t=30min Yeast + 1nmol sI 1	0.256259			0.697079	0.0467394	0.0465095	0.209672
3-phosphoglyceric acid	t=30min Yeast + 1nmol sI 2	0.263774			0.681062	0.0519002	0.0616917	0.205346
3-phosphoglyceric acid	t=30min Yeast + 1nmol sI 3	0.258063			0.683796	0.0497222	0.0749791	0.191503
3-phosphoglyceric acid	t=30min Yeast + 1nmol sI 4	0.259712	25.9452	0.320791	0.676823	0.0702108	0.0499744	0.202992
3-phosphoglyceric acid	t=5min Hyphal + 1nmol sI 1	0.573388			0.373302	0.0220678	0.115793	0.488837
3-phosphoglyceric acid	t=5min Hyphal + 1nmol sI 2	0.576059			0.358706	0.0611936	0.0733161	0.506784
3-phosphoglyceric acid	t=5min Hyphal + 1nmol sI 3	0.599625			0.370929	0.00611953	0.0760994	0.546852
3-phosphoglyceric acid	t=5min Hyphal + 1nmol sI 4	0.53672	57.1448	2.59806	0.38572	0.0723072	0.0880641	0.453908
3-phosphoglyceric acid	t=5min Yeast + 1nmol sI 1	0.133662			0.830994	0.0413295	0.0233746	0.104302
3-phosphoglyceric acid	t=5min Yeast + 1nmol sI 2	0.142098			0.821905	0.0385052	0.0309802	0.10861
3-phosphoglyceric acid	t=5min Yeast + 1nmol sI 3	0.129425			0.824842	0.0483912	0.0404146	0.0863517
3-phosphoglyceric acid	t=5min Yeast + 1nmol sI 4	0.133004	13.4547	0.536705	0.841627	0.0210778	0.0339526	0.103343
Citric acid	Metabolite mix	0.00596002			0.987254	-0.00518538	0.0151782	0.00112799	0.00127276	3.02435e-06	0.000349827
Citric acid	t=0 Hyphal + 1nmol sI 1	0.00696152			0.989929	-0.01501	0.0223854	0.000334258	0.0013317	0.000501849	0.000528251
Citric acid	t=0 Hyphal + 1nmol sI 2	0.00641004			0.991196	-0.0142908	0.0191484	0.00115053	0.00284394	8.68606e-05	-0.000134572
Citric acid	t=0 Hyphal + 1nmol sI 3	0.0106373			0.975001	-0.00205475	0.0216072	-7.04647e-05	0.0049108	0.000404953	0.000201235
Citric acid	t=0 Hyphal + 1nmol sI 4	0.00786585	0.796867	0.187756	0.986516	-0.00987572	0.0222548	-0.00530475	0.00426738	0.00144647	0.000695591
Citric acid	t=0 Yeast + 1nmol sI 1	0.0061954			0.988311	-0.00728791	0.0168617	-0.000831874	0.00220475	4.18621e-05	0.000700709
Citric acid	t=0 Yeast + 1nmol sI 2	0.00600885			0.988995	-0.00714275	0.0157396	-0.0010553	0.00297042	-4.39005e-05	0.000536719
Citric acid	t=0 Yeast + 1nmol sI 3	0.00570236			0.988391	-0.00517622	0.0152026	-0.0012588	0.00194973	0.000385552	0.000505805
Citric acid	t=0 Yeast + 1nmol sI 4	0.00608757	0.599854	0.0211746	0.986393	-0.00278231	0.0146163	-0.00157091	0.00244451	0.000388858	0.000510921
Citric acid	t=10 Hyphal + 1nmol sI 1	0.0523231			0.887996	0.00489602	0.0571055	0.0233535	0.0127191	0.00968631	0.00424383
Citric acid	t=10 Hyphal + 1nmol sI 2	0.0494113			0.902803	-0.00354581	0.043434	0.0296394	0.0171575	0.00747429	0.00303766
Citric acid	t=10 Hyphal + 1nmol sI 3	0.0448774			0.913586	-0.00587804	0.0437162	0.0218559	0.0138386	0.0105018	0.00237977
Citric acid	t=10 Hyphal + 1nmol sI 4	0.0406766	4.68221	0.511575	0.921712	-0.00532061	0.0394108	0.0205804	0.0120057	0.0088752	0.00273644
Citric acid	t=10min Yeast + 1nmol sI 1	0.0515036			0.863183	0.0283055	0.0684036	0.0239769	0.00994114	0.00492721	0.00126293
Citric acid	t=10min Yeast + 1nmol sI 2	0.0523124			0.860379	0.0307294	0.0683716	0.0231773	0.0109194	0.00534513	0.00107778
Citric acid	t=10min Yeast + 1nmol sI 3	0.0511889			0.864462	0.0273418	0.0679518	0.0243985	0.00972932	0.00492394	0.0011926
Citric acid	t=10min Yeast + 1nmol sI 4	0.0514852	5.16225	0.0481994	0.862063	0.0301518	0.0681477	0.0240455	0.00909979	0.00502273	0.0014691
Citric acid	t=15min Hyphal + 1nmol sI 1	0.0427634			0.917608	-0.00507138	0.0470141	0.0143344	0.0103222	0.0114237	0.00436886
Citric acid	t=15min Hyphal + 1nmol sI 2	0.0413335			0.92205	-0.00520192	0.0397711	0.0170697	0.0118961	0.0116236	0.00279147
Citric acid	t=15min Hyphal + 1nmol sI 3	0.0878449			0.821163	0.0151252	0.0655256	0.044177	0.0275526	0.0205911	0.00586602
Citric acid	t=15min Hyphal + 1nmol sI 4	0.0884785	6.51051	2.66311	0.827931	0.001407	0.0687883	0.0496959	0.0259984	0.0182673	0.00791159
Citric acid	t=15min Yeast + 1nmol sI 1	0.063758			0.82778	0.043294	0.0787353	0.0285794	0.0136296	0.00636118	0.0016202
Citric acid	t=15min Yeast + 1nmol sI 2	0.0633321			0.828181	0.0443241	0.0769252	0.0296856	0.0131359	0.00627015	0.00147786
Citric acid	t=15min Yeast + 1nmol sI 3	0.0644006			0.827835	0.0410924	0.0794202	0.0298317	0.013698	0.00655057	0.00157187
Citric acid	t=15min Yeast + 1nmol sI 4	0.0649098	6.41002	0.0695899	0.826896	0.0412478	0.079095	0.0312127	0.0131805	0.00654667	0.00182128
Citric acid	t=25min Hyphal + 1nmol sI 1	0.0799712			0.85089	0.00245014	0.0583065	0.0319572	0.0272951	0.0188961	0.0102052
Citric acid	t=25min Hyphal + 1nmol sI 2	0.0734679			0.861222	0.00460049	0.0496557	0.0329235	0.0262877	0.0188883	0.0064221
Citric acid	t=25min Hyphal + 1nmol sI 3	0.0894149			0.832226	0.00507347	0.0584779	0.0453034	0.0279413	0.0190854	0.011893
Citric acid	t=25min Hyphal + 1nmol sI 4	0.0867417	8.23989	0.715869	0.837018	0.00291051	0.0678058	0.0304819	0.0292182	0.021784	0.0107816
Citric acid	t=25min Yeast + 1nmol sI 1	0.108889			0.73235	0.0537283	0.112021	0.0545235	0.0289547	0.0143606	0.00406203
Citric acid	t=25min Yeast + 1nmol sI 2	0.108019			0.735245	0.0524334	0.109652	0.0561077	0.028528	0.0142587	0.00377459
Citric acid	t=25min Yeast + 1nmol sI 3	0.109808			0.730449	0.0543767	0.111892	0.0552534	0.0289673	0.0153084	0.00375282
Citric acid	t=25min Yeast + 1nmol sI 4	0.109848	10.9141	0.0869334	0.732326	0.0513916	0.11179	0.0568129	0.0288166	0.0147633	0.00409907
Citric acid	t=30min Hyphal + 1nmol sI 1	0.11173			0.797631	0.003113	0.0740824	0.042095	0.0386518	0.0283498	0.0160771
Citric acid	t=30min Hyphal + 1nmol sI 2	0.111734			0.795684	0.00506193	0.0690406	0.0483348	0.0391006	0.0308116	0.0119664
Citric acid	t=30min Hyphal + 1nmol sI 3	0.0965673			0.827815	-0.000984261	0.0645822	0.0363382	0.0338953	0.0234945	0.0148592
Citric acid	t=30min Hyphal + 1nmol sI 4	0.0959905	10.4006	0.892514	0.824006	0.0057122	0.0605767	0.0412822	0.0316131	0.0220799	0.0147298
Citric acid	t=30min Yeast + 1nmol sI 1	0.149974			0.645503	0.0681329	0.134531	0.079972	0.0433623	0.0217102	0.00678892
Citric acid	t=30min Yeast + 1nmol sI 2	0.150763			0.643561	0.0691074	0.135581	0.0788472	0.0437878	0.0220817	0.00703418
Citric acid	t=30min Yeast + 1nmol sI 3	0.142233			0.668115	0.0599382	0.128188	0.0743738	0.0398327	0.0226834	0.00686894
Citric acid	t=30min Yeast + 1nmol sI 4	0.144221	14.6797	0.421466	0.663757	0.0611732	0.130192	0.0727202	0.0428098	0.02172	0.00762788
Citric acid	t=5min Hyphal + 1nmol sI 1	0.0386211			0.920822	-0.00537562	0.0442668	0.0226881	0.00915501	0.00677981	0.00166424
Citric acid	t=5min Hyphal + 1nmol sI 2	0.035374			0.930318	-0.00776375	0.0378302	0.0222182	0.00946759	0.00775333	0.000175931
Citric acid	t=5min Hyphal + 1nmol sI 3	0.0468293			0.900323	0.00109825	0.0519252	0.0253903	0.00935596	0.00901011	0.00289701
Citric acid	t=5min Hyphal + 1nmol sI 4	0.0448135	4.14095	0.532803	0.902281	0.00490494	0.0478366	0.023819	0.0114165	0.00727026	0.0024714
Citric acid	t=5min Yeast + 1nmol sI 1	0.0345324			0.907759	0.0179476	0.0482634	0.0159119	0.00630118	0.00312441	0.000692896
Citric acid	t=5min Yeast + 1nmol sI 2	0.0342618			0.909092	0.0170116	0.0479513	0.016063	0.00579412	0.00323463	0.000853059
Citric acid	t=5min Yeast + 1nmol sI 3	0.0349356			0.906589	0.0191144	0.0482225	0.0152522	0.00668613	0.00326299	0.000872988
Citric acid	t=5min Yeast + 1nmol sI 4	0.0351786	3.47271	0.0408931	0.905545	0.018469	0.0505157	0.01481	0.00679789	0.00322715	0.000635586
Ornithine	Metabolite mix	0.00347523			0.982675	0.0185209	-0.00324998	0.00247383	-3.03361e-05	-0.000388987
Ornithine	t=0 Hyphal + 1nmol sI 1	0.0190807			0.908619	0.0828976	0.010472	-0.00092633	0.00034876	-0.00141081
Ornithine	t=0 Hyphal + 1nmol sI 2	0.0312952			0.860765	0.132325	-0.00280942	0.0103707	-0.00191496	0.00126348
Ornithine	t=0 Hyphal + 1nmol sI 3	0.0163687			0.912189	0.0873377	0.0047821	0.00172355	-0.00993501	0.00390224
Ornithine	t=0 Hyphal + 1nmol sI 4	0.0282767	2.37553	0.715787	0.89284	0.105989	-0.0188335	0.00622798	0.0145071	-0.000730236
Ornithine	t=0 Yeast + 1nmol sI 1	0.124155			0.422534	0.562537	-0.00968549	0.0215646	0.00232843	0.000720753
Ornithine	t=0 Yeast + 1nmol sI 2	0.134266			0.389716	0.578855	0.00757364	0.0215334	-0.00111566	0.00343764
Ornithine	t=0 Yeast + 1nmol sI 3	0.0855728			0.601541	0.394748	-0.0174377	0.0180807	0.0015899	0.00147794
Ornithine	t=0 Yeast + 1nmol sI 4	0.094499	10.9623	2.3278	0.576292	0.403512	-0.0033703	0.0182226	0.00566589	-0.000321439
Ornithine	t=10 Hyphal + 1nmol sI 1	0.0285924			0.891907	0.0912423	0.0023511	0.0144125	-0.00334632	0.00343307
Ornithine	t=10 Hyphal + 1nmol sI 2	0.025998			0.903668	0.0813199	0.0081521	-0.000877944	0.00369079	0.00404735
Ornithine	t=10 Hyphal + 1nmol sI 3	0.0266812			0.893135	0.0939119	0.0020755	0.00784588	0.00335451	-0.000322523
Ornithine	t=10 Hyphal + 1nmol sI 4	0.0297682	2.776	0.173149	0.884215	0.104593	-0.0021026	0.00510523	0.00780873	0.000380596
Ornithine	t=10min Yeast + 1nmol sI 1	0.112238			0.577007	0.352331	0.017596	0.0422768	0.00710806	0.0036811
Ornithine	t=10min Yeast + 1nmol sI 2	0.103838			0.605185	0.335322	0.0151955	0.0293311	0.00934985	0.00561642
Ornithine	t=10min Yeast + 1nmol sI 3	0.11362			0.569679	0.362683	0.0168292	0.0356056	0.011074	0.00412962
Ornithine	t=10min Yeast + 1nmol sI 4	0.101764	10.7865	0.593558	0.609916	0.33362	0.009643	0.033949	0.0102933	0.00257855
Ornithine	t=15min Hyphal + 1nmol sI 1	0.0329979			0.881249	0.0916464	0.0179093	0.00293971	0.00257379	0.00368206
Ornithine	t=15min Hyphal + 1nmol sI 2	0.0269854			0.883408	0.114482	-0.0103014	0.00641325	0.00818037	-0.00218274
Ornithine	t=15min Hyphal + 1nmol sI 3	0.0276398			0.896657	0.0787209	0.0213166	-0.00497841	0.0096399	-0.00135594
Ornithine	t=15min Hyphal + 1nmol sI 4	0.0296293	2.93131	0.270162	0.899697	0.0870779	-0.00356224	0.00372501	0.0082953	0.00476733
Ornithine	t=15min Yeast + 1nmol sI 1	0.125087			0.549776	0.357812	0.0348621	0.0394068	0.0110385	0.00710465
Ornithine	t=15min Yeast + 1nmol sI 2	0.115366			0.59701	0.314772	0.0292129	0.0392037	0.0129903	0.00681161
Ornithine	t=15min Yeast + 1nmol sI 3	0.124332			0.550546	0.370014	0.0168171	0.0401109	0.0148765	0.00763504
Ornithine	t=15min Yeast + 1nmol sI 4	0.124089	12.2219	0.458834	0.550345	0.367497	0.023185	0.0353236	0.0176376	0.0060119
Ornithine	t=25min Hyphal + 1nmol sI 1	0.0302904			0.901084	0.0731829	0.0119161	0.00535178	0.0039428	0.00452204
Ornithine	t=25min Hyphal + 1nmol sI 2	0.0303035			0.879694	0.11159	-0.00345414	0.0070506	-8.4652e-05	0.00520451
Ornithine	t=25min Hyphal + 1nmol sI 3	0.0155918			0.915045	0.104449	-0.0278619	0.00204237	0.00852122	-0.00219574
Ornithine	t=25min Hyphal + 1nmol sI 4	0.0335933	2.74447	0.805329	0.907213	0.057438	0.0206613	-0.00363944	0.0115105	0.00681647
Ornithine	t=25min Yeast + 1nmol sI 1	0.159888			0.502318	0.349024	0.0520084	0.0499369	0.0369707	0.00974152
Ornithine	t=25min Yeast + 1nmol sI 2	0.16046			0.511623	0.336531	0.0486401	0.0588469	0.0298465	0.0145119
Ornithine	t=25min Yeast + 1nmol sI 3	0.153982			0.538111	0.309453	0.0545208	0.0520624	0.0340374	0.0118153
Ornithine	t=25min Yeast + 1nmol sI 4	0.147824	15.5538	0.591828	0.546147	0.317609	0.0420044	0.0530139	0.0276673	0.0135581
Ornithine	t=30min Hyphal + 1nmol sI 1	0.0252786			0.925717	0.0584198	-0.0075272	0.0146458	0.00463187	0.00411247
Ornithine	t=30min Hyphal + 1nmol sI 2	0.0329286			0.887842	0.0890152	0.0049747	0.0102637	0.00463543	0.00326914
Ornithine	t=30min Hyphal + 1nmol sI 3	0.0238713			0.928667	0.0537351	-0.000964767	0.0149739	-0.00468337	0.00827262
Ornithine	t=30min Hyphal + 1nmol sI 4	0.0300789	2.80394	0.420551	0.905172	0.0829632	-0.00954054	0.0073469	0.005823	0.00823591
Ornithine	t=30min Yeast + 1nmol sI 1	0.197985			0.456072	0.328462	0.0739028	0.0748912	0.0443732	0.0222984
Ornithine	t=30min Yeast + 1nmol sI 2	0.187591			0.475792	0.325682	0.0645311	0.0733514	0.040059	0.0205845
Ornithine	t=30min Yeast + 1nmol sI 3	0.202971			0.426083	0.359592	0.0714036	0.0768521	0.0484456	0.0176238
Ornithine	t=30min Yeast + 1nmol sI 4	0.216282	20.1207	1.19183	0.384093	0.387678	0.0778942	0.0845656	0.044601	0.0211686
Ornithine	t=5min Hyphal + 1nmol sI 1	0.0254884			0.904951	0.0769129	0.0152935	-0.00248018	-0.000769545	0.00609213
Ornithine	t=5min Hyphal + 1nmol sI 2	0.0223407			0.911611	0.0774029	0.00378529	0.00327408	0.00272486	0.0012017
Ornithine	t=5min Hyphal + 1nmol sI 3	0.0307266			0.895194	0.0746245	0.0196727	0.00399559	0.00488737	0.00162536
Ornithine	t=5min Hyphal + 1nmol sI 4	0.0355975	2.85383	0.584046	0.880888	0.0930928	0.00638815	0.0142615	-0.00248822	0.00785735
Ornithine	t=5min Yeast + 1nmol sI 1	0.0975588			0.603539	0.35162	0.0100075	0.0262609	0.00548638	0.00308621
Ornithine	t=5min Yeast + 1nmol sI 2	0.0924827			0.61702	0.347411	-5.80913e-05	0.0274489	0.00811885	5.94076e-05
Ornithine	t=5min Yeast + 1nmol sI 3	0.0979405			0.598306	0.36549	-0.00513487	0.0338077	0.00459419	0.00293649
Ornithine	t=5min Yeast + 1nmol sI 4	0.0933005	9.53206	0.282889	0.613911	0.345291	0.00966404	0.0231572	0.00747085	0.000505662
Fructose	Metabolite mix	-0.000943086			0.999768	0.00269866	-0.00187293	-0.000594022
Fructose	t=0 Hyphal + 1nmol sI 1	-0.00263539			1.00634	-0.00418161	-0.00276125	0.000599307
Fructose	t=0 Hyphal + 1nmol sI 2	-0.00398141			1.00506	0.000565529	-0.00437008	-0.00125653
Fructose	t=0 Hyphal + 1nmol sI 3	-0.00170499			1.00194	0.000343365	-0.00138363	-0.000897026
Fructose	t=0 Hyphal + 1nmol sI 4	0.00132419	-0.17494	0.225209	0.997013	0.000326953	0.00433352	-0.00167381
Fructose	t=0 Yeast + 1nmol sI 1	0.00129776			0.992883	0.00701487	0.00342716	-0.00332531
Fructose	t=0 Yeast + 1nmol sI 2	-0.00348269			1.01016	-0.00859431	-0.00283307	0.00127079
Fructose	t=0 Yeast + 1nmol sI 3	0.00358622			0.992487	0.00328327	0.00521521	-0.000985008
Fructose	t=0 Yeast + 1nmol sI 4	-0.00584102	-0.110993	0.431524	1.01357	-0.00968115	-0.00381275	-7.21351e-05
Fructose	t=10 Hyphal + 1nmol sI 1	0.00676576			0.99837	-0.00560972	-0.00418712	0.0114271
Fructose	t=10 Hyphal + 1nmol sI 2	0.0100037			0.991527	-0.00200107	-0.000590369	0.0110643
Fructose	t=10 Hyphal + 1nmol sI 3	0.00508093			0.994824	0.00213481	-0.00398515	0.00702609
Fructose	t=10 Hyphal + 1nmol sI 4	0.0120181	0.846713	0.312686	0.975871	0.0149529	0.00642729	0.00274897
Fructose	t=10min Yeast + 1nmol sI 1	0.0269637			0.977039	-0.00431619	-0.00337557	0.0306528
Fructose	t=10min Yeast + 1nmol sI 2	0.0361822			0.960612	0.00261011	0.00439744	0.0323805
Fructose	t=10min Yeast + 1nmol sI 3	0.0307856			0.971696	-0.00439558	0.00134707	0.0313527
Fructose	t=10min Yeast + 1nmol sI 4	0.0348552	3.21967	0.417645	0.962721	-0.000439313	0.00814896	0.029569
Fructose	t=15min Hyphal + 1nmol sI 1	0.0109222			0.985764	0.00433963	0.00126356	0.00863325
Fructose	t=15min Hyphal + 1nmol sI 2	0.00512984			0.995684	-0.000544642	-0.00135111	0.00621213
Fructose	t=15min Hyphal + 1nmol sI 3	0.0129935			0.987811	0.000485737	-0.00338419	0.0150877
Fructose	t=15min Hyphal + 1nmol sI 4	0.0126999	1.04364	0.365413	0.987479	-0.000293738	4.99023e-05	0.0127646
Fructose	t=15min Yeast + 1nmol sI 1	0.0390119			0.963492	-0.00479558	0.00207848	0.0392248
Fructose	t=15min Yeast + 1nmol sI 2	0.038376			0.973591	-0.0208008	0.00570177	0.0415085
Fructose	t=15min Yeast + 1nmol sI 3	0.0427459			0.954446	0.00169098	0.00504141	0.0388213
Fructose	t=15min Yeast + 1nmol sI 4	0.0369235	3.92643	0.248019	0.969406	-0.00751004	-0.00396697	0.0420715
Fructose	t=25min Hyphal + 1nmol sI 1	0.0138948			0.984587	0.00237183	-0.000189391	0.0132304
Fructose	t=25min Hyphal + 1nmol sI 2	0.0129979			0.98422	0.00437296	-0.000399639	0.0118067
Fructose	t=25min Hyphal + 1nmol sI 3	0.0164557			0.983748	-0.000727867	0.000844606	0.0161353
Fructose	t=25min Hyphal + 1nmol sI 4	0.0204361	1.59461	0.333265	0.975102	0.00887885	-0.00437093	0.0203904
Fructose	t=25min Yeast + 1nmol sI 1	0.0699194			0.923527	0.00645646	0.00674875	0.0632681
Fructose	t=25min Yeast + 1nmol sI 2	0.061855			0.951509	-0.0245688	0.00904487	0.0640147
Fructose	t=25min Yeast + 1nmol sI 3	0.0677464			0.926607	0.00625327	0.00443182	0.0627074
Fructose	t=25min Yeast + 1nmol sI 4	0.0588415	6.45906	0.512804	0.94207	-0.00330826	0.00388098	0.0573569
Fructose	t=30min Hyphal + 1nmol sI 1	0.0137845			0.987019	-0.000126767	-0.00215742	0.0152651
Fructose	t=30min Hyphal + 1nmol sI 2	0.0169681			0.97692	0.0102835	-0.00223071	0.0150274
Fructose	t=30min Hyphal + 1nmol sI 3	0.0169125			0.983476	-0.000571055	-2.34101e-05	0.0171184
Fructose	t=30min Hyphal + 1nmol sI 4	0.0163096	1.59937	0.150265	0.980769	0.00428098	0.000202674	0.0147474
Fructose	t=30min Yeast + 1nmol sI 1	0.0616404			0.938532	-0.00235523	0.00419353	0.0596298
Fructose	t=30min Yeast + 1nmol sI 2	0.0715755			0.919987	0.00729155	0.0107301	0.0619916
Fructose	t=30min Yeast + 1nmol sI 3	0.0660823			0.931402	0.00158362	0.00437959	0.0626347
Fructose	t=30min Yeast + 1nmol sI 4	0.073133	6.81078	0.526649	0.913411	0.0181717	0.00402561	0.0643921
Fructose	t=5min Hyphal + 1nmol sI 1	0.00808983			0.984754	0.0133603	-0.00525087	0.00713698
Fructose	t=5min Hyphal + 1nmol sI 2	0.00824521			0.988625	0.00783429	-0.00628009	0.0098205
Fructose	t=5min Hyphal + 1nmol sI 3	0.00692862			0.991806	0.00231033	-0.000823209	0.00670731
Fructose	t=5min Hyphal + 1nmol sI 4	0.00721718	0.762021	0.0645986	0.99179	0.00204404	-0.00111011	0.00727591
Fructose	t=5min Yeast + 1nmol sI 1	0.0291823			0.968668	0.00252399	0.00140042	0.0274074
Fructose	t=5min Yeast + 1nmol sI 2	0.0259519			0.978258	-0.00901124	0.00539353	0.02536
Fructose	t=5min Yeast + 1nmol sI 3	0.0315915			0.961872	0.00732209	0.00496426	0.0258413
Fructose	t=5min Yeast + 1nmol sI 4	0.0207954	2.68803	0.46684	0.989981	-0.0137524	-0.00482496	0.0285962
Mannose	Metabolite mix	-0.000382733			1.00048	0.00149423	-0.00286455	0.000864643	2.75011e-05
Mannose	t=0 Hyphal + 1nmol sI 1	0.0971587			0.950121	-0.0870993	0.0379194	-0.00366015	0.102719
Mannose	t=0 Hyphal + 1nmol sI 2	0.0739683			0.694441	0.266947	0.0898616	-0.0542012	0.00295172
Mannose	t=0 Hyphal + 1nmol sI 3	0.00565564			1.01445	-0.0168871	-0.0147937	-0.000159739	0.0173941
Mannose	t=0 Hyphal + 1nmol sI 4	0.0913168	6.70248	4.20814	0.869788	0.0752964	-0.0746996	0.0790914	0.0505239
Mannose	t=0 Yeast + 1nmol sI 1	-0.00249082			1.0082	-0.00194939	-0.00931865	0.00163661	0.00142839
Mannose	t=0 Yeast + 1nmol sI 2	-0.00234788			1.00795	-0.00765925	-0.00168557	0.0039208	-0.00253089
Mannose	t=0 Yeast + 1nmol sI 3	-0.00141483			1.00935	-0.0198552	0.0181727	-0.00851553	0.000849256
Mannose	t=0 Yeast + 1nmol sI 4	-0.00253312	-0.219666	0.0527211	1.00724	-0.00466018	-0.00264687	0.000451739	-0.000383442
Mannose	t=10 Hyphal + 1nmol sI 1	0.15984			0.673481	0.239878	-0.0177498	-0.0174179	0.121809
Mannose	t=10 Hyphal + 1nmol sI 2	0.267946			0.733118	-0.0118078	-0.00928156	0.0497307	0.238241
Mannose	t=10 Hyphal + 1nmol sI 3	0.258886			0.714049	0.0706224	-0.0673501	0.0310943	0.251584
Mannose	t=10 Hyphal + 1nmol sI 4	0.27151	23.9545	5.3402	0.779009	-0.114086	0.0645334	0.0111148	0.259428
Mannose	t=10min Yeast + 1nmol sI 1	-0.0142858			1.0531	-0.0429475	-0.0159556	0.00550762	0.000298136
Mannose	t=10min Yeast + 1nmol sI 2	-0.00945296			1.03366	-0.0229955	-0.0182454	0.00866789	-0.0010823
Mannose	t=10min Yeast + 1nmol sI 3	-0.00891546			1.01913	-0.00371786	-0.0131054	-0.00347959	0.00117641
Mannose	t=10min Yeast + 1nmol sI 4	-0.0102283	-1.07206	0.243712	1.03858	-0.0402259	0.00232263	0.00261731	-0.00329611
Mannose	t=15min Hyphal + 1nmol sI 1	0.163253			0.845796	0.0135606	-0.0629586	0.0490391	0.154563
Mannose	t=15min Hyphal + 1nmol sI 2	0.252972			0.742927	-0.0555666	0.0900754	0.00295639	0.219608
Mannose	t=15min Hyphal + 1nmol sI 3	0.31549			0.769181	-0.10583	-0.0464139	0.0716351	0.311428
Mannose	t=15min Hyphal + 1nmol sI 4	0.280383	25.3025	6.50879	0.546595	0.180536	0.0620011	0.0264809	0.184388
Mannose	t=15min Yeast + 1nmol sI 1	-0.00808587			1.03289	-0.0343525	0.00108475	0.00168642	-0.00130492
Mannose	t=15min Yeast + 1nmol sI 2	-0.000836123			1.00449	-0.00338009	-0.00102637	-0.00240375	0.0023249
Mannose	t=15min Yeast + 1nmol sI 3	-0.00474692			1.01489	-0.00948447	-0.00715822	0.00221614	-0.000458801
Mannose	t=15min Yeast + 1nmol sI 4	-0.00284509	-0.41285	0.308383	1.00742	0.00104481	-0.010165	-0.00110882	0.00280782
Mannose	t=25min Hyphal + 1nmol sI 1	0.281779			0.589795	0.0518335	0.177927	0.00234699	0.178097
Mannose	t=25min Hyphal + 1nmol sI 2	0.310551			0.724482	-0.119682	0.097889	0.0231377	0.274174
Mannose	t=25min Hyphal + 1nmol sI 3	0.155967			0.842256	-0.0230549	0.021164	0.0339417	0.125693
Mannose	t=25min Hyphal + 1nmol sI 4	0.11723	21.6382	9.42084	0.876647	0.0492312	-0.0778454	0.0324909	0.119477
Mannose	t=25min Yeast + 1nmol sI 1	0.0275003			0.989411	-0.0319442	0.0110893	0.00600822	0.0254356
Mannose	t=25min Yeast + 1nmol sI 2	0.042021			0.920329	0.0438795	0.0118704	-0.00477983	0.0287008
Mannose	t=25min Yeast + 1nmol sI 3	0.00903052			1.02355	-0.06638	0.0338642	0.0011048	0.0078648
Mannose	t=25min Yeast + 1nmol sI 4	0.0221092	2.51653	1.36533	1.0492	-0.118767	0.0262693	0.0185117	0.0247825
Mannose	t=30min Hyphal + 1nmol sI 1	0.414336			0.551463	-0.00961079	0.0745688	0.0165001	0.367079
Mannose	t=30min Hyphal + 1nmol sI 2	0.421444			0.531677	0.0296191	0.0478995	0.00285888	0.387946
Mannose	t=30min Hyphal + 1nmol sI 3	0.381755			0.612339	0.00357401	-0.0198587	0.0526188	0.351326
Mannose	t=30min Hyphal + 1nmol sI 4	0.469704	42.181	3.63054	0.571131	-0.020358	-0.0737954	0.0453243	0.477698
Mannose	t=30min Yeast + 1nmol sI 1	0.00314794			1.04965	-0.0734844	-0.00638521	0.0220393	0.00818219
Mannose	t=30min Yeast + 1nmol sI 2	0.0575011			0.971104	-0.0256489	-0.0291285	0.0207839	0.0628897
Mannose	t=30min Yeast + 1nmol sI 3	0.0988504			0.90314	-0.0224683	0.0183688	0.0227074	0.0782525
Mannose	t=30min Yeast + 1nmol sI 4	0.0163468	4.39616	4.32991	0.988155	-0.00683293	0.00449444	-0.00649545	0.0206794
Mannose	t=5min Hyphal + 1nmol sI 1	0.16828			1.01396	-0.231613	-0.0491912	0.064256	0.202587
Mannose	t=5min Hyphal + 1nmol sI 2	0.299255			0.639692	0.0998989	-0.0718694	0.0882508	0.244027
Mannose	t=5min Hyphal + 1nmol sI 3	0.207832			0.813168	-0.0557387	0.0331055	0.017004	0.192461
Mannose	t=5min Hyphal + 1nmol sI 4	0.27201	23.6844	5.96507	0.776704	-0.0498178	-0.0585854	0.0717691	0.25993
Mannose	t=5min Yeast + 1nmol sI 1	0.000781858			1.00522	-0.0116415	0.00401704	0.00286932	-0.00046827
Mannose	t=5min Yeast + 1nmol sI 2	0.00108771			1.00085	-0.00438736	0.00339934	-0.0013777	0.00151815
Mannose	t=5min Yeast + 1nmol sI 3	-0.00659901			1.03425	-0.0335227	-0.00932278	0.0086045	-1.03158e-05
Mannose	t=5min Yeast + 1nmol sI 4	-0.00563852	-0.259199	0.409311	1.02462	-0.0228348	-0.00503522	0.00265701	0.000595029
Galactose	Metabolite mix	-0.00211283			1.0053	-0.00134416	-0.00507069	0.00142969	-0.000313708
Galactose	t=0 Hyphal + 1nmol sI 1	1.07904e-05			1.00197	0.00211694	-0.00743546	0.000577097	0.00276647
Galactose	t=0 Hyphal + 1nmol sI 2	-0.00124894			1.00301	-0.012753	0.0172051	-0.0032093	-0.00425626
Galactose	t=0 Hyphal + 1nmol sI 3	-0.00168318			1.00742	-0.00943693	0.00127578	0.00279312	-0.00205668
Galactose	t=0 Hyphal + 1nmol sI 4	0.00235803	-0.0140825	0.181421	0.993013	0.00246507	0.00903352	-0.00694449	0.00243337
Galactose	t=0 Yeast + 1nmol sI 1	0.0182254			0.913863	0.0784054	0.0288019	-0.0211734	0.000103151
Galactose	t=0 Yeast + 1nmol sI 2	0.00849846			0.95578	0.0400872	0.0159024	-0.00917994	-0.00258961
Galactose	t=0 Yeast + 1nmol sI 3	-0.00152491			1.00784	-0.000186222	-0.025886	0.0270741	-0.00884098
Galactose	t=0 Yeast + 1nmol sI 4	0.00891555	0.852862	0.806745	0.978526	0.00224379	0.0174407	0.00862287	-0.00683291
Galactose	t=10 Hyphal + 1nmol sI 1	0.0564002			0.942149	-0.00183026	0.00637352	-0.00145188	0.0547599
Galactose	t=10 Hyphal + 1nmol sI 2	0.0576963			0.936137	0.00564283	0.00206077	0.00361534	0.0525437
Galactose	t=10 Hyphal + 1nmol sI 3	0.00993632			0.991242	0.00137316	-0.00226306	-0.0043062	0.0139542
Galactose	t=10 Hyphal + 1nmol sI 4	0.0255713	3.7401	2.35734	0.972088	-0.000613182	0.0060408	-0.000879552	0.0233639
Galactose	t=10min Yeast + 1nmol sI 1	-0.000126916			0.978506	0.045661	-0.0217295	-0.00704222	0.00460426
Galactose	t=10min Yeast + 1nmol sI 2	0.00309931			0.980384	0.0171409	0.00978176	-0.00492009	-0.00238673
Galactose	t=10min Yeast + 1nmol sI 3	0.00936599			0.956964	0.0441135	0.00252772	-0.00271379	-0.000890896
Galactose	t=10min Yeast + 1nmol sI 4	0.0255032	0.946039	1.13982	0.878729	0.126747	0.00462089	-0.00641242	-0.00368468
Galactose	t=15min Hyphal + 1nmol sI 1	0.0178599			0.978105	0.0129762	-0.0091919	-0.00440544	0.0225158
Galactose	t=15min Hyphal + 1nmol sI 2	0.0403708			0.965583	-0.00850628	0.00092607	-0.000147219	0.0421448
Galactose	t=15min Hyphal + 1nmol sI 3	0.0516182			0.955069	-0.0104187	-0.00119314	0.00689512	0.0496481
Galactose	t=15min Hyphal + 1nmol sI 4	0.0502955	4.00361	1.5613	0.95435	-0.00767996	0.000604547	0.00324882	0.0494766
Galactose	t=15min Yeast + 1nmol sI 1	0.00358201			0.992921	-0.00301055	0.00726887	0.00848383	-0.00566267
Galactose	t=15min Yeast + 1nmol sI 2	0.0703571			0.742542	0.226721	0.0382112	-0.00818173	0.000707653
Galactose	t=15min Yeast + 1nmol sI 3	-0.0118301			1.0031	0.0598685	-0.0797619	0.0148429	0.00195152
Galactose	t=15min Yeast + 1nmol sI 4	0.0227958	2.12262	3.56854	0.941858	0.0364958	0.0140729	0.00375008	0.00382288
Galactose	t=25min Hyphal + 1nmol sI 1	0.0433194			0.957991	0.00169261	-0.00695659	0.00359314	0.0436797
Galactose	t=25min Hyphal + 1nmol sI 2	0.0504187			0.949314	0.000694388	-0.00328215	0.00555137	0.0477226
Galactose	t=25min Hyphal + 1nmol sI 3	0.0460963			0.947403	0.00995807	-0.00346466	0.00305967	0.0430444
Galactose	t=25min Hyphal + 1nmol sI 4	0.045751	4.63964	0.29526	0.949153	0.0059108	0.000274228	0.00210191	0.0425598
Galactose	t=25min Yeast + 1nmol sI 1	0.00461893			0.99884	-0.0156406	0.0148567	0.00337406	-0.0014298
Galactose	t=25min Yeast + 1nmol sI 2	0.00614339			1.02035	-0.0478118	0.0174133	0.0026403	0.00740947
Galactose	t=25min Yeast + 1nmol sI 3	-0.00831237			1.039	-0.0279744	-0.0213625	0.00388172	0.00645117
Galactose	t=25min Yeast + 1nmol sI 4	0.00440217	0.171303	0.672836	0.967169	0.0477252	-0.0066633	-0.0161321	0.00790157
Galactose	t=30min Hyphal + 1nmol sI 1	0.051366			0.950165	-0.00693342	0.00668176	0.00131428	0.0487728
Galactose	t=30min Hyphal + 1nmol sI 2	0.0450262			0.957316	0.000212848	-0.00259606	-0.0048166	0.0498835
Galactose	t=30min Hyphal + 1nmol sI 3	0.0500977			0.950722	0.000482006	-0.00229925	-0.000126111	0.0512215
Galactose	t=30min Hyphal + 1nmol sI 4	0.0546188	5.02772	0.398498	0.940225	0.00680627	0.000235541	-0.000265267	0.0529984
Galactose	t=30min Yeast + 1nmol sI 1	-0.0173712			1.03614	-0.012128	-0.0106533	-0.0173937	0.0040328
Galactose	t=30min Yeast + 1nmol sI 2	0.00271816			0.996731	0.013339	-0.0184003	-0.00101251	0.00934294
Galactose	t=30min Yeast + 1nmol sI 3	-0.0163326			1.03983	-0.00844383	-0.0344166	0.000186134	0.00284698
Galactose	t=30min Yeast + 1nmol sI 4	-0.0113531	-1.05847	0.924935	1.04918	-0.0349234	-0.0232071	-0.000108732	0.00906287
Galactose	t=5min Hyphal + 1nmol sI 1	0.0405024			0.951484	0.0148061	-0.00595358	-0.000455407	0.0401192
Galactose	t=5min Hyphal + 1nmol sI 2	0.0158165			0.988884	-0.00924548	0.00641014	-0.00388694	0.017838
Galactose	t=5min Hyphal + 1nmol sI 3	0.0499592			0.950252	0.000467626	-0.00191689	0.0015854	0.0496117
Galactose	t=5min Hyphal + 1nmol sI 4	0.0488554	3.87833	1.58827	0.954317	-0.00696027	0.00347812	0.00123544	0.0479298
Galactose	t=5min Yeast + 1nmol sI 1	0.0153459			0.936415	0.0573397	0.00970191	0.00153153	-0.00498864
Galactose	t=5min Yeast + 1nmol sI 2	-0.0118374			1.02866	0.021261	-0.0745385	0.0179957	0.00661986
Galactose	t=5min Yeast + 1nmol sI 3	-0.00301701			1.03105	-0.0375156	-0.000472501	0.00136599	0.00557366
Galactose	t=5min Yeast + 1nmol sI 4	0.00355794	0.101237	1.14496	0.968786	0.0346511	0.00576942	-0.00486657	-0.00433963
Glucose	Metabolite mix	0.00216221			0.997878	0.000786721	-0.00102837	-0.000463655	0.00282746
Glucose	t=0 Hyphal + 1nmol sI 1	0.0664939			0.941218	-0.0119366	0.00329851	-0.00163668	0.0690563
Glucose	t=0 Hyphal + 1nmol sI 2	0.0699219			0.919638	0.0191644	-0.00859091	0.00144937	0.0683393
Glucose	t=0 Hyphal + 1nmol sI 3	0.0814208			0.921427	-0.0031952	-0.00740459	0.0130054	0.0761678
Glucose	t=0 Hyphal + 1nmol sI 4	0.14995	9.19468	3.91925	0.847526	-0.00294146	0.00444778	0.0100252	0.140943
Glucose	t=0 Yeast + 1nmol sI 1	0.0175498			0.995014	0.000269593	-0.0270182	0.00297348	0.0287614
Glucose	t=0 Yeast + 1nmol sI 2	0.0186426			0.970768	0.0336681	-0.0266493	-0.00534694	0.0275604
Glucose	t=0 Yeast + 1nmol sI 3	0.101138			0.921276	-0.00245311	-0.0527122	0.0231267	0.110762
Glucose	t=0 Yeast + 1nmol sI 4	0.0237933	4.02809	4.06627	1.04529	-0.0690874	-0.0426836	0.016314	0.0501714
Glucose	t=10 Hyphal + 1nmol sI 1	0.967377			0.0187109	0.000935404	0.00149087	0.0498608	0.929002
Glucose	t=10 Hyphal + 1nmol sI 2	0.964017			0.021655	0.00105682	0.00155544	0.0510293	0.924703
Glucose	t=10 Hyphal + 1nmol sI 3	0.970276			0.0197897	0.00153963	0.00244812	0.0302212	0.946001
Glucose	t=10 Hyphal + 1nmol sI 4	0.971342	96.8253	0.328346	0.0205409	0.00149666	0.00224492	0.0234892	0.952228
Glucose	t=10min Yeast + 1nmol sI 1	0.0703799			0.914342	0.0185151	-0.000891976	0.00735057	0.0606842
Glucose	t=10min Yeast + 1nmol sI 2	0.062315			0.924866	0.0165359	-0.00387148	0.00941265	0.0530573
Glucose	t=10min Yeast + 1nmol sI 3	0.0648238			0.919994	0.020376	-0.00416904	0.00793938	0.0558598
Glucose	t=10min Yeast + 1nmol sI 4	0.0675706	6.62723	0.347928	0.919109	0.0156643	-0.000569496	0.00742717	0.0583689
Glucose	t=15min Hyphal + 1nmol sI 1	0.968034			0.0200046	0.00115865	0.00213546	0.0401008	0.9366
Glucose	t=15min Hyphal + 1nmol sI 2	0.969991			0.0200911	0.0012479	0.00230871	0.0313117	0.945041
Glucose	t=15min Hyphal + 1nmol sI 3	0.963411			0.0219463	0.0013689	0.00193071	0.0506035	0.924151
Glucose	t=15min Hyphal + 1nmol sI 4	0.961793	96.5807	0.384322	0.0232894	0.00149089	0.0017501	0.0516955	0.921774
Glucose	t=15min Yeast + 1nmol sI 1	0.0757769			0.916912	0.0148848	-0.014498	0.0135861	0.0691151
Glucose	t=15min Yeast + 1nmol sI 2	0.073466			0.922221	0.00815918	-0.00978612	0.0123482	0.0670581
Glucose	t=15min Yeast + 1nmol sI 3	0.0753331			0.913193	0.0145763	-0.00505366	0.0122758	0.065009
Glucose	t=15min Yeast + 1nmol sI 4	0.0800514	7.61569	0.278277	0.906897	0.0175573	-0.00692174	0.0133797	0.0690882
Glucose	t=25min Hyphal + 1nmol sI 1	0.959249			0.0240859	0.00175042	0.00216998	0.0570698	0.914924
Glucose	t=25min Hyphal + 1nmol sI 2	0.963229			0.0263261	0.00131865	0.00212947	0.0335633	0.936663
Glucose	t=25min Hyphal + 1nmol sI 3	0.965351			0.0216925	0.00122623	0.00151056	0.0451272	0.930444
Glucose	t=25min Hyphal + 1nmol sI 4	0.963087	96.2729	0.254055	0.0239168	0.00146742	0.00155598	0.0444717	0.928588
Glucose	t=25min Yeast + 1nmol sI 1	0.134251			0.840962	0.0247768	0.00276657	0.019285	0.11221
Glucose	t=25min Yeast + 1nmol sI 2	0.135763			0.836732	0.0287552	0.00239139	0.01897	0.113151
Glucose	t=25min Yeast + 1nmol sI 3	0.139682			0.832684	0.0281993	0.0031593	0.019621	0.116336
Glucose	t=25min Yeast + 1nmol sI 4	0.14034	13.7509	0.296609	0.829929	0.0336892	-0.00120322	0.0202653	0.11732
Glucose	t=30min Hyphal + 1nmol sI 1	0.95857			0.0256402	0.00179155	0.00184014	0.054105	0.916623
Glucose	t=30min Hyphal + 1nmol sI 2	0.957088			0.0270223	0.0016441	0.00192592	0.0547763	0.914631
Glucose	t=30min Hyphal + 1nmol sI 3	0.955301			0.0282678	0.00209365	0.00208021	0.0552838	0.912275
Glucose	t=30min Hyphal + 1nmol sI 4	0.9461	95.4265	0.560464	0.0411851	0.00135177	0.00191656	0.0429706	0.912576
Glucose	t=30min Yeast + 1nmol sI 1	0.166189			0.801897	0.0311782	0.00529899	0.0235234	0.138102
Glucose	t=30min Yeast + 1nmol sI 2	0.166919			0.799415	0.0336243	0.00514828	0.0234932	0.138319
Glucose	t=30min Yeast + 1nmol sI 3	0.156948			0.823511	0.0174381	0.00102341	0.0238064	0.134222
Glucose	t=30min Yeast + 1nmol sI 4	0.160701	16.2689	0.472788	0.817544	0.0228011	-0.00297977	0.0245746	0.13806
Glucose	t=5min Hyphal + 1nmol sI 1	0.96447			0.0241093	0.00128164	0.00218481	0.0374683	0.934956
Glucose	t=5min Hyphal + 1nmol sI 2	0.966822			0.0234139	0.0013752	0.00218261	0.0305645	0.942464
Glucose	t=5min Hyphal + 1nmol sI 3	0.966145			0.0202348	0.00131749	0.00200398	0.0465196	0.929924
Glucose	t=5min Hyphal + 1nmol sI 4	0.968111	96.6387	0.151618	0.0210693	0.00144287	0.0019784	0.0349919	0.940518
Glucose	t=5min Yeast + 1nmol sI 1	0.0545257			0.931486	0.0182395	-0.00307053	0.00737585	0.0459692
Glucose	t=5min Yeast + 1nmol sI 2	0.0540998			0.931106	0.0203632	-0.00472329	0.00753276	0.0457211
Glucose	t=5min Yeast + 1nmol sI 3	0.0550154			0.932191	0.0162735	-0.00201643	0.0063868	0.0471652
Glucose	t=5min Yeast + 1nmol sI 4	0.0574105	5.52628	0.147983	0.928549	0.0209656	-0.006752	0.00677088	0.0504669
Lysine	Metabolite mix	0.0293956			0.970604	0.0293956
Lysine	t=0 Hyphal + 1nmol sI 1	0.034351			0.965649	0.034351
Lysine	t=0 Hyphal + 1nmol sI 2	0.0436004			0.9564	0.0436004
Lysine	t=0 Hyphal + 1nmol sI 3	0.0369391			0.963061	0.0369391
Lysine	t=0 Hyphal + 1nmol sI 4	0.0381745	3.82663	0.389668	0.961825	0.0381745
Lysine	t=0 Yeast + 1nmol sI 1	0.339944			0.660056	0.339944
Lysine	t=0 Yeast + 1nmol sI 2	0.391603			0.608397	0.391603
Lysine	t=0 Yeast + 1nmol sI 3	0.196818			0.803182	0.196818
Lysine	t=0 Yeast + 1nmol sI 4	0.208742	28.4277	9.65612	0.791258	0.208742
Lysine	t=10 Hyphal + 1nmol sI 1	0.0292691			0.970731	0.0292691
Lysine	t=10 Hyphal + 1nmol sI 2	0.0320153			0.967985	0.0320153
Lysine	t=10 Hyphal + 1nmol sI 3	0.0666933			0.933307	0.0666933
Lysine	t=10 Hyphal + 1nmol sI 4	0.0717266	4.99261	2.23898	0.928273	0.0717266
Lysine	t=10min Yeast + 1nmol sI 1	0.173588			0.826412	0.173588
Lysine	t=10min Yeast + 1nmol sI 2	0.161742			0.838258	0.161742
Lysine	t=10min Yeast + 1nmol sI 3	0.172291			0.827709	0.172291
Lysine	t=10min Yeast + 1nmol sI 4	0.170667	16.9572	0.535515	0.829333	0.170667
Lysine	t=15min Hyphal + 1nmol sI 1	0.0603039			0.939696	0.0603039
Lysine	t=15min Hyphal + 1nmol sI 2	0.0709726			0.929027	0.0709726
Lysine	t=15min Hyphal + 1nmol sI 3	0.0335942			0.966406	0.0335942
Lysine	t=15min Hyphal + 1nmol sI 4	0.0331207	4.94979	1.91405	0.966879	0.0331207
Lysine	t=15min Yeast + 1nmol sI 1	0.179077			0.820923	0.179077
Lysine	t=15min Yeast + 1nmol sI 2	0.155141			0.844859	0.155141
Lysine	t=15min Yeast + 1nmol sI 3	0.179354			0.820646	0.179354
Lysine	t=15min Yeast + 1nmol sI 4	0.173691	17.1816	1.14179	0.826309	0.173691
Lysine	t=25min Hyphal + 1nmol sI 1	0.0427516			0.957248	0.0427516
Lysine	t=25min Hyphal + 1nmol sI 2	0.0404157			0.959584	0.0404157
Lysine	t=25min Hyphal + 1nmol sI 3	0.0253622			0.974638	0.0253622
Lysine	t=25min Hyphal + 1nmol sI 4	0.0267496	3.38198	0.903332	0.97325	0.0267496
Lysine	t=25min Yeast + 1nmol sI 1	0.180446			0.819554	0.180446
Lysine	t=25min Yeast + 1nmol sI 2	0.191195			0.808805	0.191195
Lysine	t=25min Yeast + 1nmol sI 3	0.182608			0.817392	0.182608
Lysine	t=25min Yeast + 1nmol sI 4	0.182174	18.4106	0.481775	0.817826	0.182174
Lysine	t=30min Hyphal + 1nmol sI 1	0.0339468			0.966053	0.0339468
Lysine	t=30min Hyphal + 1nmol sI 2	0.0356794			0.964321	0.0356794
Lysine	t=30min Hyphal + 1nmol sI 3	0.0333001			0.9667	0.0333001
Lysine	t=30min Hyphal + 1nmol sI 4	0.0340391	3.42413	0.101348	0.965961	0.0340391
Lysine	t=30min Yeast + 1nmol sI 1	0.194926			0.805074	0.194926
Lysine	t=30min Yeast + 1nmol sI 2	0.172442			0.827558	0.172442
Lysine	t=30min Yeast + 1nmol sI 3	0.209103			0.790897	0.209103
Lysine	t=30min Yeast + 1nmol sI 4	0.30587	22.0585	5.88261	0.69413	0.30587
Lysine	t=5min Hyphal + 1nmol sI 1	0.0456737			0.954326	0.0456737
Lysine	t=5min Hyphal + 1nmol sI 2	0.05731			0.94269	0.05731
Lysine	t=5min Hyphal + 1nmol sI 3	0.0452629			0.954737	0.0452629
Lysine	t=5min Hyphal + 1nmol sI 4	0.0502458	4.96231	0.560018	0.949754	0.0502458
Lysine	t=5min Yeast + 1nmol sI 1	0.176304			0.823696	0.176304
Lysine	t=5min Yeast + 1nmol sI 2	0.16312			0.83688	0.16312
Lysine	t=5min Yeast + 1nmol sI 3	0.183068			0.816932	0.183068
Lysine	t=5min Yeast + 1nmol sI 4	0.181694	17.6046	0.90988	0.818306	0.181694
scyllo-inositol	Metabolite mix	0.0143797			0.941267	0.0607253	-0.00300121	0.00123863	-0.000229936
scyllo-inositol	t=0 Hyphal + 1nmol sI 1	0.0120955			0.948673	0.0537418	-0.00185886	-0.000580872	2.5155e-05
scyllo-inositol	t=0 Hyphal + 1nmol sI 2	0.012011			0.949621	0.0512063	0.000902475	-0.00195333	0.000223165
scyllo-inositol	t=0 Hyphal + 1nmol sI 3	0.0131013			0.946391	0.0554473	-0.00194173	-0.000426673	0.000530362
scyllo-inositol	t=0 Hyphal + 1nmol sI 4	0.0133248	1.26331	0.0676662	0.947325	0.0521968	0.000846978	-0.000883601	0.000514768
scyllo-inositol	t=0 Yeast + 1nmol sI 1	0.0116102			0.952265	0.0479557	0.000860699	-0.00109106	9.23239e-06
scyllo-inositol	t=0 Yeast + 1nmol sI 2	0.0113402			0.952837	0.049038	-0.00179992	-0.000223305	0.000148162
scyllo-inositol	t=0 Yeast + 1nmol sI 3	0.0123583			0.951891	0.047727	-0.000297482	0.000415364	0.000263726
scyllo-inositol	t=0 Yeast + 1nmol sI 4	0.0122742	1.18957	0.0499103	0.951212	0.0498916	-0.00173804	-0.000142132	0.000776964
scyllo-inositol	t=10 Hyphal + 1nmol sI 1	0.0131752			0.947518	0.0521962	-1.92169e-05	0.000676235	-0.000371466
scyllo-inositol	t=10 Hyphal + 1nmol sI 2	0.0128757			0.946946	0.0543482	-0.00096177	-0.00040615	7.41111e-05
scyllo-inositol	t=10 Hyphal + 1nmol sI 3	0.0133128			0.950021	0.0505275	-0.00297603	0.00103612	0.00139187
scyllo-inositol	t=10 Hyphal + 1nmol sI 4	0.0152209	1.36461	0.106561	0.94588	0.0509482	0.00127813	0.000196133	0.00169773
scyllo-inositol	t=10min Yeast + 1nmol sI 1	0.0127289			0.948075	0.0532844	-0.00111891	-0.000831586	0.000590938
scyllo-inositol	t=10min Yeast + 1nmol sI 2	0.0130562			0.945688	0.0548488	0.00102501	-0.00157224	1.06613e-05
scyllo-inositol	t=10min Yeast + 1nmol sI 3	0.0137574			0.945068	0.056053	-0.00176214	6.44783e-05	0.000576909
scyllo-inositol	t=10min Yeast + 1nmol sI 4	0.013216	1.31896	0.042942	0.944576	0.0575869	-0.00161776	-0.000694879	0.000149344
scyllo-inositol	t=15min Hyphal + 1nmol sI 1	0.0138484			0.948597	0.0502494	-0.000240391	-4.79551e-05	0.00144221
scyllo-inositol	t=15min Hyphal + 1nmol sI 2	0.0137222			0.947071	0.0537002	-0.00169999	-0.000871901	0.00180107
scyllo-inositol	t=15min Hyphal + 1nmol sI 3	0.0131942			0.948282	0.0519217	-0.000787126	-9.7438e-05	0.000680398
scyllo-inositol	t=15min Hyphal + 1nmol sI 4	0.0136642	1.36072	0.0285906	0.946516	0.0534365	-0.000608875	0.000189081	0.000467701
scyllo-inositol	t=15min Yeast + 1nmol sI 1	0.0130094			0.947425	0.0537751	-0.00160028	0.000135784	0.000263922
scyllo-inositol	t=15min Yeast + 1nmol sI 2	0.0136526			0.943174	0.0589292	-0.00210886	0.000122941	-0.00011743
scyllo-inositol	t=15min Yeast + 1nmol sI 3	0.0131114			0.945872	0.0558063	-0.00162022	-0.00011103	5.31736e-05
scyllo-inositol	t=15min Yeast + 1nmol sI 4	0.0146063	1.35949	0.0730948	0.941546	0.0590197	-0.000514912	-0.000637984	0.000587297
scyllo-inositol	t=25min Hyphal + 1nmol sI 1	0.01391			0.947244	0.0515315	0.000611873	-0.000435013	0.00104746
scyllo-inositol	t=25min Hyphal + 1nmol sI 2	0.0129396			0.951197	0.0482653	-0.000929024	0.000514719	0.000951769
scyllo-inositol	t=25min Hyphal + 1nmol sI 3	0.0123221			0.95013	0.0506578	-0.000651579	-0.000479812	0.000343263
scyllo-inositol	t=25min Hyphal + 1nmol sI 4	0.0132187	1.30976	0.065856	0.947131	0.0541118	-0.00214747	0.00056114	0.000343644
scyllo-inositol	t=25min Yeast + 1nmol sI 1	0.0525673			0.831596	0.0518166	0.181636	-0.055377	-0.00967222
scyllo-inositol	t=25min Yeast + 1nmol sI 2	0.015089			0.937331	0.0630117	0.00151039	-0.00173593	-0.000117132
scyllo-inositol	t=25min Yeast + 1nmol sI 3	0.0139731			0.944017	0.0553881	0.00130075	-0.00072828	2.19451e-05
scyllo-inositol	t=25min Yeast + 1nmol sI 4	0.0144484	2.40195	1.90374	0.941109	0.058309	0.0020019	-0.00116092	-0.000259114
scyllo-inositol	t=30min Hyphal + 1nmol sI 1	0.0137613			0.945475	0.0565232	-0.00343086	0.000345028	0.00108714
scyllo-inositol	t=30min Hyphal + 1nmol sI 2	0.0142586			0.944784	0.0548805	-0.000446215	7.91276e-05	0.000702231
scyllo-inositol	t=30min Hyphal + 1nmol sI 3	0.0126795			0.949301	0.0519749	-0.00141017	-0.00102837	0.00116213
scyllo-inositol	t=30min Hyphal + 1nmol sI 4	0.0133871	1.35216	0.0665288	0.947227	0.0528147	-6.85476e-05	-0.000764538	0.000791139
scyllo-inositol	t=30min Yeast + 1nmol sI 1	0.0138534			0.942383	0.0589925	-0.000852781	-0.00021698	-0.000305596
scyllo-inositol	t=30min Yeast + 1nmol sI 2	0.0148203			0.941912	0.0570117	0.00137155	-0.000706566	0.000411482
scyllo-inositol	t=30min Yeast + 1nmol sI 3	0.0141451			0.947334	0.0493752	0.00321052	-0.000464339	0.000544342
scyllo-inositol	t=30min Yeast + 1nmol sI 4	0.0129681	1.39467	0.0767846	0.947506	0.0536548	-0.00113369	-0.000593556	0.000566453
scyllo-inositol	t=5min Hyphal + 1nmol sI 1	0.0129925			0.949437	0.0510428	-0.00109533	-0.000657569	0.00127263
scyllo-inositol	t=5min Hyphal + 1nmol sI 2	0.0135785			0.946992	0.0531836	-0.000794041	-0.000244476	0.000863003
scyllo-inositol	t=5min Hyphal + 1nmol sI 3	0.0130155			0.949201	0.0513597	-0.00136617	-0.000213923	0.00101909
scyllo-inositol	t=5min Hyphal + 1nmol sI 4	0.0136169	1.33008	0.0343258	0.947779	0.0528036	-0.00197596	-4.11484e-05	0.00143481
scyllo-inositol	t=5min Yeast + 1nmol sI 1	0.0123972			0.94922	0.052385	-0.00136722	-0.000890957	0.000652814
scyllo-inositol	t=5min Yeast + 1nmol sI 2	0.0121049			0.949844	0.0522731	-0.00197276	-0.000667536	0.000523659
scyllo-inositol	t=5min Yeast + 1nmol sI 3	0.0131196			0.949457	0.0482335	0.00236817	0.000256162	-0.00031498
scyllo-inositol	t=5min Yeast + 1nmol sI 4	0.0128069	1.26072	0.0446772	0.948633	0.0522105	-0.00111127	-0.000168365	0.00043621
myo-inositol	Metabolite mix	0.0300443			0.879036	0.120787	0.00134574	-0.00137324	0.000204482
myo-inositol	t=0 Hyphal + 1nmol sI 1	0.0279416			0.893877	0.107883	-0.00497703	-0.000969986	0.0041869
myo-inositol	t=0 Hyphal + 1nmol sI 2	0.0298077			0.882718	0.117498	-0.00213219	0.00166992	0.000246972
myo-inositol	t=0 Hyphal + 1nmol sI 3	0.0267277			0.887	0.118857	-0.00377589	-0.00393108	0.00184962
myo-inositol	t=0 Hyphal + 1nmol sI 4	0.0302235	2.86751	0.163411	0.884769	0.1122	-0.000486315	0.00440414	-0.000886408
myo-inositol	t=0 Yeast + 1nmol sI 1	0.039655			0.842935	0.152441	0.00713942	-0.00196161	-0.000553828
myo-inositol	t=0 Yeast + 1nmol sI 2	0.040131			0.842751	0.151055	0.00874683	-0.00218548	-0.000367069
myo-inositol	t=0 Yeast + 1nmol sI 3	0.0398297			0.84369	0.150008	0.00902093	-0.00214484	-0.000574091
myo-inositol	t=0 Yeast + 1nmol sI 4	0.0413682	4.0246	0.077358	0.837538	0.155399	0.0105503	-0.00292125	-0.000565616
myo-inositol	t=10 Hyphal + 1nmol sI 1	0.0372137			0.871382	0.117783	0.0028232	0.00662365	0.00138855
myo-inositol	t=10 Hyphal + 1nmol sI 2	0.0303531			0.891617	0.104116	-0.0025977	0.00496607	0.00189838
myo-inositol	t=10 Hyphal + 1nmol sI 3	0.032332			0.880161	0.119592	-0.00662127	0.00449651	0.00237235
myo-inositol	t=10 Hyphal + 1nmol sI 4	0.0300265	3.24813	0.331526	0.885299	0.114912	-0.00338083	0.000721329	0.00244778
myo-inositol	t=10min Yeast + 1nmol sI 1	0.0436264			0.831291	0.159227	0.0129986	-0.00334977	-0.000167342
myo-inositol	t=10min Yeast + 1nmol sI 2	0.0432316			0.833733	0.156955	0.0119011	-0.00252609	-6.30078e-05
myo-inositol	t=10min Yeast + 1nmol sI 3	0.0439661			0.830651	0.158976	0.0137856	-0.00296931	-0.000443734
myo-inositol	t=10min Yeast + 1nmol sI 4	0.0447276	4.38879	0.063517	0.827964	0.161287	0.0142678	-0.00316355	-0.000355463
myo-inositol	t=15min Hyphal + 1nmol sI 1	0.0292644			0.888425	0.109504	-0.000636661	0.00200176	0.000705356
myo-inositol	t=15min Hyphal + 1nmol sI 2	0.0307025			0.885888	0.113575	-0.00376726	0.000447841	0.00385651
myo-inositol	t=15min Hyphal + 1nmol sI 3	0.0361437			0.87757	0.108745	0.00671646	0.00547822	0.00149061
myo-inositol	t=15min Hyphal + 1nmol sI 4	0.0280762	3.10467	0.356361	0.893344	0.106492	-0.00171647	-0.00172457	0.00360493
myo-inositol	t=15min Yeast + 1nmol sI 1	0.0450409			0.826993	0.162498	0.0138005	-0.00323092	-6.05955e-05
myo-inositol	t=15min Yeast + 1nmol sI 2	0.0453938			0.826506	0.162245	0.0143182	-0.00297006	-9.91665e-05
myo-inositol	t=15min Yeast + 1nmol sI 3	0.0456024			0.825756	0.16328	0.0137442	-0.00276323	-1.73162e-05
myo-inositol	t=15min Yeast + 1nmol sI 4	0.0459299	4.54917	0.0372862	0.824245	0.164256	0.0149153	-0.00329602	-0.000119633
myo-inositol	t=25min Hyphal + 1nmol sI 1	0.0310666			0.881618	0.114322	0.00489938	-0.0035029	0.00266351
myo-inositol	t=25min Hyphal + 1nmol sI 2	0.0283682			0.889376	0.11556	-0.00952721	0.00139664	0.00319443
myo-inositol	t=25min Hyphal + 1nmol sI 3	0.0349865			0.878812	0.11286	0.00285293	0.000518004	0.00495642
myo-inositol	t=25min Hyphal + 1nmol sI 4	0.0305174	3.12347	0.275895	0.891792	0.108673	-0.00964739	0.00404093	0.00514224
myo-inositol	t=25min Yeast + 1nmol sI 1	0.0461876			0.825292	0.162456	0.0147972	-0.00288168	0.000336242
myo-inositol	t=25min Yeast + 1nmol sI 2	0.0467306			0.823735	0.163725	0.0149216	-0.00287957	0.000498241
myo-inositol	t=25min Yeast + 1nmol sI 3	0.0459252			0.825729	0.163007	0.0134804	-0.00260184	0.000384557
myo-inositol	t=25min Yeast + 1nmol sI 4	0.0463238	4.62918	0.033607	0.824167	0.164545	0.014019	-0.0036353	0.000904606
myo-inositol	t=30min Hyphal + 1nmol sI 1	0.0319936			0.884747	0.116142	-0.0109488	0.00650925	0.0035506
myo-inositol	t=30min Hyphal + 1nmol sI 2	0.0322784			0.889971	0.103405	-0.00190369	0.00459783	0.00393069
myo-inositol	t=30min Hyphal + 1nmol sI 3	0.0314889			0.881788	0.11598	-0.000580634	0.000113594	0.00269907
myo-inositol	t=30min Hyphal + 1nmol sI 4	0.0280003	3.09403	0.198696	0.891547	0.106361	0.00152269	-0.000318978	0.000887941
myo-inositol	t=30min Yeast + 1nmol sI 1	0.040569			0.844521	0.147937	0.00919274	-0.0025544	0.000904228
myo-inositol	t=30min Yeast + 1nmol sI 2	0.042873			0.836219	0.154444	0.0116281	-0.0029578	0.000666274
myo-inositol	t=30min Yeast + 1nmol sI 3	0.034391			0.866358	0.130246	0.00337386	-0.000482468	0.000504379
myo-inositol	t=30min Yeast + 1nmol sI 4	0.0396687	3.93754	0.358649	0.846962	0.146415	0.00827954	-0.00232767	0.000671002
myo-inositol	t=5min Hyphal + 1nmol sI 1	0.0280391			0.891173	0.110035	-0.0029644	-0.00102396	0.00278063
myo-inositol	t=5min Hyphal + 1nmol sI 2	0.027091			0.890736	0.112363	-0.0033999	-0.00159831	0.00189888
myo-inositol	t=5min Hyphal + 1nmol sI 3	0.0300442			0.887272	0.110483	-0.00167038	0.00262988	0.00128628
myo-inositol	t=5min Hyphal + 1nmol sI 4	0.0300449	2.88048	0.148295	0.887001	0.115303	-0.00735389	0.000613817	0.00443573
myo-inositol	t=5min Yeast + 1nmol sI 1	0.041105			0.839627	0.152552	0.0111026	-0.00278729	-0.000493848
myo-inositol	t=5min Yeast + 1nmol sI 2	0.0416034			0.838067	0.154149	0.0105768	-0.00228059	-0.000511852
myo-inositol	t=5min Yeast + 1nmol sI 3	0.0423878			0.835623	0.156287	0.0109066	-0.00271577	-0.00010037
myo-inositol	t=5min Yeast + 1nmol sI 4	0.0428959	4.1998	0.0798207	0.833296	0.158612	0.0109266	-0.0024553	-0.000378783
Ribose 5-P	Metabolite mix	0.0082091			0.990625	-0.00882405	0.0211447	-0.002946
Ribose 5-P	t=0 Hyphal + 1nmol sI 1	0.253458			0.739556	-0.149456	0.31987	0.0900303
Ribose 5-P	t=0 Hyphal + 1nmol sI 2	0.300258			0.620176	-0.0610916	0.360883	0.0800327
Ribose 5-P	t=0 Hyphal + 1nmol sI 3	0.247875			0.679076	-0.0938909	0.406929	0.00788618
Ribose 5-P	t=0 Hyphal + 1nmol sI 4	0.327956	28.2387	3.84008	0.580254	-0.00382159	0.283012	0.140555
Ribose 5-P	t=0 Yeast + 1nmol sI 1	0.0219365			0.97766	-0.0086605	0.0185328	0.0124681
Ribose 5-P	t=0 Yeast + 1nmol sI 2	0.0282572			0.960142	0.000844176	0.0331143	0.00589965
Ribose 5-P	t=0 Yeast + 1nmol sI 3	0.0210378			0.972352	0.00268293	0.0144658	0.0104996
Ribose 5-P	t=0 Yeast + 1nmol sI 4	0.0301156	2.53368	0.452436	0.950431	0.0140112	0.0303365	0.00522085
Ribose 5-P	t=10 Hyphal + 1nmol sI 1	0.34476			0.430349	0.174247	0.326178	0.069226
Ribose 5-P	t=10 Hyphal + 1nmol sI 2	0.381048			0.493455	-0.0313327	0.439158	0.0987201
Ribose 5-P	t=10 Hyphal + 1nmol sI 3	0.376911			0.604449	-0.131648	0.319216	0.207983
Ribose 5-P	t=10 Hyphal + 1nmol sI 4	0.298671	35.0347	3.80781	0.624029	-0.0224548	0.276809	0.121616
Ribose 5-P	t=10min Yeast + 1nmol sI 1	0.0715441			0.908304	0.0178428	0.024769	0.0490838
Ribose 5-P	t=10min Yeast + 1nmol sI 2	0.0684723			0.93104	-0.0149091	0.0312816	0.0525877
Ribose 5-P	t=10min Yeast + 1nmol sI 3	0.0706247			0.905855	0.0191136	0.0323333	0.0426981
Ribose 5-P	t=10min Yeast + 1nmol sI 4	0.071294	7.04838	0.1396	0.922141	-0.0111299	0.0419536	0.0470349
Ribose 5-P	t=15min Hyphal + 1nmol sI 1	0.234284			0.703234	-0.0668258	0.321097	0.0424948
Ribose 5-P	t=15min Hyphal + 1nmol sI 2	0.274398			0.695467	-0.128245	0.346894	0.0858837
Ribose 5-P	t=15min Hyphal + 1nmol sI 3	0.456879			0.507154	-0.0567766	0.221454	0.328169
Ribose 5-P	t=15min Hyphal + 1nmol sI 4	0.268966	30.8632	10.0416	0.624208	0.038476	0.243525	0.0937909
Ribose 5-P	t=15min Yeast + 1nmol sI 1	0.0901648			0.886292	0.0249007	0.0208293	0.0679784
Ribose 5-P	t=15min Yeast + 1nmol sI 2	0.0912856			0.89077	0.00863448	0.0365647	0.0640309
Ribose 5-P	t=15min Yeast + 1nmol sI 3	0.0786206			0.910557	0.00354163	0.0253831	0.060518
Ribose 5-P	t=15min Yeast + 1nmol sI 4	0.0934774	8.83871	0.665476	0.894084	-0.00554585	0.0484079	0.0630541
Ribose 5-P	t=25min Hyphal + 1nmol sI 1	0.360853			0.486117	0.00807073	0.442951	0.062862
Ribose 5-P	t=25min Hyphal + 1nmol sI 2	0.346354			0.528245	0.0806444	0.214915	0.176196
Ribose 5-P	t=25min Hyphal + 1nmol sI 3	0.23909			0.602944	0.0352548	0.403388	-0.0415866
Ribose 5-P	t=25min Hyphal + 1nmol sI 4	0.337736	32.1008	5.54386	0.508536	0.0110462	0.439091	0.0413272
Ribose 5-P	t=25min Yeast + 1nmol sI 1	0.130338			0.867101	-0.00932948	0.0263423	0.115886
Ribose 5-P	t=25min Yeast + 1nmol sI 2	0.133647			0.859576	-0.0100839	0.0404979	0.11001
Ribose 5-P	t=25min Yeast + 1nmol sI 3	0.138112			0.857117	-0.010597	0.0355069	0.117973
Ribose 5-P	t=25min Yeast + 1nmol sI 4	0.131946	13.3511	0.335188	0.860785	-0.00146352	0.0247347	0.115944
Ribose 5-P	t=30min Hyphal + 1nmol sI 1	0.183589			0.863722	-0.15175	0.161567	0.126461
Ribose 5-P	t=30min Hyphal + 1nmol sI 2	0.285822			0.681587	-0.117789	0.333352	0.10285
Ribose 5-P	t=30min Hyphal + 1nmol sI 3	0.417967			0.488546	-0.0652425	0.410947	0.16575
Ribose 5-P	t=30min Hyphal + 1nmol sI 4	0.313387	30.0191	9.63463	0.594134	-0.0228947	0.323225	0.105535
Ribose 5-P	t=30min Yeast + 1nmol sI 1	0.148375			0.84317	0.000322192	0.0247222	0.131786
Ribose 5-P	t=30min Yeast + 1nmol sI 2	0.170896			0.810167	0.0133823	0.0300485	0.146403
Ribose 5-P	t=30min Yeast + 1nmol sI 3	0.186088			0.799975	0.00793487	0.025941	0.166149
Ribose 5-P	t=30min Yeast + 1nmol sI 4	0.193276	17.4659	1.98515	0.798843	0.00314284	0.0173575	0.180657
Ribose 5-P	t=5min Hyphal + 1nmol sI 1	0.428945			0.465078	-0.0801829	0.478295	0.136809
Ribose 5-P	t=5min Hyphal + 1nmol sI 2	0.267738			0.626538	-0.00714547	0.331465	0.0491431
Ribose 5-P	t=5min Hyphal + 1nmol sI 3	0.403242			0.513804	0.0443	0.160262	0.281634
Ribose 5-P	t=5min Hyphal + 1nmol sI 4	0.33965	35.9893	7.19947	0.676231	-0.13418	0.220719	0.23723
Ribose 5-P	t=5min Yeast + 1nmol sI 1	0.0458255			0.951231	-0.00464424	0.0181175	0.0352953
Ribose 5-P	t=5min Yeast + 1nmol sI 2	0.0483105			0.948248	-0.00966382	0.0296521	0.0317636
Ribose 5-P	t=5min Yeast + 1nmol sI 3	0.0516791			0.940772	-0.00615984	0.0349675	0.0304207
Ribose 5-P	t=5min Yeast + 1nmol sI 4	0.0435347	4.73375	0.349015	0.947413	-0.00065491	0.0284677	0.0247746
Ribulose 5-P	Metabolite mix	0.00370828			0.995309	0.00196582	0.00272537
Ribulose 5-P	t=0 Hyphal + 1nmol sI 1	0.240393			0.667872	0.183471	0.148657
Ribulose 5-P	t=0 Hyphal + 1nmol sI 2	0.312188			0.561059	0.253506	0.185435
Ribulose 5-P	t=0 Hyphal + 1nmol sI 3	0.188755			0.729627	0.163236	0.107137
Ribulose 5-P	t=0 Hyphal + 1nmol sI 4	0.221882	24.0804	5.2163	0.718158	0.11992	0.161922
Ribulose 5-P	t=0 Yeast + 1nmol sI 1	0.00543009			0.997713	-0.00628555	0.00857287
Ribulose 5-P	t=0 Yeast + 1nmol sI 2	0.00549374			0.999733	-0.0104526	0.01072
Ribulose 5-P	t=0 Yeast + 1nmol sI 3	-0.000907635			1.00542	-0.00902564	0.00360519
Ribulose 5-P	t=0 Yeast + 1nmol sI 4	-0.000963383	0.22632	0.369372	1.00886	-0.0157947	0.00693397
Ribulose 5-P	t=10 Hyphal + 1nmol sI 1	0.539045			0.464671	-0.00743185	0.542761
Ribulose 5-P	t=10 Hyphal + 1nmol sI 2	0.457667			0.392652	0.299362	0.307986
Ribulose 5-P	t=10 Hyphal + 1nmol sI 3	0.421703			0.463273	0.230047	0.30668
Ribulose 5-P	t=10 Hyphal + 1nmol sI 4	0.441804	46.5055	5.1475	0.507301	0.101789	0.39091
Ribulose 5-P	t=10min Yeast + 1nmol sI 1	0.0953452			0.904448	0.000413873	0.0951383
Ribulose 5-P	t=10min Yeast + 1nmol sI 2	0.0919884			0.895914	0.0241953	0.0798908
Ribulose 5-P	t=10min Yeast + 1nmol sI 3	0.0848309			0.906599	0.0171406	0.0762606
Ribulose 5-P	t=10min Yeast + 1nmol sI 4	0.0787217	8.77216	0.743148	0.91267	0.0172172	0.0701131
Ribulose 5-P	t=15min Hyphal + 1nmol sI 1	0.403281			0.485336	0.222766	0.291898
Ribulose 5-P	t=15min Hyphal + 1nmol sI 2	0.515907			0.374307	0.219571	0.406122
Ribulose 5-P	t=15min Hyphal + 1nmol sI 3	0.606405			0.352404	0.082382	0.565214
Ribulose 5-P	t=15min Hyphal + 1nmol sI 4	0.531785	51.4345	8.38984	0.415033	0.106362	0.478604
Ribulose 5-P	t=15min Yeast + 1nmol sI 1	0.104316			0.88211	0.0271471	0.0907428
Ribulose 5-P	t=15min Yeast + 1nmol sI 2	0.10119			0.884052	0.0295165	0.0864313
Ribulose 5-P	t=15min Yeast + 1nmol sI 3	0.108953			0.876337	0.0294202	0.0942428
Ribulose 5-P	t=15min Yeast + 1nmol sI 4	0.112567	10.6757	0.501776	0.872345	0.0301755	0.0974795
Ribulose 5-P	t=25min Hyphal + 1nmol sI 1	0.56764			0.395692	0.0733363	0.530972
Ribulose 5-P	t=25min Hyphal + 1nmol sI 2	0.49193			0.434514	0.147111	0.418375
Ribulose 5-P	t=25min Hyphal + 1nmol sI 3	0.501194			0.454941	0.0877308	0.457328
Ribulose 5-P	t=25min Hyphal + 1nmol sI 4	0.496772	51.4384	3.57049	0.421143	0.164171	0.414686
Ribulose 5-P	t=25min Yeast + 1nmol sI 1	0.173131			0.811617	0.0305046	0.157879
Ribulose 5-P	t=25min Yeast + 1nmol sI 2	0.168535			0.818258	0.0264123	0.155329
Ribulose 5-P	t=25min Yeast + 1nmol sI 3	0.188028			0.796495	0.0309548	0.17255
Ribulose 5-P	t=25min Yeast + 1nmol sI 4	0.178981	17.7169	0.840722	0.79997	0.0420975	0.157933
Ribulose 5-P	t=30min Hyphal + 1nmol sI 1	0.474885			0.494842	0.0605454	0.444612
Ribulose 5-P	t=30min Hyphal + 1nmol sI 2	0.566382			0.391862	0.0835115	0.524627
Ribulose 5-P	t=30min Hyphal + 1nmol sI 3	0.677683			0.261967	0.120699	0.617334
Ribulose 5-P	t=30min Hyphal + 1nmol sI 4	0.670725	59.7419	9.62531	0.298483	0.061584	0.639933
Ribulose 5-P	t=30min Yeast + 1nmol sI 1	0.216883			0.767123	0.0319885	0.200888
Ribulose 5-P	t=30min Yeast + 1nmol sI 2	0.228687			0.753197	0.0362331	0.21057
Ribulose 5-P	t=30min Yeast + 1nmol sI 3	0.206667			0.771765	0.0431358	0.185099
Ribulose 5-P	t=30min Yeast + 1nmol sI 4	0.208007	21.5061	1.01519	0.779117	0.0257517	0.195131
Ribulose 5-P	t=5min Hyphal + 1nmol sI 1	0.550534			0.330362	0.238207	0.431431
Ribulose 5-P	t=5min Hyphal + 1nmol sI 2	0.584259			0.352408	0.126665	0.520927
Ribulose 5-P	t=5min Hyphal + 1nmol sI 3	0.491873			0.387057	0.242141	0.370803
Ribulose 5-P	t=5min Hyphal + 1nmol sI 4	0.47307	52.4934	5.15034	0.500367	0.0531258	0.446507
Ribulose 5-P	t=5min Yeast + 1nmol sI 1	0.0777135			0.914686	0.0152013	0.0701128
Ribulose 5-P	t=5min Yeast + 1nmol sI 2	0.0795144			0.915595	0.00978132	0.0746237
Ribulose 5-P	t=5min Yeast + 1nmol sI 3	0.0715257			0.919179	0.0185897	0.0622309
Ribulose 5-P	t=5min Yeast + 1nmol sI 4	0.0740303	7.5696	0.359702	0.915834	0.0202714	0.0638946
Fructose 6-P	Metabolite mix	0.0431655			0.933429	0.00679914	0.0566193	0.00315285
Fructose 6-P	t=0 Hyphal + 1nmol sI 1	0.240374			0.543324	0.169933	0.309041	-0.0222973
Fructose 6-P	t=0 Hyphal + 1nmol sI 2	0.358046			0.49082	0.0972248	0.258951	0.153004
Fructose 6-P	t=0 Hyphal + 1nmol sI 3	0.358543			0.494554	0.0851217	0.270465	0.149859
Fructose 6-P	t=0 Hyphal + 1nmol sI 4	0.272487	30.7363	6.02551	0.57766	0.092081	0.265394	0.0648644
Fructose 6-P	t=0 Yeast + 1nmol sI 1	0.0732403			0.881179	0.00820313	0.120336	-0.00971831
Fructose 6-P	t=0 Yeast + 1nmol sI 2	0.0735713			0.90431	-0.0141519	0.0946601	0.0151819
Fructose 6-P	t=0 Yeast + 1nmol sI 3	0.0831802			0.882072	0.00362528	0.0969916	0.0173107
Fructose 6-P	t=0 Yeast + 1nmol sI 4	0.0862876	7.90699	0.666352	0.881419	-0.00842697	0.113735	0.0132731
Fructose 6-P	t=10 Hyphal + 1nmol sI 1	0.568456			0.320549	0.0484828	0.236018	0.39495
Fructose 6-P	t=10 Hyphal + 1nmol sI 2	0.622915			0.284301	0.0302938	0.217766	0.467639
Fructose 6-P	t=10 Hyphal + 1nmol sI 3	0.640095			0.281801	0.0085625	0.217187	0.49245
Fructose 6-P	t=10 Hyphal + 1nmol sI 4	0.630726	61.5548	3.21705	0.274791	0.00822467	0.267001	0.449983
Fructose 6-P	t=10min Yeast + 1nmol sI 1	0.126114			0.837129	0.00868429	0.0929018	0.0612851
Fructose 6-P	t=10min Yeast + 1nmol sI 2	0.143275			0.811917	0.0186667	0.0970899	0.0723259
Fructose 6-P	t=10min Yeast + 1nmol sI 3	0.141038			0.80659	0.0330536	0.0910102	0.0693463
Fructose 6-P	t=10min Yeast + 1nmol sI 4	0.140576	13.7751	0.784649	0.808545	0.0257631	0.101112	0.0645799
Fructose 6-P	t=15min Hyphal + 1nmol sI 1	0.580831			0.366524	-0.000935143	0.159803	0.474608
Fructose 6-P	t=15min Hyphal + 1nmol sI 2	0.629269			0.295944	0.0155774	0.193207	0.495272
Fructose 6-P	t=15min Hyphal + 1nmol sI 3	0.694862			0.228164	0.0598776	0.111165	0.600793
Fructose 6-P	t=15min Hyphal + 1nmol sI 4	0.671777	64.4185	5.02184	0.2013	0.0743884	0.231994	0.492318
Fructose 6-P	t=15min Yeast + 1nmol sI 1	0.168758			0.774625	0.030982	0.107887	0.086506
Fructose 6-P	t=15min Yeast + 1nmol sI 2	0.163577			0.781777	0.0303396	0.103259	0.0846249
Fructose 6-P	t=15min Yeast + 1nmol sI 3	0.174281			0.763204	0.0375491	0.112448	0.0867995
Fructose 6-P	t=15min Yeast + 1nmol sI 4	0.165493	16.8027	0.468569	0.781222	0.0306301	0.0985956	0.0895526
Fructose 6-P	t=25min Hyphal + 1nmol sI 1	0.716656			0.176061	0.0842338	0.153381	0.586324
Fructose 6-P	t=25min Hyphal + 1nmol sI 2	0.767863			0.158117	0.0439662	0.134127	0.66379
Fructose 6-P	t=25min Hyphal + 1nmol sI 3	0.659888			0.219772	0.10499	0.151038	0.5242
Fructose 6-P	t=25min Hyphal + 1nmol sI 4	0.679984	70.6098	4.74121	0.258289	-0.00508002	0.195342	0.551449
Fructose 6-P	t=25min Yeast + 1nmol sI 1	0.231608			0.715397	0.0289906	0.101004	0.154608
Fructose 6-P	t=25min Yeast + 1nmol sI 2	0.217461			0.736387	0.0178182	0.10282	0.142975
Fructose 6-P	t=25min Yeast + 1nmol sI 3	0.236918			0.703773	0.0427293	0.0924691	0.161029
Fructose 6-P	t=25min Yeast + 1nmol sI 4	0.232778	22.9691	0.846572	0.715239	0.0235697	0.10881	0.152381
Fructose 6-P	t=30min Hyphal + 1nmol sI 1	0.695583			0.234876	0.0120454	0.18453	0.568548
Fructose 6-P	t=30min Hyphal + 1nmol sI 2	0.696192			0.216345	0.0353509	0.191688	0.556617
Fructose 6-P	t=30min Hyphal + 1nmol sI 3	0.672651			0.224982	0.059629	0.187842	0.527547
Fructose 6-P	t=30min Hyphal + 1nmol sI 4	0.721512	69.6485	1.99608	0.217873	0.00573594	0.170373	0.606018
Fructose 6-P	t=30min Yeast + 1nmol sI 1	0.278691			0.660115	0.0367978	0.109984	0.193103
Fructose 6-P	t=30min Yeast + 1nmol sI 2	0.270233			0.679199	0.0168958	0.11791	0.185994
Fructose 6-P	t=30min Yeast + 1nmol sI 3	0.252258			0.701393	0.0172016	0.104644	0.176762
Fructose 6-P	t=30min Yeast + 1nmol sI 4	0.26436	26.6386	1.11045	0.676293	0.0310771	0.115886	0.176744
Fructose 6-P	t=5min Hyphal + 1nmol sI 1	0.649433			0.228077	0.101079	0.165314	0.505531
Fructose 6-P	t=5min Hyphal + 1nmol sI 2	0.68476			0.26156	0.00218074	0.156677	0.579583
Fructose 6-P	t=5min Hyphal + 1nmol sI 3	0.650616			0.251413	0.0731845	0.147544	0.527859
Fructose 6-P	t=5min Hyphal + 1nmol sI 4	0.641376	65.6546	1.92522	0.224953	0.119764	0.161484	0.493799
Fructose 6-P	t=5min Yeast + 1nmol sI 1	0.146966			0.799079	0.0287852	0.104295	0.0678404
Fructose 6-P	t=5min Yeast + 1nmol sI 2	0.146099			0.810473	0.0131455	0.103992	0.0723896
Fructose 6-P	t=5min Yeast + 1nmol sI 3	0.13798			0.816629	0.0148692	0.106435	0.0620664
Fructose 6-P	t=5min Yeast + 1nmol sI 4	0.146759	14.4451	0.432982	0.805277	0.01925	0.105393	0.07008
Glucose 6-P	Metabolite mix	0.00570163			0.992236	0.00412393	0.00363966
Glucose 6-P	t=0 Hyphal + 1nmol sI 1	0.0606586			0.922371	0.0339406	0.0436883
Glucose 6-P	t=0 Hyphal + 1nmol sI 2	0.117835			0.878058	0.00821292	0.113729
Glucose 6-P	t=0 Hyphal + 1nmol sI 3	0.118219			0.86663	0.0303033	0.103067
Glucose 6-P	t=0 Hyphal + 1nmol sI 4	0.207313	12.6006	6.05764	0.70677	0.171834	0.121396
Glucose 6-P	t=0 Yeast + 1nmol sI 1	0.0177925			0.974511	0.0153937	0.0100956
Glucose 6-P	t=0 Yeast + 1nmol sI 2	0.0148374			0.979201	0.0119226	0.00887611
Glucose 6-P	t=0 Yeast + 1nmol sI 3	0.0188683			0.977207	0.00784932	0.0149436
Glucose 6-P	t=0 Yeast + 1nmol sI 4	0.00780206	1.48251	0.49825	0.990722	0.00295184	0.00632614
Glucose 6-P	t=10 Hyphal + 1nmol sI 1	0.754571			0.226735	0.037388	0.735877
Glucose 6-P	t=10 Hyphal + 1nmol sI 2	0.749994			0.236236	0.0275411	0.736223
Glucose 6-P	t=10 Hyphal + 1nmol sI 3	0.773183			0.219969	0.0136967	0.766335
Glucose 6-P	t=10 Hyphal + 1nmol sI 4	0.772988	76.2684	1.21556	0.217232	0.0195598	0.763209
Glucose 6-P	t=10min Yeast + 1nmol sI 1	0.104312			0.885096	0.0211835	0.0937203
Glucose 6-P	t=10min Yeast + 1nmol sI 2	0.106591			0.885931	0.0149566	0.0991123
Glucose 6-P	t=10min Yeast + 1nmol sI 3	0.100155			0.886979	0.0257323	0.0872891
Glucose 6-P	t=10min Yeast + 1nmol sI 4	0.102093	10.3288	0.278073	0.885776	0.0242615	0.0899627
Glucose 6-P	t=15min Hyphal + 1nmol sI 1	0.77038			0.202601	0.0540389	0.74336
Glucose 6-P	t=15min Hyphal + 1nmol sI 2	0.766743			0.213829	0.0388559	0.747315
Glucose 6-P	t=15min Hyphal + 1nmol sI 3	0.767459			0.21239	0.0403032	0.747307
Glucose 6-P	t=15min Hyphal + 1nmol sI 4	0.767914	76.8124	0.157908	0.216426	0.0313185	0.752255
Glucose 6-P	t=15min Yeast + 1nmol sI 1	0.127257			0.859349	0.0267875	0.113863
Glucose 6-P	t=15min Yeast + 1nmol sI 2	0.134582			0.848415	0.0340065	0.117579
Glucose 6-P	t=15min Yeast + 1nmol sI 3	0.130752			0.85026	0.0379747	0.111765
Glucose 6-P	t=15min Yeast + 1nmol sI 4	0.124606	12.9299	0.432881	0.860679	0.0294307	0.10989
Glucose 6-P	t=25min Hyphal + 1nmol sI 1	0.81352			0.176723	0.0195126	0.803764
Glucose 6-P	t=25min Hyphal + 1nmol sI 2	0.8093			0.175309	0.0307817	0.793909
Glucose 6-P	t=25min Hyphal + 1nmol sI 3	0.807			0.171899	0.0422021	0.785899
Glucose 6-P	t=25min Hyphal + 1nmol sI 4	0.802152	80.7993	0.473871	0.167276	0.0611439	0.77158
Glucose 6-P	t=25min Yeast + 1nmol sI 1	0.19829			0.78741	0.0286012	0.183989
Glucose 6-P	t=25min Yeast + 1nmol sI 2	0.200059			0.784459	0.030964	0.184577
Glucose 6-P	t=25min Yeast + 1nmol sI 3	0.200255			0.783922	0.0316467	0.184431
Glucose 6-P	t=25min Yeast + 1nmol sI 4	0.204436	20.076	0.260513	0.778418	0.0342916	0.18729
Glucose 6-P	t=30min Hyphal + 1nmol sI 1	0.794597			0.181422	0.0479628	0.770615
Glucose 6-P	t=30min Hyphal + 1nmol sI 2	0.784579			0.200811	0.0292214	0.769968
Glucose 6-P	t=30min Hyphal + 1nmol sI 3	0.796277			0.18866	0.0301269	0.781213
Glucose 6-P	t=30min Hyphal + 1nmol sI 4	0.775976	78.7857	0.945544	0.196158	0.0557317	0.74811
Glucose 6-P	t=30min Yeast + 1nmol sI 1	0.24066			0.747221	0.0242387	0.22854
[truncated: 158 more rows]

## Sheet: T0 to T30min MM 2
Table S3: Polar metabolites identified by GC-MS.
Species	Labelling Source	Sample Name	Labelling %	Average	STDEV	m0	m1	m2	m3	m4	m5	m6
Uracil		Metabolite mix	-0.0293459			1.1808	-0.248063	0.0634664	0.0114543	-0.00765399
Uracil		t=0 Hyphal + 1nmol sI 1	0.0120276			0.99203	-0.00809069	0.00149314	0.00505447	0.00951289
Uracil		t=0 Hyphal + 1nmol sI 2	0.0243599			0.974883	-0.0052072	-0.000631853	0.0199142	0.0110419
Uracil		t=0 Hyphal + 1nmol sI 3	0.0302533			0.949738	0.0138284	0.0182811	0.00198566	0.0161665
Uracil		t=0 Hyphal + 1nmol sI 4	0.042786	2.73567	1.27856	0.941103	0.00418347	0.0261586	-0.000424757	0.0289793
Uracil		t=0 Yeast + 1nmol sI 1	0.00587226			0.988375	0.00377757	0.00425646	0.0031651	0.000425819
Uracil		t=0 Yeast + 1nmol sI 2	0.00408201			0.996568	-0.00395846	0.00158684	0.00610163	-0.000298017
Uracil		t=0 Yeast + 1nmol sI 3	0.00769477			0.990976	-0.00144784	0.00156735	0.00652648	0.00237818
Uracil		t=0 Yeast + 1nmol sI 4	0.00647859	0.603191	0.150468	0.992916	0.000782071	-0.00222653	0.00452904	0.00399955
Uracil		t=10 Hyphal + 1nmol sI 1	0.0396527			0.954475	0.00369782	0.00231652	0.0077612	0.031749
Uracil		t=10 Hyphal + 1nmol sI 2	0.0491839			0.935956	0.0147889	0.00746864	0.000135769	0.0416505
Uracil		t=10 Hyphal + 1nmol sI 3	0.0270106			0.956689	0.0109595	0.00460758	0.0231078	0.00463601
Uracil		t=10 Hyphal + 1nmol sI 4	0.0146064	3.26134	1.5053	0.974872	0.0157571	-0.00087278	-0.00343725	0.0136814
Uracil		t=10min Yeast + 1nmol sI 1	0.00468062			0.989738	0.00516333	0.00214725	0.00254066	0.000410666
Uracil		t=10min Yeast + 1nmol sI 2	0.00289735			0.993973	0.00465353	-0.00176545	0.00208842	0.00105038
Uracil		t=10min Yeast + 1nmol sI 3	0.00250523			0.995627	0.00274897	-0.000793017	0.000812105	0.00160541
Uracil		t=10min Yeast + 1nmol sI 4	0.00373886	0.345552	0.096536	0.993203	0.00306985	0.000204406	0.00261473	0.000908148
Uracil		t=15min Hyphal + 1nmol sI 1	0.0354822			0.945727	0.011669	0.00865183	0.0228509	0.0111008
Uracil		t=15min Hyphal + 1nmol sI 2	0.0324765			0.957695	0.00616738	0.00868623	0.0034391	0.0240122
Uracil		t=15min Hyphal + 1nmol sI 3	0.0442666			0.928546	0.0241105	0.018636	-0.000855239	0.0295624
Uracil		t=15min Hyphal + 1nmol sI 4	0.026676	3.47253	0.733613	0.962988	0.017346	-0.000434298	-0.00982701	0.0299269
Uracil		t=15min Yeast + 1nmol sI 1	0.00709479			0.983977	0.00745277	0.00536041	0.00263216	0.000577268
Uracil		t=15min Yeast + 1nmol sI 2	0.00718454			0.983546	0.0104194	0.00209747	0.00162562	0.00231174
Uracil		t=15min Yeast + 1nmol sI 3	0.00805687			0.98313	0.00708181	0.00513287	0.00374007	0.000914923
Uracil		t=15min Yeast + 1nmol sI 4	0.00648402	0.720505	0.0647574	0.985959	0.0068453	0.00366263	0.00236562	0.00116716
Uracil		t=25min Hyphal + 1nmol sI 1	0.0289302			0.977362	-0.0173784	0.00429479	0.018375	0.0173462
Uracil		t=25min Hyphal + 1nmol sI 2	0.0317682			0.964395	-0.00417342	0.0164896	-0.00511106	0.0284
Uracil		t=25min Hyphal + 1nmol sI 3	0.0662843			0.895506	0.038271	0.0110158	0.0159928	0.039214
Uracil		t=25min Hyphal + 1nmol sI 4	0.0564706	4.58633	1.83932	0.931671	0.0025144	0.0170263	0.00583727	0.0429509
Uracil		t=25min Yeast + 1nmol sI 1	0.0212251			0.956119	0.0151123	0.0176311	0.0100246	0.00111304
Uracil		t=25min Yeast + 1nmol sI 2	0.0262618			0.946832	0.0181006	0.0203009	0.0127203	0.00204601
Uracil		t=25min Yeast + 1nmol sI 3	0.0252527			0.945785	0.0219983	0.0191165	0.0116204	0.00147953
Uracil		t=25min Yeast + 1nmol sI 4	0.0245466	2.43215	0.2181	0.950972	0.0165992	0.0170037	0.0141201	0.00130485
Uracil		t=30min Hyphal + 1nmol sI 1	0.0325557			0.947215	0.0171065	0.00742293	0.0147526	0.0135032
Uracil		t=30min Hyphal + 1nmol sI 2	0.0470987			0.9304	0.0141006	0.0168201	0.0140643	0.0246153
Uracil		t=30min Hyphal + 1nmol sI 3	0.0248238			0.977325	-0.0177122	0.0154466	0.0136474	0.0112929
Uracil		t=30min Hyphal + 1nmol sI 4	0.0338071	3.45713	0.924837	0.944937	0.0181011	0.00534595	0.0200298	0.0115865
Uracil		t=30min Yeast + 1nmol sI 1	0.0329181			0.933137	0.02122	0.0278326	0.0164541	0.00135618
Uracil		t=30min Yeast + 1nmol sI 2	0.0397945			0.914837	0.0338162	0.0306053	0.0188143	0.00192701
Uracil		t=30min Yeast + 1nmol sI 3	0.033585			0.930862	0.0224247	0.027758	0.019422	-0.000466664
Uracil		t=30min Yeast + 1nmol sI 4	0.0373885	3.59215	0.324714	0.922154	0.0284329	0.0292213	0.0180889	0.00210304
Uracil		t=5min Hyphal + 1nmol sI 1	0.0202189			0.970518	0.009825	-0.00513785	0.0178533	0.0069416
Uracil		t=5min Hyphal + 1nmol sI 2	0.01831			0.97713	-0.00604493	0.0148765	0.0066201	0.00741791
Uracil		t=5min Hyphal + 1nmol sI 3	0.0204569			0.976785	-0.00256359	0.0140225	-0.00932097	0.0210773
Uracil		t=5min Hyphal + 1nmol sI 4	0.0354122	2.35995	0.793352	0.950936	0.00453519	0.0116756	0.0176524	0.0152013
Uracil		t=5min Yeast + 1nmol sI 1	0.00263951			0.995488	0.00302503	-0.00136947	0.00115484	0.00170186
Uracil		t=5min Yeast + 1nmol sI 2	0.00230296			0.997723	2.71291e-05	-0.000551641	0.000919594	0.0018823
Uracil		t=5min Yeast + 1nmol sI 3	0.00447107			0.992447	0.00379249	-0.00112132	0.0031913	0.00169013
Uracil		t=5min Yeast + 1nmol sI 4	0.0034544	0.321699	0.0965751	0.995705	0.00127179	-0.0017434	0.00303548	0.00173154
2-hydroxyglutarate		Metabolite mix	nan			nan	nan	nan	nan	nan
2-hydroxyglutarate		t=0 Hyphal + 1nmol sI 1	0.0299511			0.951444	0.0152844	0.0059537	0.01666	0.0106581
2-hydroxyglutarate		t=0 Hyphal + 1nmol sI 2	0.0277779			0.952285	0.0169983	0.00581769	0.0171201	0.00777935
2-hydroxyglutarate		t=0 Hyphal + 1nmol sI 3	0.032143			0.943111	0.0232029	0.00325584	0.0228646	0.00756596
2-hydroxyglutarate		t=0 Hyphal + 1nmol sI 4	0.0206414	2.76283	0.498721	0.980469	-0.0125011	0.00435283	0.0243561	0.00332319
2-hydroxyglutarate		t=0 Yeast + 1nmol sI 1	0.02944			0.963204	-0.000523583	0.00663503	0.0177247	0.0129599
2-hydroxyglutarate		t=0 Yeast + 1nmol sI 2	0.056027			0.893597	0.0381682	0.0338087	0.0193819	0.0150441
2-hydroxyglutarate		t=0 Yeast + 1nmol sI 3	0.0274005			0.959938	0.00578642	0.0112754	0.0107364	0.0122639
2-hydroxyglutarate		t=0 Yeast + 1nmol sI 4	0.0551427	4.20026	1.57097	0.91767	0.022054	0.0168085	0.00897061	0.034497
2-hydroxyglutarate		t=10 Hyphal + 1nmol sI 1	0.042064			0.935066	0.00230371	0.0347632	0.0150406	0.012826
2-hydroxyglutarate		t=10 Hyphal + 1nmol sI 2	0.0397787			0.942021	0.00520874	0.0134735	0.0302282	0.00906866
2-hydroxyglutarate		t=10 Hyphal + 1nmol sI 3	0.0208033			0.97761	-0.0180843	0.0206079	0.0193842	0.000482288
2-hydroxyglutarate		t=10 Hyphal + 1nmol sI 4	0.0169876	2.99084	1.28457	0.977612	0.00436338	-0.00926951	0.0270505	0.000243648
2-hydroxyglutarate		t=10min Yeast + 1nmol sI 1	0.152166			0.699409	0.0835518	0.155955	0.0311326	0.0299513
2-hydroxyglutarate		t=10min Yeast + 1nmol sI 2	0.131303			0.721147	0.0816282	0.167195	0.0109299	0.0191008
2-hydroxyglutarate		t=10min Yeast + 1nmol sI 3	0.133104			0.723064	0.0828583	0.156666	0.0134223	0.0239897
2-hydroxyglutarate		t=10min Yeast + 1nmol sI 4	0.138683	13.8814	0.943976	0.729318	0.0708023	0.151715	0.0121559	0.0360081
2-hydroxyglutarate		t=15min Hyphal + 1nmol sI 1	0.0187776			0.990945	-0.0290425	0.0126007	0.0230352	0.00246148
2-hydroxyglutarate		t=15min Hyphal + 1nmol sI 2	0.0193993			1.00473	-0.0435445	0.00346789	0.0271639	0.00817856
2-hydroxyglutarate		t=15min Hyphal + 1nmol sI 3	0.0576366			0.917987	0.00716402	0.0292816	0.0174505	0.028117
2-hydroxyglutarate		t=15min Hyphal + 1nmol sI 4	0.0440824	3.4974	1.91612	0.941165	-0.00416275	0.0185735	0.0343523	0.0100721
2-hydroxyglutarate		t=15min Yeast + 1nmol sI 1	0.184436			0.632148	0.115514	0.172604	0.0419134	0.0378206
2-hydroxyglutarate		t=15min Yeast + 1nmol sI 2	0.170749			0.65602	0.0927783	0.196193	0.0222023	0.0328062
2-hydroxyglutarate		t=15min Yeast + 1nmol sI 3	0.161883			0.665703	0.0961249	0.191883	0.017516	0.0287735
2-hydroxyglutarate		t=15min Yeast + 1nmol sI 4	0.16656	17.0907	0.97192	0.662807	0.101767	0.177721	0.0217879	0.0359171
2-hydroxyglutarate		t=25min Hyphal + 1nmol sI 1	0.0401345			0.940074	0.00368029	0.0205802	0.0269653	0.00870036
2-hydroxyglutarate		t=25min Hyphal + 1nmol sI 2	0.0455568			0.926262	0.023368	0.00785282	0.0269168	0.0156008
2-hydroxyglutarate		t=25min Hyphal + 1nmol sI 3	0.0590675			0.889735	0.0400536	0.0322578	0.0201124	0.0178409
2-hydroxyglutarate		t=25min Hyphal + 1nmol sI 4	0.036306	4.52662	0.995291	0.947902	0.00588419	0.0047568	0.0360026	0.00545453
2-hydroxyglutarate		t=25min Yeast + 1nmol sI 1	0.238452			0.523424	0.143462	0.24007	0.0419736	0.051071
2-hydroxyglutarate		t=25min Yeast + 1nmol sI 2	0.240193			0.530415	0.136942	0.230214	0.046312	0.0561161
2-hydroxyglutarate		t=25min Yeast + 1nmol sI 3	0.237074			0.543071	0.126608	0.225866	0.0478607	0.0565933
2-hydroxyglutarate		t=25min Yeast + 1nmol sI 4	0.236949	23.8167	0.151246	0.529304	0.145238	0.228436	0.0424002	0.0546218
2-hydroxyglutarate		t=30min Hyphal + 1nmol sI 1	0.0424036			0.930521	0.00770495	0.0319528	0.0212798	0.00854107
2-hydroxyglutarate		t=30min Hyphal + 1nmol sI 2	0.0461273			0.927057	0.0117778	0.0215513	0.0288266	0.0107872
2-hydroxyglutarate		t=30min Hyphal + 1nmol sI 3	0.0509737			0.942716	-0.0140392	0.0173206	0.0327186	0.0212843
2-hydroxyglutarate		t=30min Hyphal + 1nmol sI 4	0.0500988	4.74008	0.394288	0.951536	-0.0205146	0.00977648	0.03545	0.0237517
2-hydroxyglutarate		t=30min Yeast + 1nmol sI 1	0.276856			0.463292	0.154439	0.255302	0.0654889	0.0614786
2-hydroxyglutarate		t=30min Yeast + 1nmol sI 2	0.273645			0.470051	0.145584	0.261498	0.0654643	0.0574021
2-hydroxyglutarate		t=30min Yeast + 1nmol sI 3	0.268883			0.474965	0.14365	0.268653	0.056348	0.0563833
2-hydroxyglutarate		t=30min Yeast + 1nmol sI 4	0.27146	27.2711	0.337988	0.46363	0.171921	0.237816	0.0682463	0.0583871
2-hydroxyglutarate		t=5min Hyphal + 1nmol sI 1	0.0185314			0.99546	-0.0252091	-0.00303821	0.0257398	0.00704796
2-hydroxyglutarate		t=5min Hyphal + 1nmol sI 2	0.0209348			0.973597	-0.00112607	0.00289474	0.0194616	0.00517271
2-hydroxyglutarate		t=5min Hyphal + 1nmol sI 3	0.0351953			0.931868	0.0339033	0.00291492	0.0242083	0.0071058
2-hydroxyglutarate		t=5min Hyphal + 1nmol sI 4	0.0164874	2.27872	0.84694	0.986996	-0.00504563	-0.00664874	0.014501	0.0101974
2-hydroxyglutarate		t=5min Yeast + 1nmol sI 1	0.0881318			0.830958	0.0320385	0.105653	0.0162184	0.0151319
2-hydroxyglutarate		t=5min Yeast + 1nmol sI 2	0.0937468			0.820746	0.0325235	0.116741	0.0109753	0.0190137
2-hydroxyglutarate		t=5min Yeast + 1nmol sI 3	0.109857			0.776131	0.065147	0.120138	0.0203319	0.0182518
2-hydroxyglutarate		t=5min Yeast + 1nmol sI 4	0.0957214	9.68642	0.92391	0.805823	0.0475267	0.119687	0.0118682	0.015095
Unknown 1		Metabolite mix	nan			nan	nan	nan	nan
Unknown 1		t=0 Hyphal + 1nmol sI 1	-0.00816713			1.01631	-0.00396373	-0.0164869	0.0041454
Unknown 1		t=0 Hyphal + 1nmol sI 2	0.000760709			1.00149	0.000721687	-0.00819475	0.00598332
Unknown 1		t=0 Hyphal + 1nmol sI 3	0.00234681			0.976663	0.0386478	-0.0143251	-0.000985743
Unknown 1		t=0 Hyphal + 1nmol sI 4	0.00216596	-0.0723413	0.501286	1.01588	-0.026234	-0.00166321	0.0120194
Unknown 1		t=0 Yeast + 1nmol sI 1	0.0153399			0.959849	0.0358964	0.00264084	0.00161387
Unknown 1		t=0 Yeast + 1nmol sI 2	0.0153431			0.962207	0.0332901	0.000768586	0.00373398
Unknown 1		t=0 Yeast + 1nmol sI 3	0.00707779			0.969975	0.0389837	-0.0091247	0.000166347
Unknown 1		t=0 Yeast + 1nmol sI 4	0.0191948	1.42389	0.510796	0.951652	0.0406366	0.00618559	0.00152554
Unknown 1		t=10 Hyphal + 1nmol sI 1	0.793585			0.171129	0.020999	0.063862	0.74401
Unknown 1		t=10 Hyphal + 1nmol sI 2	0.8114			0.146558	0.0302902	0.0655439	0.757607
Unknown 1		t=10 Hyphal + 1nmol sI 3	0.831445			0.133366	0.023502	0.0585622	0.78457
Unknown 1		t=10 Hyphal + 1nmol sI 4	0.802304	80.9684	1.62289	0.167856	0.0151025	0.059313	0.757728
Unknown 1		t=10min Yeast + 1nmol sI 1	0.201031			0.728175	0.0840457	0.0442904	0.143489
Unknown 1		t=10min Yeast + 1nmol sI 2	0.181063			0.774112	0.0519566	0.0305622	0.143369
Unknown 1		t=10min Yeast + 1nmol sI 3	0.196195			0.734651	0.0824092	0.0426422	0.140298
Unknown 1		t=10min Yeast + 1nmol sI 4	0.200059	19.4587	0.925494	0.724027	0.0927346	0.0422725	0.140966
Unknown 1		t=15min Hyphal + 1nmol sI 1	0.829536			0.151123	0.00161144	0.0547998	0.792466
Unknown 1		t=15min Hyphal + 1nmol sI 2	0.868292			0.0992419	0.0206065	0.0561857	0.823966
Unknown 1		t=15min Hyphal + 1nmol sI 3	0.818726			0.125064	0.0550889	0.05845	0.761397
Unknown 1		t=15min Hyphal + 1nmol sI 4	0.824812	83.5342	2.2408	0.127672	0.0375593	0.0674292	0.76734
Unknown 1		t=15min Yeast + 1nmol sI 1	0.176424			0.745038	0.0959312	0.0437506	0.11528
Unknown 1		t=15min Yeast + 1nmol sI 2	0.154129			0.813398	0.03134	0.0347394	0.120523
Unknown 1		t=15min Yeast + 1nmol sI 3	0.179403			0.749056	0.0862391	0.0421463	0.122559
Unknown 1		t=15min Yeast + 1nmol sI 4	0.178018	17.1994	1.19716	0.739393	0.100999	0.0457675	0.11384
Unknown 1		t=25min Hyphal + 1nmol sI 1	0.82979			0.127648	0.0350045	0.0576782	0.779669
Unknown 1		t=25min Hyphal + 1nmol sI 2	0.837633			0.133057	0.0139297	0.0600714	0.792942
Unknown 1		t=25min Hyphal + 1nmol sI 3	0.830115			0.144448	0.00290694	0.0704958	0.782149
Unknown 1		t=25min Hyphal + 1nmol sI 4	0.831963	83.2375	0.363364	0.113255	0.0440573	0.07623	0.766458
Unknown 1		t=25min Yeast + 1nmol sI 1	0.298316			0.623836	0.0878757	0.0577937	0.230495
Unknown 1		t=25min Yeast + 1nmol sI 2	0.260651			0.701563	0.0387643	0.0358273	0.223845
Unknown 1		t=25min Yeast + 1nmol sI 3	0.307903			0.612444	0.0901518	0.0586567	0.238748
Unknown 1		t=25min Yeast + 1nmol sI 4	0.299477	29.1587	2.10614	0.618729	0.0924126	0.0605572	0.228301
Unknown 1		t=30min Hyphal + 1nmol sI 1	0.829887			0.127995	0.0296153	0.0671213	0.775268
Unknown 1		t=30min Hyphal + 1nmol sI 2	0.823717			0.138795	0.0272038	0.0580544	0.775947
Unknown 1		t=30min Hyphal + 1nmol sI 3	0.836453			0.132778	0.0211893	0.0499296	0.796104
Unknown 1		t=30min Hyphal + 1nmol sI 4	0.85231	83.5592	1.22986	0.117066	0.0131465	0.0655812	0.804207
Unknown 1		t=30min Yeast + 1nmol sI 1	0.374126			0.53236	0.103783	0.0729761	0.290882
Unknown 1		t=30min Yeast + 1nmol sI 2	0.393381			0.53717	0.073814	0.0607183	0.328298
Unknown 1		t=30min Yeast + 1nmol sI 3	0.345199			0.558096	0.108621	0.0728737	0.260409
Unknown 1		t=30min Yeast + 1nmol sI 4	0.351524	36.6058	2.20454	0.54706	0.114006	0.0762368	0.262698
Unknown 1		t=5min Hyphal + 1nmol sI 1	0.807237			0.139281	0.057438	0.0455708	0.75771
Unknown 1		t=5min Hyphal + 1nmol sI 2	0.788245			0.172184	0.0271735	0.0643638	0.736278
Unknown 1		t=5min Hyphal + 1nmol sI 3	0.77755			0.178455	0.0309737	0.0700356	0.720535
Unknown 1		t=5min Hyphal + 1nmol sI 4	0.782473	78.8877	1.29972	0.18477	0.0149972	0.0682753	0.731957
Unknown 1		t=5min Yeast + 1nmol sI 1	0.186794			0.759801	0.0638325	0.0325493	0.143817
Unknown 1		t=5min Yeast + 1nmol sI 2	0.178123			0.776494	0.0610403	0.0140684	0.148398
Unknown 1		t=5min Yeast + 1nmol sI 3	0.186431			0.754897	0.0699667	0.0360839	0.139053
Unknown 1		t=5min Yeast + 1nmol sI 4	0.190068	18.5354	0.509047	0.736418	0.0902089	0.0401228	0.13325
Unknown 2		Metabolite mix	nan			nan	nan	nan	nan	nan	nan
Unknown 2		t=0 Hyphal + 1nmol sI 1	0.0123951			0.969608	0.0019949	0.0172591	0.0153446	-0.000462433	-0.00374427
Unknown 2		t=0 Hyphal + 1nmol sI 2	0.0170941			0.966974	-0.00607935	0.0288728	0.00775926	0.00183961	0.000633618
Unknown 2		t=0 Hyphal + 1nmol sI 3	0.0135172			0.972521	-0.00263926	0.0230268	0.00586855	-0.0004531	0.00167575
Unknown 2		t=0 Hyphal + 1nmol sI 4	0.0147963	1.44507	0.201691	0.955486	0.0291657	0.00311575	0.00781636	0.00694479	-0.00252881
Unknown 2		t=0 Yeast + 1nmol sI 1	0.00436347			0.984322	0.0158379	-1.07026e-05	-0.0048997	0.00305179	0.00169856
Unknown 2		t=0 Yeast + 1nmol sI 2	0.0146677			0.974456	0.0080809	0.00865542	-0.00414195	0.00437738	0.00857262
Unknown 2		t=0 Yeast + 1nmol sI 3	0.00743617			0.981248	0.0131123	0.00230542	-0.00357884	0.00437275	0.00254063
Unknown 2		t=0 Yeast + 1nmol sI 4	0.00514365	0.790275	0.469473	1.00722	-0.0188819	0.00227979	-0.00107121	0.00903708	0.00142118
Unknown 2		t=10 Hyphal + 1nmol sI 1	0.0753028			0.821835	0.0431175	0.106956	0.00388081	0.0132117	0.0109991
Unknown 2		t=10 Hyphal + 1nmol sI 2	0.0623829			0.841133	0.0243505	0.121126	0.00447247	0.0126956	-0.00377752
Unknown 2		t=10 Hyphal + 1nmol sI 3	0.0531834			0.891052	0.00805738	0.071494	0.00554966	0.02101	0.00283658
Unknown 2		t=10 Hyphal + 1nmol sI 4	0.052941	6.09525	1.05281	0.872582	0.0464638	0.0572191	0.000801332	0.0132717	0.00966238
Unknown 2		t=10min Yeast + 1nmol sI 1	0.0825084			0.821271	0.0362481	0.0911106	0.0213358	0.0201092	0.00992566
Unknown 2		t=10min Yeast + 1nmol sI 2	0.0833764			0.821328	0.0202979	0.109584	0.0268307	0.0128718	0.00908736
Unknown 2		t=10min Yeast + 1nmol sI 3	0.0841576			0.820136	0.0243675	0.108737	0.0197589	0.0153302	0.0116696
Unknown 2		t=10min Yeast + 1nmol sI 4	0.0790945	8.22842	0.223062	0.831015	0.0223495	0.097594	0.0251903	0.0168902	0.00696064
Unknown 2		t=15min Hyphal + 1nmol sI 1	0.0984978			0.812991	0.041483	0.0501008	0.0447841	0.0367511	0.0138895
Unknown 2		t=15min Hyphal + 1nmol sI 2	0.0947676			0.814639	0.0264577	0.0833284	0.0340232	0.0291036	0.0124479
Unknown 2		t=15min Hyphal + 1nmol sI 3	0.0911172			0.819108	0.0209657	0.0962285	0.0283354	0.0196534	0.0157087
Unknown 2		t=15min Hyphal + 1nmol sI 4	0.106129	9.76279	0.641852	0.796822	0.0265312	0.0997174	0.0244048	0.0311606	0.0213643
Unknown 2		t=15min Yeast + 1nmol sI 1	0.120033			0.736287	0.0457497	0.144407	0.0404081	0.0213663	0.011782
Unknown 2		t=15min Yeast + 1nmol sI 2	0.11928			0.734976	0.048519	0.146916	0.0360336	0.0218296	0.0117256
Unknown 2		t=15min Yeast + 1nmol sI 3	0.122126			0.73197	0.0495077	0.140837	0.0424445	0.024092	0.0111493
Unknown 2		t=15min Yeast + 1nmol sI 4	0.115562	11.925	0.273771	0.751313	0.0368986	0.140685	0.0365395	0.0228977	0.0116665
Unknown 2		t=25min Hyphal + 1nmol sI 1	0.167639			0.686745	0.0291618	0.155209	0.0474937	0.0508213	0.03057
Unknown 2		t=25min Hyphal + 1nmol sI 2	0.15385			0.712382	0.0345535	0.126404	0.0532889	0.0448362	0.0285352
Unknown 2		t=25min Hyphal + 1nmol sI 3	0.175063			0.6777	0.0615934	0.0993743	0.0622765	0.0671333	0.0319225
Unknown 2		t=25min Hyphal + 1nmol sI 4	0.162912	16.4866	0.888541	0.643543	0.0948559	0.163912	0.0232786	0.0500056	0.0244044
Unknown 2		t=25min Yeast + 1nmol sI 1	0.179168			0.616189	0.0683427	0.197533	0.0600757	0.0370909	0.0207686
Unknown 2		t=25min Yeast + 1nmol sI 2	0.178441			0.618616	0.0662479	0.197712	0.0579039	0.0407766	0.0187434
Unknown 2		t=25min Yeast + 1nmol sI 3	0.18457			0.606402	0.072735	0.193993	0.0663891	0.0394447	0.0210362
Unknown 2		t=25min Yeast + 1nmol sI 4	0.183078	18.1314	0.297576	0.612141	0.0638836	0.19948	0.0649891	0.0399519	0.0195541
Unknown 2		t=30min Hyphal + 1nmol sI 1	0.189847			0.654458	0.03508	0.151432	0.0571234	0.0696082	0.0322978
Unknown 2		t=30min Hyphal + 1nmol sI 2	0.194571			0.646182	0.0490556	0.149582	0.0382273	0.0748134	0.04214
Unknown 2		t=30min Hyphal + 1nmol sI 3	0.20339			0.635099	0.0305004	0.169652	0.0504671	0.075665	0.0386166
Unknown 2		t=30min Hyphal + 1nmol sI 4	0.192422	19.5057	0.588098	0.649976	0.040733	0.146615	0.0606385	0.0639576	0.0380796
Unknown 2		t=30min Yeast + 1nmol sI 1	0.21701			0.551163	0.0666781	0.229494	0.0793307	0.0452768	0.0280569
Unknown 2		t=30min Yeast + 1nmol sI 2	0.218748			0.545063	0.0755507	0.226004	0.0766559	0.047418	0.0293082
Unknown 2		t=30min Yeast + 1nmol sI 3	0.218356			0.550034	0.0783124	0.213167	0.0781643	0.0489752	0.0313479
Unknown 2		t=30min Yeast + 1nmol sI 4	0.262678	22.9198	2.23324	0.494601	0.119984	0.172957	0.0618343	0.0911303	0.0594935
Unknown 2		t=5min Hyphal + 1nmol sI 1	0.0297962			0.941536	0.0048362	0.0331856	0.00579667	0.0128459	0.00179998
Unknown 2		t=5min Hyphal + 1nmol sI 2	0.0335701			0.930876	-0.00178249	0.0500841	0.0177859	-0.000922976	0.00395983
Unknown 2		t=5min Hyphal + 1nmol sI 3	0.0382534			0.914617	0.0177204	0.0384855	0.0200656	0.00917599	-6.50247e-05
Unknown 2		t=5min Hyphal + 1nmol sI 4	0.0298447	3.28661	0.400301	0.945641	-0.0100185	0.0416976	0.0178114	0.00193025	0.00293823
Unknown 2		t=5min Yeast + 1nmol sI 1	0.0390585			0.928325	-0.0135351	0.0622527	0.0115421	0.00737964	0.00403552
Unknown 2		t=5min Yeast + 1nmol sI 2	0.0396788			0.912682	0.0158419	0.0479852	0.0113731	0.00812932	0.00398906
Unknown 2		t=5min Yeast + 1nmol sI 3	0.045409			0.903913	0.0112894	0.0597857	0.00982609	0.00922366	0.0059623
Unknown 2		t=5min Yeast + 1nmol sI 4	0.0463568	4.26258	0.378933	0.899878	0.0123262	0.0667033	0.00632012	0.00677043	0.00800181
6-phosphogluconic acid		Metabolite mix	0.00185666			0.996957	-0.00155067	0.0055196	-0.00164218	0.000716168
6-phosphogluconic acid		t=0 Hyphal + 1nmol sI 1	0.10425			0.918047	-0.0503311	-0.010375	0.0825548	0.0601045
6-phosphogluconic acid		t=0 Hyphal + 1nmol sI 2	0.301581			0.638364	-0.0264493	0.110537	0.0984918	0.179056
6-phosphogluconic acid		t=0 Hyphal + 1nmol sI 3	0.228643			0.800362	-0.11069	0.0088526	0.198345	0.10313
6-phosphogluconic acid		t=0 Hyphal + 1nmol sI 4	0.161814	19.9072	8.51702	0.837194	-0.03016	0.00442421	0.0856016	0.102941
6-phosphogluconic acid		t=0 Yeast + 1nmol sI 1	0.0483404			0.909991	0.0381856	0.00770715	0.0367045	0.00741201
6-phosphogluconic acid		t=0 Yeast + 1nmol sI 2	0.0532442			0.89503	0.0677213	-0.0084164	0.020573	0.0250923
6-phosphogluconic acid		t=0 Yeast + 1nmol sI 3	0.0343398			0.952675	0.0085135	-0.00986971	0.0461398	0.00254143
6-phosphogluconic acid		t=0 Yeast + 1nmol sI 4	0.052357	4.70704	0.875111	0.941305	-0.00851018	0.0030792	0.044725	0.0194013
6-phosphogluconic acid		t=10 Hyphal + 1nmol sI 1	0.295719			0.491827	0.287187	-0.0435677	0.0753894	0.189164
6-phosphogluconic acid		t=10 Hyphal + 1nmol sI 2	0.313192			0.65955	-0.0336547	0.0385787	0.132838	0.202688
6-phosphogluconic acid		t=10 Hyphal + 1nmol sI 3	0.391176			0.529233	0.0378573	0.0319769	0.140837	0.260096
6-phosphogluconic acid		t=10 Hyphal + 1nmol sI 4	0.475019	36.8777	8.20897	0.495479	-0.0417228	0.0294473	0.184283	0.332514
6-phosphogluconic acid		t=10min Yeast + 1nmol sI 1	0.11103			0.833897	0.0491246	0.0087607	0.0553942	0.052823
6-phosphogluconic acid		t=10min Yeast + 1nmol sI 2	0.0989131			0.841739	0.0449687	0.0262744	0.0499384	0.0370799
6-phosphogluconic acid		t=10min Yeast + 1nmol sI 3	0.102358			0.859743	0.0125109	0.0340079	0.0460499	0.0476885
6-phosphogluconic acid		t=10min Yeast + 1nmol sI 4	0.0934218	10.1431	0.738217	0.870721	0.0160243	0.0227837	0.0497895	0.0406818
6-phosphogluconic acid		t=15min Hyphal + 1nmol sI 1	0.231174			0.668299	0.145712	-0.0400529	0.0450823	0.18096
6-phosphogluconic acid		t=15min Hyphal + 1nmol sI 2	0.282763			0.582481	-0.0227794	0.317775	-0.0281874	0.150711
6-phosphogluconic acid		t=15min Hyphal + 1nmol sI 3	0.348388			0.402819	0.235092	0.113168	0.0635619	0.185359
6-phosphogluconic acid		t=15min Hyphal + 1nmol sI 4	0.257509	27.9958	5.02472	0.675029	0.0702001	-0.0213116	0.101871	0.174212
6-phosphogluconic acid		t=15min Yeast + 1nmol sI 1	0.0972856			0.832197	0.0592508	0.0262394	0.0518385	0.0304743
6-phosphogluconic acid		t=15min Yeast + 1nmol sI 2	0.0970006			0.801216	0.0927589	0.0316372	0.065584	0.00880433
6-phosphogluconic acid		t=15min Yeast + 1nmol sI 3	0.103194			0.832643	0.034347	0.0402726	0.0730652	0.0196717
6-phosphogluconic acid		t=15min Yeast + 1nmol sI 4	0.104416	10.0474	0.388017	0.838818	0.0587527	-0.00543984	0.0616847	0.0461843
6-phosphogluconic acid		t=25min Hyphal + 1nmol sI 1	0.395189			0.522974	0.0494481	0.02232	0.134365	0.270893
6-phosphogluconic acid		t=25min Hyphal + 1nmol sI 2	0.411088			0.398297	0.201372	0.0498391	0.0586649	0.291827
6-phosphogluconic acid		t=25min Hyphal + 1nmol sI 3	0.256968			0.659881	-0.0651764	0.274736	-0.0213377	0.151897
6-phosphogluconic acid		t=25min Hyphal + 1nmol sI 4	0.363105	35.6588	6.93468	0.629273	-0.0258834	-0.00656158	0.121259	0.281913
6-phosphogluconic acid		t=25min Yeast + 1nmol sI 1	0.160653			0.757273	0.0292072	0.0609985	0.118678	0.0338433
6-phosphogluconic acid		t=25min Yeast + 1nmol sI 2	0.168755			0.748163	0.0336333	0.0609606	0.109507	0.0477355
6-phosphogluconic acid		t=25min Yeast + 1nmol sI 3	0.141141			0.803604	-0.0242135	0.0933236	0.107014	0.0202723
6-phosphogluconic acid		t=25min Yeast + 1nmol sI 4	0.177107	16.1914	1.53916	0.740756	0.033814	0.0565744	0.113958	0.0548975
6-phosphogluconic acid		t=30min Hyphal + 1nmol sI 1	0.443365			0.50498	-0.0135405	0.0298861	0.187469	0.291205
6-phosphogluconic acid		t=30min Hyphal + 1nmol sI 2	0.243564			0.5375	0.240958	0.0224944	0.107882	0.0911659
6-phosphogluconic acid		t=30min Hyphal + 1nmol sI 3	0.401096			0.496544	0.0779976	0.0448253	0.0858	0.294834
6-phosphogluconic acid		t=30min Hyphal + 1nmol sI 4	0.443314	38.2835	9.49588	0.390795	0.134438	0.0535037	0.153242	0.268022
6-phosphogluconic acid		t=30min Yeast + 1nmol sI 1	0.217845			0.69253	0.0406185	0.052735	0.131172	0.0829447
6-phosphogluconic acid		t=30min Yeast + 1nmol sI 2	0.212987			0.668444	0.0325846	0.128925	0.118672	0.0513746
6-phosphogluconic acid		t=30min Yeast + 1nmol sI 3	0.20052			0.634025	0.0946638	0.101317	0.175192	-0.0051981
6-phosphogluconic acid		t=30min Yeast + 1nmol sI 4	0.226935	21.4572	1.10081	0.647922	0.0963433	0.0381015	0.135339	0.0822945
6-phosphogluconic acid		t=5min Hyphal + 1nmol sI 1	0.336829			0.699037	-0.12972	0.0673949	0.110905	0.252383
6-phosphogluconic acid		t=5min Hyphal + 1nmol sI 2	0.338936			0.651362	-0.0805882	0.0453349	0.189905	0.193987
6-phosphogluconic acid		t=5min Hyphal + 1nmol sI 3	0.236272			0.772603	-0.0228085	-0.0475754	0.128076	0.169705
6-phosphogluconic acid		t=5min Hyphal + 1nmol sI 4	0.366465	31.9626	5.71855	0.469976	0.0882903	0.160946	0.0674744	0.213314
6-phosphogluconic acid		t=5min Yeast + 1nmol sI 1	0.0896474			0.853583	0.0599188	0.00156672	0.0441905	0.0407416
6-phosphogluconic acid		t=5min Yeast + 1nmol sI 2	0.0768364			0.855693	0.0659316	0.0172389	0.0376105	0.0235262
6-phosphogluconic acid		t=5min Yeast + 1nmol sI 3	0.102434			0.829715	0.0562345	0.0249324	0.0528325	0.0362852
6-phosphogluconic acid		t=5min Yeast + 1nmol sI 4	0.107584	9.41255	1.37735	0.822368	0.0478249	0.0447571	0.0472056	0.0378448
Disaccharide 1		Metabolite mix	nan			nan	nan	nan	nan	nan	nan	nan
Disaccharide 1		t=0 Hyphal + 1nmol sI 1	0.0208476			0.9626	-0.000242862	0.00566299	0.0182924	0.0121744	-0.00134965	0.00286258
Disaccharide 1		t=0 Hyphal + 1nmol sI 2	0.0143961			0.971429	0.00489097	0.000224145	0.0200431	-0.000289917	0.00014898	0.0035538
Disaccharide 1		t=0 Hyphal + 1nmol sI 3	0.0180093			0.972322	0.00414923	-0.00958598	0.0202922	0.00733726	6.15438e-05	0.00542415
Disaccharide 1		t=0 Hyphal + 1nmol sI 4	0.0247365	1.94974	0.437832	0.957419	0.000773212	0.00363419	0.0257907	0.00030828	0.010678	0.00139706
Disaccharide 1		t=0 Yeast + 1nmol sI 1	0.135245			0.798998	0.0814612	-0.0543376	0.0351577	0.0386331	0.0218442	0.0782431
Disaccharide 1		t=0 Yeast + 1nmol sI 2	0.127092			0.865103	-0.0150961	-0.0133029	0.0344386	0.0111626	0.0498807	0.0678145
Disaccharide 1		t=0 Yeast + 1nmol sI 3	0.180346			0.792077	-0.0144657	0.0122617	0.0339646	0.0150584	0.0567328	0.104371
Disaccharide 1		t=0 Yeast + 1nmol sI 4	0.143668	14.6588	2.35007	0.863306	-0.0585696	0.00939253	0.0408558	0.0303985	0.0300739	0.0845432
Disaccharide 1		t=10 Hyphal + 1nmol sI 1	0.0178798			0.972808	-0.00481156	-0.00150341	0.0248493	9.59714e-05	0.0112075	-0.00264536
Disaccharide 1		t=10 Hyphal + 1nmol sI 2	0.0169987			0.974226	-0.000505303	-8.64111e-05	0.0147714	0.00154697	0.00811888	0.00192892
Disaccharide 1		t=10 Hyphal + 1nmol sI 3	0.0144147			0.973379	-0.000897097	0.00126722	0.0221125	0.00131992	0.00367428	-0.000856273
Disaccharide 1		t=10 Hyphal + 1nmol sI 4	0.00916152	1.46137	0.392093	0.990082	-0.00994198	-0.00337853	0.0214158	0.000424749	0.00266796	-0.00126969
Disaccharide 1		t=10min Yeast + 1nmol sI 1	0.269206			0.693683	-0.00857039	0.0174044	0.0367668	0.0253889	0.0348211	0.200506
Disaccharide 1		t=10min Yeast + 1nmol sI 2	0.280108			0.637038	0.0664457	-0.00681332	0.034177	0.0156321	0.0583556	0.195165
Disaccharide 1		t=10min Yeast + 1nmol sI 3	0.246134			0.705751	0.0256739	-0.0079329	0.0345208	0.025467	0.0375539	0.178966
Disaccharide 1		t=10min Yeast + 1nmol sI 4	0.261499	26.4237	1.42802	0.663341	0.052947	-0.0117525	0.0350559	0.0287782	0.0705113	0.161119
Disaccharide 1		t=15min Hyphal + 1nmol sI 1	0.0102418			0.982278	-0.00659928	0.00539112	0.0179037	0.00127274	5.54654e-05	-0.000301934
Disaccharide 1		t=15min Hyphal + 1nmol sI 2	0.00917443			0.986313	-0.00418823	-0.00343273	0.0204881	-0.000931133	0.00214502	-0.000394091
Disaccharide 1		t=15min Hyphal + 1nmol sI 3	0.0176827			0.966031	0.00858152	-0.0053209	0.021663	0.000427998	0.0102463	-0.00162934
Disaccharide 1		t=15min Hyphal + 1nmol sI 4	0.0143174	1.28541	0.390815	0.976946	-0.00681612	0.0034518	0.0227881	-0.00160253	0.00753389	-0.00230117
Disaccharide 1		t=15min Yeast + 1nmol sI 1	0.302053			0.627799	0.0144667	0.038242	0.0272796	0.0325418	0.0486633	0.211007
Disaccharide 1		t=15min Yeast + 1nmol sI 2	0.299317			0.666189	-0.0104344	0.00550878	0.0473562	0.0160217	0.0629916	0.212367
Disaccharide 1		t=15min Yeast + 1nmol sI 3	0.291007			0.680072	-0.0251129	-0.00103158	0.0362819	0.0807905	0.0327903	0.19621
Disaccharide 1		t=15min Yeast + 1nmol sI 4	0.318262	30.266	1.14128	0.648629	-0.0193917	0.0170954	0.0324089	0.036168	0.0576676	0.227423
Disaccharide 1		t=25min Hyphal + 1nmol sI 1	0.0147447			0.972304	0.0056895	-0.00696294	0.0221272	0.000447001	0.00983943	-0.00344372
Disaccharide 1		t=25min Hyphal + 1nmol sI 2	0.00930503			0.980122	0.00706046	-0.00581253	0.0165144	0.000984644	-0.000125621	0.00125685
Disaccharide 1		t=25min Hyphal + 1nmol sI 3	0.0140882			0.972793	0.00150372	0.00519192	0.0143861	0.0010438	0.00517925	-9.80685e-05
Disaccharide 1		t=25min Hyphal + 1nmol sI 4	0.0172673	1.38513	0.332626	0.971541	-0.000914757	0.000433525	0.0175321	0.00653443	0.00432678	0.000547285
Disaccharide 1		t=25min Yeast + 1nmol sI 1	0.410142			0.496664	0.0206003	0.0390996	0.0504119	0.0474905	0.053546	0.292187
Disaccharide 1		t=25min Yeast + 1nmol sI 2	0.409091			0.5139	0.0160223	0.0345408	0.027782	0.043243	0.0739459	0.290565
Disaccharide 1		t=25min Yeast + 1nmol sI 3	0.365963			0.577814	0.0138552	0.0124711	0.0372929	0.0273614	0.0515757	0.279629
Disaccharide 1		t=25min Yeast + 1nmol sI 4	0.378667	39.0966	2.2156	0.57271	-0.0223781	0.0191808	0.0501138	0.0516759	0.0732111	0.255486
Disaccharide 1		t=30min Hyphal + 1nmol sI 1	0.0131931			0.983538	-0.0150851	0.0087683	0.0170722	0.0038174	0.00111186	0.00077693
Disaccharide 1		t=30min Hyphal + 1nmol sI 2	0.0115351			0.983305	-0.012772	0.00820713	0.0176482	0.00487877	-0.000710632	-0.000556397
Disaccharide 1		t=30min Hyphal + 1nmol sI 3	0.019245			0.973975	-0.0122635	0.00362903	0.0243048	0.00346858	0.00763108	-0.000744755
Disaccharide 1		t=30min Hyphal + 1nmol sI 4	0.0144469	1.4605	0.331526	0.969912	0.00505573	0.00186437	0.0180555	0.00263438	0.00167488	0.000803092
Disaccharide 1		t=30min Yeast + 1nmol sI 1	0.334271			0.594699	-0.00482544	0.0335745	0.0443533	0.0572605	0.0684295	0.206508
Disaccharide 1		t=30min Yeast + 1nmol sI 2	0.377692			0.558114	0.0163634	0.00699799	0.0582911	0.0312946	0.0378927	0.291046
Disaccharide 1		t=30min Yeast + 1nmol sI 3	0.365414			0.538495	0.023376	0.0263365	0.0639179	0.0482855	0.0659934	0.233595
Disaccharide 1		t=30min Yeast + 1nmol sI 4	0.335219	35.3149	2.18378	0.607031	-0.00690177	0.022014	0.0479387	0.0561796	0.0367784	0.23696
Disaccharide 1		t=5min Hyphal + 1nmol sI 1	0.0144112			0.97736	-0.00172287	0.000451059	0.0158285	0.00292007	0.00285464	0.00230821
Disaccharide 1		t=5min Hyphal + 1nmol sI 2	0.0150155			0.967157	0.00881085	0.00445911	0.0116562	0.00275273	0.00460191	0.000562484
Disaccharide 1		t=5min Hyphal + 1nmol sI 3	0.010559			0.98658	-0.0101291	0.00135033	0.0194263	0.0025943	-0.0010595	0.00123728
Disaccharide 1		t=5min Hyphal + 1nmol sI 4	0.010324	1.25774	0.248054	0.98805	-0.00898515	-0.00453583	0.0223846	0.00214441	0.00138249	-0.000440517
Disaccharide 1		t=5min Yeast + 1nmol sI 1	0.215826			0.742938	0.00785002	0.00875521	0.0208035	0.0295939	0.0515449	0.138514
Disaccharide 1		t=5min Yeast + 1nmol sI 2	0.23144			0.730501	-0.00440859	0.0169985	0.0364037	0.0114	0.0503926	0.158713
Disaccharide 1		t=5min Yeast + 1nmol sI 3	0.191389			0.79963	-0.0102475	-0.0262483	0.0426742	0.0208639	0.0403617	0.132966
Disaccharide 1		t=5min Yeast + 1nmol sI 4	0.196438	20.8773	1.84199	0.754075	0.00643025	0.039191	0.0145615	-0.004944	0.0742116	0.116475
Disaccharide 2		Metabolite mix	nan			nan	nan	nan	nan	nan	nan	nan
Disaccharide 2		t=0 Hyphal + 1nmol sI 1	0.281741			0.466939	0.125773	0.109401	0.070243	0.111274	0.00816855	0.108201
Disaccharide 2		t=0 Hyphal + 1nmol sI 2	0.12477			0.688994	0.144993	0.0218665	0.0279993	0.10661	0.00777039	0.0017669
Disaccharide 2		t=0 Hyphal + 1nmol sI 3	0.324588			0.544707	0.00312986	0.0228681	0.0925668	0.210061	-0.0207149	0.147382
Disaccharide 2		t=0 Hyphal + 1nmol sI 4	0.149938	22.0259	9.78566	0.634585	0.128973	0.0409252	0.120724	0.0639412	-0.00575926	0.0166109
Disaccharide 2		t=0 Yeast + 1nmol sI 1	0.0122685			0.999174	-0.0168348	0.00222269	0.000213101	0.00133839	0.00331496	0.0105721
Disaccharide 2		t=0 Yeast + 1nmol sI 2	0.0082215			1.00522	-0.0083412	-0.0182872	0.00779737	0.00206707	0.00666371	0.00487762
Disaccharide 2		t=0 Yeast + 1nmol sI 3	0.0207679			0.967947	0.00355868	0.00737275	0.00306669	0.00632702	-0.0014287	0.0131564
Disaccharide 2		t=0 Yeast + 1nmol sI 4	0.00653723	1.19488	0.635234	1.00401	-0.0129955	-0.00423453	0.00386143	0.00341757	0.000241803	0.00570407
Disaccharide 2		t=10 Hyphal + 1nmol sI 1	0.675265			0.20823	0.10995	-0.00612182	0.0204675	0.0537434	0.00487955	0.608852
Disaccharide 2		t=10 Hyphal + 1nmol sI 2	0.686233			0.165544	0.130435	0.0452909	0.0179582	-0.0047182	0.0115639	0.633926
Disaccharide 2		t=10 Hyphal + 1nmol sI 3	0.680641			0.276359	0.0319857	0.00590893	0.0104203	0.00383819	0.0355026	0.635986
Disaccharide 2		t=10 Hyphal + 1nmol sI 4	0.684913	68.1763	0.494574	0.325834	-0.0570759	0.0175478	0.0418043	-0.00405916	0.0334129	0.642536
Disaccharide 2		t=10min Yeast + 1nmol sI 1	0.0177023			0.98799	-0.0135596	-0.00497383	0.0140505	0.00425372	0.00288336	0.0093563
Disaccharide 2		t=10min Yeast + 1nmol sI 2	0.00998532			0.99822	-0.0214652	0.0129365	-0.000142666	0.00351598	-0.000256016	0.00719138
Disaccharide 2		t=10min Yeast + 1nmol sI 3	0.0123158			1.0334	-0.0618732	-0.00391872	0.0119188	0.00257429	0.00985963	0.0080423
Disaccharide 2		t=10min Yeast + 1nmol sI 4	0.0111173	1.27802	0.341657	1.0049	-0.0154095	-0.0114213	0.00313288	0.00722795	0.00278511	0.00878667
Disaccharide 2		t=15min Hyphal + 1nmol sI 1	0.704817			0.269456	-0.0282763	0.0510924	0.00317414	0.0361832	0.00948357	0.658887
Disaccharide 2		t=15min Hyphal + 1nmol sI 2	0.716835			0.229715	0.011857	0.0639045	-0.0164186	0.0216474	0.0117583	0.677537
Disaccharide 2		t=15min Hyphal + 1nmol sI 3	0.605355			0.345659	0.0233635	-0.0160333	0.0498679	0.012134	0.0673636	0.517646
Disaccharide 2		t=15min Hyphal + 1nmol sI 4	0.669963	67.4242	5.00426	0.27213	0.0367352	0.00646101	0.0129269	0.0389451	0.0212559	0.611546
Disaccharide 2		t=15min Yeast + 1nmol sI 1	0.0102439			1.00478	-0.0177685	-0.00377408	0.0039122	0.00100581	2.33703e-05	0.0118172
Disaccharide 2		t=15min Yeast + 1nmol sI 2	0.00981664			0.99063	-0.00401916	0.00151991	0.00170746	0.00228198	0.00165271	0.00622754
Disaccharide 2		t=15min Yeast + 1nmol sI 3	0.0121253			0.999926	-0.0189183	-0.00178637	0.00621797	0.00474116	0.00129577	0.00852422
Disaccharide 2		t=15min Yeast + 1nmol sI 4	0.0177692	1.24888	0.366034	0.990204	-0.0233724	0.0252587	-0.0146183	0.00437237	0.00309696	0.0150584
Disaccharide 2		t=25min Hyphal + 1nmol sI 1	0.635512			0.337045	-0.00131645	0.00700763	0.0343398	0.0172813	0.00562758	0.600015
Disaccharide 2		t=25min Hyphal + 1nmol sI 2	0.661568			0.222765	0.0986928	0.0154347	0.0143043	0.0178635	0.0601588	0.570781
Disaccharide 2		t=25min Hyphal + 1nmol sI 3	0.563834			0.314974	0.0874583	0.0221472	0.0489742	0.0233964	0.00756002	0.49549
Disaccharide 2		t=25min Hyphal + 1nmol sI 4	0.585896	61.1703	4.47618	0.252147	0.0851613	0.0242839	0.101795	0.0609706	0.0214698	0.454172
Disaccharide 2		t=25min Yeast + 1nmol sI 1	0.00803965			1.00395	-0.0123289	-0.0102447	0.00927305	0.000797226	0.00127705	0.00727716
Disaccharide 2		t=25min Yeast + 1nmol sI 2	0.0106788			0.975503	0.00921926	0.0108044	-0.00485191	0.00212898	0.00389405	0.00330242
Disaccharide 2		t=25min Yeast + 1nmol sI 3	0.0151692			0.990196	-0.0144549	-0.00056544	0.0148948	-0.00198202	0.00162729	0.0102847
Disaccharide 2		t=25min Yeast + 1nmol sI 4	0.0175072	1.28487	0.427868	0.990436	-0.0164833	0.0101425	-0.00625209	0.00395094	0.00504075	0.013165
Disaccharide 2		t=30min Hyphal + 1nmol sI 1	0.671339			0.258477	0.074397	-0.0160836	0.00585207	0.0307711	0.0343537	0.612233
Disaccharide 2		t=30min Hyphal + 1nmol sI 2	0.659477			0.273511	0.0585167	0.000126149	0.0158978	0.0324435	-0.00359598	0.623101
Disaccharide 2		t=30min Hyphal + 1nmol sI 3	0.630697			0.349083	-0.0238136	0.00525808	0.0324625	0.066139	-0.0103071	0.581178
Disaccharide 2		t=30min Hyphal + 1nmol sI 4	0.648156	65.2417	1.72996	0.32705	-0.00803857	0.0128712	0.0332442	0.0143253	0.0090914	0.611457
Disaccharide 2		t=30min Yeast + 1nmol sI 1	0.0255349			0.961176	0.00305081	0.01195	-0.00259888	0.0124445	-0.000410439	0.0143882
Disaccharide 2		t=30min Yeast + 1nmol sI 2	0.0179078			1.00612	-0.0167366	-0.0220025	0.00958373	-0.00255792	0.00390816	0.021688
Disaccharide 2		t=30min Yeast + 1nmol sI 3	0.0193091			0.987518	0.00679186	-0.0302822	0.0100386	0.00636621	0.00335992	0.0162078
Disaccharide 2		t=30min Yeast + 1nmol sI 4	0.0125448	1.88241	0.533978	1.0041	-0.0306673	-0.00659986	0.0241766	0.00424038	-0.00116728	0.00591345
Disaccharide 2		t=5min Hyphal + 1nmol sI 1	0.717633			0.218195	0.0171767	0.0283266	0.0438687	0.0224059	0.00942088	0.660606
Disaccharide 2		t=5min Hyphal + 1nmol sI 2	0.675956			0.298555	-0.00698107	0.0299818	-0.00269737	0.0271011	0.0218037	0.632237
Disaccharide 2		t=5min Hyphal + 1nmol sI 3	0.622827			0.338186	0.0296546	-0.017011	0.0309571	0.0185105	0.0237983	0.575904
Disaccharide 2		t=5min Hyphal + 1nmol sI 4	0.673319	67.2434	3.88029	0.270759	0.0434122	0.0113386	-0.00354488	0.0362056	0.0113354	0.630494
Disaccharide 2		t=5min Yeast + 1nmol sI 1	0.00383925			0.99498	-0.000755874	0.00353985	-0.00340309	0.00380482	-0.000695826	0.00253013
Disaccharide 2		t=5min Yeast + 1nmol sI 2	0.0102545			0.991523	-0.00318899	0.000171904	-0.00231977	0.00324008	0.00507045	0.00550316
Disaccharide 2		t=5min Yeast + 1nmol sI 3	0.00694993			1.007	-0.0247549	0.00709038	0.00200497	0.00200287	0.00170503	0.0049537
Disaccharide 2		t=5min Yeast + 1nmol sI 4	0.00840743	0.736278	0.271042	0.995218	-0.00363848	0.00257523	-0.00573115	-0.00150295	0.00634	0.00673966
Homoserine	Metabolite mix	nan			nan	nan	nan	nan
Homoserine	t=0 Hyphal + 1nmol sI 1	0.186197			0.227733	0.940435	-0.122659	-0.0455089
Homoserine	t=0 Hyphal + 1nmol sI 2	0.191971			0.226059	0.927155	-0.108399	-0.0448147
Homoserine	t=0 Hyphal + 1nmol sI 3	0.19467			0.207459	0.951098	-0.108581	-0.049975
Homoserine	t=0 Hyphal + 1nmol sI 4	0.18814	19.0244	0.38026	0.217687	0.955425	-0.12833	-0.0447818
Homoserine	t=0 Yeast + 1nmol sI 1	0.185357			0.225007	0.948332	-0.127757	-0.0455824
Homoserine	t=0 Yeast + 1nmol sI 2	0.186266			0.225633	0.945832	-0.127361	-0.0441046
Homoserine	t=0 Yeast + 1nmol sI 3	0.187468			0.22369	0.948028	-0.12953	-0.0421876
Homoserine	t=0 Yeast + 1nmol sI 4	0.183293	18.5596	0.176184	0.227105	0.948659	-0.128514	-0.0472505
Homoserine	t=10 Hyphal + 1nmol sI 1	0.219843			0.225728	0.868336	-0.0733842	-0.0206796
Homoserine	t=10 Hyphal + 1nmol sI 2	0.207499			0.227432	0.885564	-0.075922	-0.0370743
Homoserine	t=10 Hyphal + 1nmol sI 3	0.213307			0.218496	0.896079	-0.0875675	-0.0270081
Homoserine	t=10 Hyphal + 1nmol sI 4	0.209539	21.2547	0.542639	0.224902	0.887859	-0.0790402	-0.0337211
Homoserine	t=10min Yeast + 1nmol sI 1	0.245843			0.241761	0.773325	-0.00946368	-0.00562244
Homoserine	t=10min Yeast + 1nmol sI 2	0.237884			0.245627	0.786252	-0.023034	-0.0088443
Homoserine	t=10min Yeast + 1nmol sI 3	0.238781			0.248104	0.782107	-0.0248694	-0.00534169
Homoserine	t=10min Yeast + 1nmol sI 4	0.240679	24.0797	0.356058	0.243931	0.782511	-0.0188525	-0.00758955
Homoserine	t=15min Hyphal + 1nmol sI 1	0.22281			0.220988	0.866004	-0.0634019	-0.0235898
Homoserine	t=15min Hyphal + 1nmol sI 2	0.205999			0.219532	0.900204	-0.0770014	-0.0427351
Homoserine	t=15min Hyphal + 1nmol sI 3	0.242265			0.219343	0.831786	-0.0483986	-0.00273114
Homoserine	t=15min Hyphal + 1nmol sI 4	0.230105	22.5295	1.51619	0.235524	0.82624	-0.0493673	-0.0123967
Homoserine	t=15min Yeast + 1nmol sI 1	0.253892			0.271406	0.703512	0.0170803	0.00800162
Homoserine	t=15min Yeast + 1nmol sI 2	0.254321			0.268936	0.706272	0.0176842	0.00710769
Homoserine	t=15min Yeast + 1nmol sI 3	0.251707			0.266715	0.714505	0.015724	0.00305608
Homoserine	t=15min Yeast + 1nmol sI 4	0.258856	25.4694	0.300121	0.264041	0.707914	0.0154843	0.0125615
Homoserine	t=25min Hyphal + 1nmol sI 1	0.244821			0.225343	0.807825	-0.0261428	-0.00702537
Homoserine	t=25min Hyphal + 1nmol sI 2	0.250147			0.224718	0.800523	-0.0256415	0.00040024
Homoserine	t=25min Hyphal + 1nmol sI 3	0.26969			0.227651	0.764532	-0.0210858	0.0289031
Homoserine	t=25min Hyphal + 1nmol sI 4	0.26276	25.6855	1.13933	0.223726	0.78125	-0.0219589	0.0169829
Homoserine	t=25min Yeast + 1nmol sI 1	0.294447			0.262189	0.628602	0.0728849	0.0363235
Homoserine	t=25min Yeast + 1nmol sI 2	0.296239			0.266349	0.621598	0.0690381	0.0430144
Homoserine	t=25min Yeast + 1nmol sI 3	0.293528			0.267751	0.622338	0.0714879	0.0384232
Homoserine	t=25min Yeast + 1nmol sI 4	0.296527	29.5185	0.143792	0.268753	0.613529	0.0771012	0.0406164
Homoserine	t=30min Hyphal + 1nmol sI 1	0.283262			0.212526	0.757938	-0.00323959	0.032776
Homoserine	t=30min Hyphal + 1nmol sI 2	0.28256			0.217576	0.74892	0.00175263	0.0317515
Homoserine	t=30min Hyphal + 1nmol sI 3	0.273106			0.213781	0.769428	0.000485124	0.0163067
Homoserine	t=30min Hyphal + 1nmol sI 4	0.272479	27.7852	0.585465	0.209628	0.777767	-0.00185338	0.0144588
Homoserine	t=30min Yeast + 1nmol sI 1	0.320094			0.269587	0.563196	0.104566	0.062651
Homoserine	t=30min Yeast + 1nmol sI 2	0.326668			0.264604	0.561	0.104185	0.0702119
Homoserine	t=30min Yeast + 1nmol sI 3	0.311498			0.274115	0.572257	0.0986465	0.0549818
Homoserine	t=30min Yeast + 1nmol sI 4	0.322197	32.0114	0.636469	0.28217	0.543453	0.0999909	0.0743853
Homoserine	t=5min Hyphal + 1nmol sI 1	0.195598			0.224692	0.912812	-0.0864958	-0.0510087
Homoserine	t=5min Hyphal + 1nmol sI 2	0.221435			0.206033	0.895162	-0.0727269	-0.0284676
Homoserine	t=5min Hyphal + 1nmol sI 3	0.203816			0.217417	0.917017	-0.0977313	-0.0367018
Homoserine	t=5min Hyphal + 1nmol sI 4	0.201136	20.5496	1.11632	0.226204	0.901481	-0.084982	-0.0427029
Homoserine	t=5min Yeast + 1nmol sI 1	0.221685			0.248959	0.81887	-0.0496718	-0.0181573
Homoserine	t=5min Yeast + 1nmol sI 2	0.22521			0.240878	0.823894	-0.0460507	-0.0187206
Homoserine	t=5min Yeast + 1nmol sI 3	0.224725			0.240736	0.824975	-0.0463338	-0.019377
Homoserine	t=5min Yeast + 1nmol sI 4	0.224535	22.4039	0.159492	0.246967	0.816914	-0.0483336	-0.0155472
Threitol	Metabolite mix	nan			nan	nan	nan	nan
Threitol	t=0 Hyphal + 1nmol sI 1	0.00540666			0.999697	-0.0138464	0.012381	0.00176818
Threitol	t=0 Hyphal + 1nmol sI 2	0.00657587			0.978361	0.0227662	-0.000343259	-0.00078402
Threitol	t=0 Hyphal + 1nmol sI 3	0.000206049			1.00281	-0.00489648	0.000754157	0.00133544
Threitol	t=0 Hyphal + 1nmol sI 4	-1.7913e-05	0.304267	0.343926	0.996749	0.00822003	-0.00663419	0.00166487
Threitol	t=0 Yeast + 1nmol sI 1	-0.00304025			1.00752	-0.00506031	-0.00332844	0.000865483
Threitol	t=0 Yeast + 1nmol sI 2	-0.00077496			1.00211	-0.00297747	0.00193489	-0.0010724
Threitol	t=0 Yeast + 1nmol sI 3	-0.000552038			1.00289	-0.00184742	-0.00331616	0.00227454
Threitol	t=0 Yeast + 1nmol sI 4	-0.00163311	-0.150009	0.112759	1.00355	-0.00209273	-0.00155949	0.000104126
Threitol	t=10 Hyphal + 1nmol sI 1	0.151744			0.81558	0.0377072	0.0226145	0.124099
Threitol	t=10 Hyphal + 1nmol sI 2	0.168398			0.810983	0.013385	0.0350874	0.140545
Threitol	t=10 Hyphal + 1nmol sI 3	0.138056			0.847808	0.00717935	0.0280488	0.116964
Threitol	t=10 Hyphal + 1nmol sI 4	0.145761	15.099	1.2887	0.834927	0.0125223	0.0328915	0.119659
Threitol	t=10min Yeast + 1nmol sI 1	0.099297			0.880418	0.0195957	0.0216638	0.0783226
Threitol	t=10min Yeast + 1nmol sI 2	0.0982982			0.880375	0.0216615	0.0206567	0.0773066
Threitol	t=10min Yeast + 1nmol sI 3	0.0976347			0.881565	0.0206469	0.0211077	0.0766806
Threitol	t=10min Yeast + 1nmol sI 4	0.0958658	9.77739	0.144396	0.882784	0.0208453	0.0223591	0.0740113
Threitol	t=15min Hyphal + 1nmol sI 1	0.205151			0.767751	0.0200488	0.0411968	0.171004
Threitol	t=15min Hyphal + 1nmol sI 2	0.201108			0.761289	0.0395254	0.0337585	0.165428
Threitol	t=15min Hyphal + 1nmol sI 3	0.208509			0.760876	0.0266513	0.038543	0.17393
Threitol	t=15min Hyphal + 1nmol sI 4	0.22151	20.907	0.882832	0.747639	0.0182098	0.056134	0.178018
Threitol	t=15min Yeast + 1nmol sI 1	0.124375			0.848139	0.0266702	0.0291165	0.096074
Threitol	t=15min Yeast + 1nmol sI 2	0.124103			0.849568	0.0230562	0.0328749	0.0945006
Threitol	t=15min Yeast + 1nmol sI 3	0.12376			0.849425	0.0249772	0.0304908	0.0951072
Threitol	t=15min Yeast + 1nmol sI 4	0.123793	12.4008	0.0289493	0.849049	0.0252185	0.0310383	0.0946945
Threitol	t=25min Hyphal + 1nmol sI 1	0.320666			0.645594	0.0154391	0.0703424	0.268624
Threitol	t=25min Hyphal + 1nmol sI 2	0.286311			0.677772	0.0310059	0.0457394	0.245483
Threitol	t=25min Hyphal + 1nmol sI 3	0.308699			0.655145	0.0238337	0.0607999	0.260221
Threitol	t=25min Hyphal + 1nmol sI 4	0.314787	30.7616	1.50198	0.647692	0.0227619	0.0670376	0.262508
Threitol	t=25min Yeast + 1nmol sI 1	0.180674			0.783388	0.0324599	0.0428937	0.141259
Threitol	t=25min Yeast + 1nmol sI 2	0.179381			0.784346	0.0327827	0.0432532	0.139618
Threitol	t=25min Yeast + 1nmol sI 3	0.180692			0.783634	0.0310748	0.0448732	0.140418
Threitol	t=25min Yeast + 1nmol sI 4	0.177255	17.9501	0.161793	0.784799	0.0361761	0.0414849	0.13754
Threitol	t=30min Hyphal + 1nmol sI 1	0.325317			0.627371	0.038221	0.0654954	0.268913
Threitol	t=30min Hyphal + 1nmol sI 2	0.32622			0.633673	0.0292717	0.0617776	0.275278
Threitol	t=30min Hyphal + 1nmol sI 3	0.335963			0.624348	0.0300089	0.0590495	0.286594
Threitol	t=30min Hyphal + 1nmol sI 4	0.326018	32.838	0.507026	0.638778	0.0201008	0.0654095	0.275712
Threitol	t=30min Yeast + 1nmol sI 1	0.202287			0.759629	0.0337102	0.0468302	0.15983
Threitol	t=30min Yeast + 1nmol sI 2	0.206155			0.755016	0.0334119	0.0496637	0.161908
Threitol	t=30min Yeast + 1nmol sI 3	0.202577			0.757521	0.0352372	0.0492314	0.158011
Threitol	t=30min Yeast + 1nmol sI 4	0.204735	20.3939	0.183715	0.757131	0.0323567	0.0496881	0.160824
Threitol	t=5min Hyphal + 1nmol sI 1	0.101913			0.883684	0.0158569	0.0114935	0.0889656
Threitol	t=5min Hyphal + 1nmol sI 2	0.116481			0.863873	0.0087266	0.0414868	0.0859141
Threitol	t=5min Hyphal + 1nmol sI 3	0.0975745			0.889648	0.0139404	0.0104523	0.0859595
Threitol	t=5min Hyphal + 1nmol sI 4	0.0882062	10.1044	1.17743	0.903665	0.00406038	0.0162664	0.0760084
Threitol	t=5min Yeast + 1nmol sI 1	0.0641542			0.920483	0.0160516	0.0139861	0.0494796
Threitol	t=5min Yeast + 1nmol sI 2	0.0643106			0.920949	0.0164395	0.0113436	0.0512684
Threitol	t=5min Yeast + 1nmol sI 3	0.0654355			0.919131	0.0162887	0.0137245	0.0508562
Threitol	t=5min Yeast + 1nmol sI 4	0.0642228	6.45308	0.0606533	0.917342	0.0223538	0.0105978	0.0497063
Arabitol	Metabolite mix	nan			nan	nan	nan	nan
Arabitol	t=0 Hyphal + 1nmol sI 1	0.0451154			0.943002	0.0134898	0.00866728	0.0348406
Arabitol	t=0 Hyphal + 1nmol sI 2	0.032897			0.964331	-0.000915359	0.0101466	0.0264377
Arabitol	t=0 Hyphal + 1nmol sI 3	0.0267723			0.957696	0.0198365	0.00692262	0.015545
Arabitol	t=0 Hyphal + 1nmol sI 4	0.0193308	3.10289	1.0907	0.977454	0.00707031	-0.00449496	0.0199706
Arabitol	t=0 Yeast + 1nmol sI 1	-0.00331471			1.00453	0.00250722	-0.00866337	0.00162513
Arabitol	t=0 Yeast + 1nmol sI 2	-0.000972772			1.00177	0.000522687	-0.0034354	0.00114326
Arabitol	t=0 Yeast + 1nmol sI 3	-0.000223347			0.998308	0.00508001	-0.00441481	0.00102652
Arabitol	t=0 Yeast + 1nmol sI 4	-0.00129842	-0.145231	0.132067	1.0022	-0.000482028	-0.00174571	2.60639e-05
Arabitol	t=10 Hyphal + 1nmol sI 1	0.285121			0.661144	0.0499792	0.0612464	0.22763
Arabitol	t=10 Hyphal + 1nmol sI 2	0.297882			0.638592	0.0674915	0.0555966	0.23832
Arabitol	t=10 Hyphal + 1nmol sI 3	0.318181			0.623755	0.0517327	0.0707266	0.253785
Arabitol	t=10 Hyphal + 1nmol sI 4	0.321761	30.5736	1.73047	0.626994	0.0387623	0.0762099	0.258034
Arabitol	t=10min Yeast + 1nmol sI 1	0.0710186			0.90845	0.022504	0.0165865	0.0524596
Arabitol	t=10min Yeast + 1nmol sI 2	0.0697323			0.910743	0.020853	0.0168676	0.0515362
Arabitol	t=10min Yeast + 1nmol sI 3	0.0697409			0.909968	0.0226324	0.0156072	0.051792
Arabitol	t=10min Yeast + 1nmol sI 4	0.0739892	7.11203	0.200584	0.905725	0.0212335	0.0183907	0.0546509
Arabitol	t=15min Hyphal + 1nmol sI 1	0.401667			0.536664	0.0492508	0.0865064	0.327579
Arabitol	t=15min Hyphal + 1nmol sI 2	0.415237			0.525176	0.0470097	0.0847409	0.343073
Arabitol	t=15min Hyphal + 1nmol sI 3	0.420763			0.51619	0.0493345	0.0904694	0.344006
Arabitol	t=15min Hyphal + 1nmol sI 4	0.431446	41.7279	1.2393	0.506461	0.0511594	0.0839591	0.358421
Arabitol	t=15min Yeast + 1nmol sI 1	0.099699			0.872879	0.0277925	0.0266823	0.0726466
Arabitol	t=15min Yeast + 1nmol sI 2	0.104145			0.869056	0.0271016	0.0261922	0.0776501
Arabitol	t=15min Yeast + 1nmol sI 3	0.0994393			0.872215	0.02926	0.0265167	0.0720081
Arabitol	t=15min Yeast + 1nmol sI 4	0.101783	10.1267	0.218715	0.870774	0.0292232	0.023883	0.0761203
Arabitol	t=25min Hyphal + 1nmol sI 1	0.541399			0.38475	0.0636481	0.0942577	0.457344
Arabitol	t=25min Hyphal + 1nmol sI 2	0.537432			0.388139	0.0607673	0.101751	0.449342
Arabitol	t=25min Hyphal + 1nmol sI 3	0.564378			0.358679	0.0558766	0.119076	0.466369
Arabitol	t=25min Hyphal + 1nmol sI 4	0.565503	55.2178	1.48328	0.354824	0.0611254	0.116769	0.467282
Arabitol	t=25min Yeast + 1nmol sI 1	0.180378			0.778167	0.0398258	0.0447156	0.137292
Arabitol	t=25min Yeast + 1nmol sI 2	0.176384			0.775687	0.0495299	0.0447283	0.130055
Arabitol	t=25min Yeast + 1nmol sI 3	0.180298			0.776914	0.0418849	0.044594	0.136607
Arabitol	t=25min Yeast + 1nmol sI 4	0.181013	17.9518	0.211371	0.77523	0.0429842	0.0453024	0.136483
Arabitol	t=30min Hyphal + 1nmol sI 1	0.601927			0.321977	0.0585625	0.111162	0.508299
Arabitol	t=30min Hyphal + 1nmol sI 2	0.605425			0.317325	0.0629903	0.105771	0.513914
Arabitol	t=30min Hyphal + 1nmol sI 3	0.612336			0.308616	0.0634601	0.110224	0.517701
Arabitol	t=30min Hyphal + 1nmol sI 4	0.617183	60.9218	0.684851	0.304093	0.0620251	0.112123	0.521759
Arabitol	t=30min Yeast + 1nmol sI 1	0.210595			0.740969	0.044797	0.0557132	0.158521
Arabitol	t=30min Yeast + 1nmol sI 2	0.20821			0.744357	0.0472114	0.0478755	0.160556
Arabitol	t=30min Yeast + 1nmol sI 3	0.208056			0.746206	0.0432016	0.0508119	0.15978
Arabitol	t=30min Yeast + 1nmol sI 4	0.208987	20.8962	0.116263	0.744699	0.0435274	0.0518874	0.159886
Arabitol	t=5min Hyphal + 1nmol sI 1	0.224415			0.719851	0.0628807	0.0414413	0.175827
Arabitol	t=5min Hyphal + 1nmol sI 2	0.219586			0.735945	0.0430717	0.0472648	0.173719
Arabitol	t=5min Hyphal + 1nmol sI 3	0.219602			0.734111	0.0446118	0.0496381	0.171639
Arabitol	t=5min Hyphal + 1nmol sI 4	0.214111	21.9428	0.421079	0.735906	0.053472	0.0430041	0.167618
Arabitol	t=5min Yeast + 1nmol sI 1	0.039828			0.946113	0.0171105	0.00795511	0.0288211
Arabitol	t=5min Yeast + 1nmol sI 2	0.0385154			0.949393	0.0137157	0.0088448	0.028047
Arabitol	t=5min Yeast + 1nmol sI 3	0.0440532			0.940814	0.0183696	0.00865791	0.0321581
Arabitol	t=5min Yeast + 1nmol sI 4	0.0420594	4.1114	0.244537	0.94603	0.0129902	0.00975055	0.0312289
Ribitol	Metabolite mix	nan			nan	nan	nan	nan
Ribitol	t=0 Hyphal + 1nmol sI 1	0.193033			0.603765	0.289256	0.0310927	0.0758861
Ribitol	t=0 Hyphal + 1nmol sI 2	0.129414			0.78606	0.133668	-0.0137564	0.0940291
Ribitol	t=0 Hyphal + 1nmol sI 3	0.138885			0.765071	0.0498693	0.188394	-0.00333381
Ribitol	t=0 Hyphal + 1nmol sI 4	0.165656	15.6747	2.86484	0.69476	0.174695	0.0693624	0.0611822
Ribitol	t=0 Yeast + 1nmol sI 1	0.00706122			0.986672	-0.0023639	0.0235293	-0.00783703
Ribitol	t=0 Yeast + 1nmol sI 2	-0.00161761			1.0062	-0.00414531	-0.00546831	0.0034097
Ribitol	t=0 Yeast + 1nmol sI 3	0.00082119			0.989764	0.0217627	-0.0152802	0.00375379
Ribitol	t=0 Yeast + 1nmol sI 4	0.00616948	0.310857	0.418575	0.984629	0.00852638	0.0105513	-0.00370686
Ribitol	t=10 Hyphal + 1nmol sI 1	0.185623			0.519584	0.414561	0.0552558	0.0105992
Ribitol	t=10 Hyphal + 1nmol sI 2	0.186498			0.498733	0.48978	-0.0352556	0.0467419
Ribitol	t=10 Hyphal + 1nmol sI 3	0.183534			0.590798	0.320482	0.03604	0.0526801
Ribitol	t=10 Hyphal + 1nmol sI 4	0.172566	18.2055	0.644734	0.568331	0.370774	0.0357633	0.0251326
Ribitol	t=10min Yeast + 1nmol sI 1	0.123145			0.860883	0.0139639	0.01999	0.105163
Ribitol	t=10min Yeast + 1nmol sI 2	0.122023			0.852503	0.0320635	0.0122963	0.103138
Ribitol	t=10min Yeast + 1nmol sI 3	0.109742			0.870446	0.0209506	0.0175343	0.0910691
Ribitol	t=10min Yeast + 1nmol sI 4	0.100121	11.3758	1.09317	0.880955	0.0147918	0.0271867	0.0770662
Ribitol	t=15min Hyphal + 1nmol sI 1	0.108337			0.720869	0.236459	0.039465	0.00320716
Ribitol	t=15min Hyphal + 1nmol sI 2	0.1632			0.507984	0.47839	0.0296666	-0.0160412
Ribitol	t=15min Hyphal + 1nmol sI 3	0.208725			0.48989	0.438503	0.0271483	0.044458
Ribitol	t=15min Hyphal + 1nmol sI 4	0.271077	18.7834	6.90227	0.313119	0.620435	0.00654249	0.0599032
Ribitol	t=15min Yeast + 1nmol sI 1	0.147511			0.823864	0.0283514	0.029172	0.118612
Ribitol	t=15min Yeast + 1nmol sI 2	0.125021			0.89373	-0.0513415	0.0464308	0.111181
Ribitol	t=15min Yeast + 1nmol sI 3	0.163149			0.82112	0.0103294	0.0265337	0.142017
Ribitol	t=15min Yeast + 1nmol sI 4	0.136457	14.3035	1.6252	0.85001	-0.00204577	0.0446912	0.107345
Ribitol	t=25min Hyphal + 1nmol sI 1	0.190053			0.454245	0.513576	0.0399555	-0.00777646
Ribitol	t=25min Hyphal + 1nmol sI 2	0.196495			0.469546	0.491171	0.0195339	0.019749
Ribitol	t=25min Hyphal + 1nmol sI 3	0.275598			0.234868	0.720459	0.0276848	0.0169884
Ribitol	t=25min Hyphal + 1nmol sI 4	0.264495	23.166	4.46335	0.199689	0.825925	-0.0444034	0.0187895
Ribitol	t=25min Yeast + 1nmol sI 1	0.243616			0.679563	0.093541	0.0433831	0.183513
Ribitol	t=25min Yeast + 1nmol sI 2	0.213703			0.817813	-0.0618097	0.029069	0.214927
Ribitol	t=25min Yeast + 1nmol sI 3	0.218432			0.731269	0.0483646	0.0541654	0.166201
Ribitol	t=25min Yeast + 1nmol sI 4	0.225512	22.5316	1.31295	0.727462	0.0431667	0.0547465	0.174625
Ribitol	t=30min Hyphal + 1nmol sI 1	0.238219			0.375596	0.525327	0.1079	-0.00882318
Ribitol	t=30min Hyphal + 1nmol sI 2	0.249965			0.321632	0.630585	0.0240394	0.0237443
Ribitol	t=30min Hyphal + 1nmol sI 3	0.263554			0.299602	0.672767	-0.0350029	0.0626338
Ribitol	t=30min Hyphal + 1nmol sI 4	0.264515	25.4063	1.24786	0.271153	0.692852	0.00729402	0.0287014
Ribitol	t=30min Yeast + 1nmol sI 1	0.289077			0.656101	0.052154	0.0601556	0.231589
Ribitol	t=30min Yeast + 1nmol sI 2	0.331064			0.589481	0.0660628	0.10624	0.238217
Ribitol	t=30min Yeast + 1nmol sI 3	0.287145			0.651441	0.0534968	0.0772492	0.217813
Ribitol	t=30min Yeast + 1nmol sI 4	0.294122	30.0352	2.06849	0.64947	0.0547541	0.0597157	0.23606
Ribitol	t=5min Hyphal + 1nmol sI 1	0.0862342			0.748277	0.272052	-0.0476375	0.0273086
Ribitol	t=5min Hyphal + 1nmol sI 2	0.12368			0.707358	0.225006	0.0568749	0.0107612
Ribitol	t=5min Hyphal + 1nmol sI 3	0.0787757			0.740369	0.292132	-0.0416973	0.00919671
Ribitol	t=5min Hyphal + 1nmol sI 4	0.149885	10.9644	3.32525	0.660511	0.254459	0.0598956	0.0251347
Ribitol	t=5min Yeast + 1nmol sI 1	0.07271			0.950032	-0.0422124	0.0161979	0.0759822
Ribitol	t=5min Yeast + 1nmol sI 2	0.0668253			0.953335	-0.046954	0.0334285	0.060191
Ribitol	t=5min Yeast + 1nmol sI 3	0.0559678			0.97093	-0.0597043	0.038716	0.0500586
Ribitol	t=5min Yeast + 1nmol sI 4	0.0779666	6.83675	0.943629	0.908862	0.0103502	0.0188146	0.0619735
Sorbitol	Metabolite mix	nan			nan	nan	nan	nan	nan
Sorbitol	t=0 Hyphal + 1nmol sI 1	-0.00185556			1.01005	-0.00262264	-0.013407	0.00191371	0.0040683
Sorbitol	t=0 Hyphal + 1nmol sI 2	-0.00346189			1.0071	0.00285435	-0.0116731	0.000237666	0.00148281
Sorbitol	t=0 Hyphal + 1nmol sI 3	-0.00147891			1.00104	0.00740398	-0.0104761	0.000505252	0.00152919
Sorbitol	t=0 Hyphal + 1nmol sI 4	-0.000623902	-0.185507	0.118872	0.999138	0.00880815	-0.0105905	0.000701215	0.00194342
Sorbitol	t=0 Yeast + 1nmol sI 1	0.0242687			0.904877	0.083854	0.0200629	-0.00827201	-0.000522234
Sorbitol	t=0 Yeast + 1nmol sI 2	0.0266698			0.89564	0.0914728	0.0227022	-0.00906204	-0.000752954
Sorbitol	t=0 Yeast + 1nmol sI 3	0.0219843			0.912067	0.0779208	0.0189739	-0.00791384	-0.00104742
Sorbitol	t=0 Yeast + 1nmol sI 4	0.0254737	2.45991	0.19999	0.89913	0.0889018	0.0220421	-0.00920611	-0.000868264
Sorbitol	t=10 Hyphal + 1nmol sI 1	0.304814			0.657052	0.0279549	0.0063729	0.0559279	0.252693
Sorbitol	t=10 Hyphal + 1nmol sI 2	0.304933			0.655503	0.0295053	0.00738005	0.0549781	0.252633
Sorbitol	t=10 Hyphal + 1nmol sI 3	0.274442			0.70042	0.0161009	0.000979347	0.0502909	0.232209
Sorbitol	t=10 Hyphal + 1nmol sI 4	0.27063	28.8705	1.87348	0.703749	0.018362	-0.00116453	0.0497286	0.229325
Sorbitol	t=10min Yeast + 1nmol sI 1	0.135671			0.78699	0.0794715	0.0259782	0.0189855	0.0885748
Sorbitol	t=10min Yeast + 1nmol sI 2	0.131655			0.792513	0.0780648	0.025207	0.0187191	0.0854957
Sorbitol	t=10min Yeast + 1nmol sI 3	0.136815			0.781927	0.0838015	0.0273989	0.0188286	0.0880436
Sorbitol	t=10min Yeast + 1nmol sI 4	0.137735	13.5469	0.267921	0.780906	0.0839363	0.0274667	0.0186952	0.088996
Sorbitol	t=15min Hyphal + 1nmol sI 1	0.329087			0.643744	0.0187071	-0.00105532	0.0546665	0.283938
Sorbitol	t=15min Hyphal + 1nmol sI 2	0.322123			0.653197	0.0165461	-0.0024297	0.0539436	0.278743
Sorbitol	t=15min Hyphal + 1nmol sI 3	0.38258			0.570815	0.0338339	0.0121345	0.0606512	0.322565
Sorbitol	t=15min Hyphal + 1nmol sI 4	0.381514	35.3826	3.27134	0.571596	0.0348065	0.0113707	0.0603984	0.321828
Sorbitol	t=15min Yeast + 1nmol sI 1	0.158233			0.76033	0.0811034	0.0280256	0.0263856	0.104155
Sorbitol	t=15min Yeast + 1nmol sI 2	0.155331			0.764243	0.0798934	0.0281557	0.0257128	0.101995
Sorbitol	t=15min Yeast + 1nmol sI 3	0.158404			0.757092	0.0842284	0.0294483	0.0264377	0.102794
Sorbitol	t=15min Yeast + 1nmol sI 4	0.160879	15.8212	0.226932	0.755373	0.0839705	0.0286043	0.0258717	0.106181
Sorbitol	t=25min Hyphal + 1nmol sI 1	0.439102			0.520323	0.0275534	0.00830962	0.0630201	0.380794
Sorbitol	t=25min Hyphal + 1nmol sI 2	0.438526			0.521494	0.0260573	0.00887274	0.0640038	0.379572
Sorbitol	t=25min Hyphal + 1nmol sI 3	0.462669			0.491253	0.0315782	0.0119963	0.0655863	0.399586
Sorbitol	t=25min Hyphal + 1nmol sI 4	0.462307	45.0651	1.3671	0.490708	0.0321364	0.0123375	0.0668544	0.397964
Sorbitol	t=25min Yeast + 1nmol sI 1	0.211896			0.702541	0.0786392	0.0323312	0.0416749	0.144814
Sorbitol	t=25min Yeast + 1nmol sI 2	0.214556			0.695355	0.0838159	0.033568	0.0417734	0.145488
Sorbitol	t=25min Yeast + 1nmol sI 3	0.216064			0.695782	0.0807606	0.0337472	0.0428413	0.146869
Sorbitol	t=25min Yeast + 1nmol sI 4	0.215433	21.4487	0.183485	0.693026	0.0843559	0.0359524	0.041191	0.145474
Sorbitol	t=30min Hyphal + 1nmol sI 1	0.486604			0.466765	0.0313661	0.0122912	0.067843	0.421735
Sorbitol	t=30min Hyphal + 1nmol sI 2	0.48728			0.464947	0.0322909	0.0133462	0.0675277	0.421888
Sorbitol	t=30min Hyphal + 1nmol sI 3	0.49656			0.45436	0.033017	0.0139469	0.0693747	0.429301
Sorbitol	t=30min Hyphal + 1nmol sI 4	0.498596	49.226	0.620308	0.451242	0.0339332	0.0145352	0.0697745	0.430515
Sorbitol	t=30min Yeast + 1nmol sI 1	0.236398			0.67548	0.0787581	0.0347692	0.0466743	0.164318
Sorbitol	t=30min Yeast + 1nmol sI 2	0.236102			0.675237	0.0792113	0.0344718	0.0480686	0.163012
Sorbitol	t=30min Yeast + 1nmol sI 3	0.251472			0.653254	0.0854665	0.0375075	0.0496817	0.174091
Sorbitol	t=30min Yeast + 1nmol sI 4	0.247235	24.2802	0.776167	0.66056	0.0826967	0.0360663	0.0486003	0.172077
Sorbitol	t=5min Hyphal + 1nmol sI 1	0.24205			0.713423	0.0378371	0.0072697	0.0500544	0.191415
Sorbitol	t=5min Hyphal + 1nmol sI 2	0.232964			0.730537	0.0289021	0.00473704	0.0498155	0.186009
Sorbitol	t=5min Hyphal + 1nmol sI 3	0.226732			0.736111	0.0312602	0.00438707	0.0460716	0.18217
Sorbitol	t=5min Hyphal + 1nmol sI 4	0.224876	23.1656	0.774519	0.740704	0.0280749	0.00329214	0.046871	0.181058
Sorbitol	t=5min Yeast + 1nmol sI 1	0.0970222			0.831391	0.0770245	0.0224721	0.0103302	0.0587824
Sorbitol	t=5min Yeast + 1nmol sI 2	0.09727			0.829977	0.0785122	0.0224852	0.010506	0.0585199
Sorbitol	t=5min Yeast + 1nmol sI 3	0.102117			0.821727	0.0819262	0.0244657	0.00991627	0.0619653
Sorbitol	t=5min Yeast + 1nmol sI 4	0.102737	9.97864	0.306092	0.820629	0.083465	0.0224761	0.0111894	0.0622402
Galacturonic acid	Metabolite mix	0.011641			0.96043	0.0310401	0.0100163	-0.00143842	-4.84031e-05
Galacturonic acid	t=0 Hyphal + 1nmol sI 1	0.0840641			0.886965	0.0286101	-0.0497221	0.129498	0.00464942
Galacturonic acid	t=0 Hyphal + 1nmol sI 2	0.025081			0.993876	-0.00547894	-0.0568963	0.0544029	0.0140967
Galacturonic acid	t=0 Hyphal + 1nmol sI 3	0.112148			0.862663	-0.0159323	0.0201066	0.108337	0.0248256
Galacturonic acid	t=0 Hyphal + 1nmol sI 4	0.0540252	6.88297	3.76019	0.954038	0.0145331	-0.0703355	0.0648203	0.0369445
Galacturonic acid	t=0 Yeast + 1nmol sI 1	0.00444969			0.984569	0.0122193	0.0033466	0.000574665	-0.000709439
Galacturonic acid	t=0 Yeast + 1nmol sI 2	0.00607582			0.980293	0.0159417	0.00318337	0.000332793	0.000249117
Galacturonic acid	t=0 Yeast + 1nmol sI 3	0.00794337			0.980475	0.00450687	0.016047	0.000712284	-0.00174104
Galacturonic acid	t=0 Yeast + 1nmol sI 4	0.00762332	0.652305	0.160486	0.973359	0.0232117	0.0030461	0.000345243	3.84128e-05
Galacturonic acid	t=10 Hyphal + 1nmol sI 1	0.279586			0.552328	0.0899671	0.0352427	0.331957	-0.00949531
Galacturonic acid	t=10 Hyphal + 1nmol sI 2	0.37831			0.431005	0.0906919	0.115356	0.259952	0.102994
Galacturonic acid	t=10 Hyphal + 1nmol sI 3	0.370436			0.44293	0.0672076	0.0916611	0.361593	0.0366086
Galacturonic acid	t=10 Hyphal + 1nmol sI 4	0.319227	33.689	4.63202	0.572493	-0.0275474	0.0704885	0.374784	0.00978187
Galacturonic acid	t=10min Yeast + 1nmol sI 1	0.00475017			0.98642	0.0106208	0.00201207	-0.000567092	0.00151426
Galacturonic acid	t=10min Yeast + 1nmol sI 2	0.00612465			0.982073	0.0125613	0.00504998	-0.000574177	0.000889978
Galacturonic acid	t=10min Yeast + 1nmol sI 3	0.00559858			0.978285	0.0229376	-0.00167865	-0.000989348	0.00144552
Galacturonic acid	t=10min Yeast + 1nmol sI 4	0.00499154	0.536624	0.06189	0.980812	0.0173726	0.00293394	-0.00120153	8.25538e-05
Galacturonic acid	t=15min Hyphal + 1nmol sI 1	0.37893			0.412173	0.0771118	0.0912304	0.421793	-0.00230812
Galacturonic acid	t=15min Hyphal + 1nmol sI 2	0.276819			0.517344	0.0606571	0.202903	0.235572	-0.0164754
Galacturonic acid	t=15min Hyphal + 1nmol sI 3	0.38344			0.427238	0.0275884	0.155849	0.362822	0.0265023
Galacturonic acid	t=15min Hyphal + 1nmol sI 4	0.365229	35.1105	5.01254	0.46637	0.0587401	0.0912942	0.314795	0.0688007
Galacturonic acid	t=15min Yeast + 1nmol sI 1	0.00629103			0.984558	0.0105024	0.00209621	0.000906003	0.00193783
Galacturonic acid	t=15min Yeast + 1nmol sI 2	0.00670767			0.982403	0.0121174	0.00325608	0.000694278	0.00152956
Galacturonic acid	t=15min Yeast + 1nmol sI 3	0.0144409			0.953624	0.0373166	0.00800824	-0.000224886	0.00127625
Galacturonic acid	t=15min Yeast + 1nmol sI 4	0.006262	0.842539	0.401548	0.982336	0.0131648	0.00269036	0.000731832	0.00107675
Galacturonic acid	t=25min Hyphal + 1nmol sI 1	0.341382			0.499228	-0.0314053	0.185434	0.360906	-0.0141634
Galacturonic acid	t=25min Hyphal + 1nmol sI 2	0.332926			0.526752	-0.0185402	0.109925	0.397057	-0.0151941
Galacturonic acid	t=25min Hyphal + 1nmol sI 3	0.342432			0.497902	0.00915531	0.114154	0.382891	-0.00410245
Galacturonic acid	t=25min Hyphal + 1nmol sI 4	0.384279	35.0255	2.30787	0.441271	0.0607994	0.0905942	0.334211	0.073124
Galacturonic acid	t=25min Yeast + 1nmol sI 1	-0.00338928			1.02302	-0.0156894	-0.0216308	0.0117916	0.00250478
Galacturonic acid	t=25min Yeast + 1nmol sI 2	0.011488			0.98585	0.00493522	-0.0130955	0.0220325	0.000277589
Galacturonic acid	t=25min Yeast + 1nmol sI 3	-0.000414807			1.02961	-0.0374344	-0.011123	0.0177503	0.00119259
Galacturonic acid	t=25min Yeast + 1nmol sI 4	0.00493806	0.315549	0.653679	1.01979	-0.0335621	-0.00798641	0.0177431	0.00401444
Galacturonic acid	t=30min Hyphal + 1nmol sI 1	0.41067			0.40292	0.0386481	0.122334	0.385026	0.0510715
Galacturonic acid	t=30min Hyphal + 1nmol sI 2	0.420034			0.393916	0.00613414	0.169314	0.387169	0.0434665
Galacturonic acid	t=30min Hyphal + 1nmol sI 3	0.406884			0.354757	0.0867772	0.138945	0.415218	0.00430375
Galacturonic acid	t=30min Hyphal + 1nmol sI 4	0.400316	40.9476	0.823655	0.400799	-0.016076	0.198276	0.447216	-0.0302155
Galacturonic acid	t=30min Yeast + 1nmol sI 1	-0.016797			1.09454	-0.0830276	-0.0423128	0.0227341	0.00806573
Galacturonic acid	t=30min Yeast + 1nmol sI 2	-0.00979191			1.06788	-0.0630686	-0.0339386	0.0247365	0.00439212
Galacturonic acid	t=30min Yeast + 1nmol sI 3	-0.0509845			1.18765	-0.143966	-0.0615316	0.00828969	0.00955544
Galacturonic acid	t=30min Yeast + 1nmol sI 4	-0.0231844	-2.51895	1.80455	1.08892	-0.0722413	-0.0292059	0.0121904	0.000336085
Galacturonic acid	t=5min Hyphal + 1nmol sI 1	0.3103			0.531922	0.0406319	0.119135	0.270947	0.0373644
Galacturonic acid	t=5min Hyphal + 1nmol sI 2	0.266249			0.599675	0.0407451	0.139158	0.135755	0.0846675
Galacturonic acid	t=5min Hyphal + 1nmol sI 3	0.330696			0.47708	0.163738	0.07608	0.125518	0.157583
Galacturonic acid	t=5min Hyphal + 1nmol sI 4	0.293885	30.0283	2.72309	0.551958	0.10874	0.0360604	0.218289	0.0849536
Galacturonic acid	t=5min Yeast + 1nmol sI 1	0.019184			0.928442	0.0634021	0.0112803	-0.00327099	0.000146519
Galacturonic acid	t=5min Yeast + 1nmol sI 2	0.00853954			0.971055	0.0262798	0.000984569	0.000814803	0.000866212
Galacturonic acid	t=5min Yeast + 1nmol sI 3	0.00861184			0.972021	0.0245001	0.00159856	0.000771446	0.00110894
Galacturonic acid	t=5min Yeast + 1nmol sI 4	0.00925004	1.13963	0.520155	0.968048	0.0269531	0.00504075	-0.000133691	9.16631e-05
Tyrosine	Metabolite mix	nan			nan	nan	nan	nan	nan	nan	nan	nan	nan
Tyrosine	t=0 Hyphal + 1nmol sI 1	0.018603			0.940067	0.0399222	-0.00341792	0.0045523	0.00573386	0.00786423	0.000332923	0.001737	0.00320847
Tyrosine	t=0 Hyphal + 1nmol sI 2	0.0167142			0.946695	0.0366096	-0.000639915	-0.000364404	0.00442703	0.00645872	0.00154402	0.0019444	0.00332509
Tyrosine	t=0 Hyphal + 1nmol sI 3	0.0207774			0.940284	0.0347049	-0.00119094	0.00713516	0.00102438	0.00825368	0.00514961	0.000882221	0.00375647
Tyrosine	t=0 Hyphal + 1nmol sI 4	0.019561	1.89139	0.171528	0.935908	0.0455738	-0.00912005	0.00726513	0.00832743	0.00505336	0.00334605	0.000461484	0.00318442
Tyrosine	t=0 Yeast + 1nmol sI 1	0.308923			0.558769	0.0177974	-0.0285344	0.110105	0.0010453	0.0656228	0.109526	0.134461	0.0312078
Tyrosine	t=0 Yeast + 1nmol sI 2	0.314296			0.52438	0.0304369	0.00414677	0.0985848	0.0113896	0.0332799	0.139505	0.135325	0.0229523
Tyrosine	t=0 Yeast + 1nmol sI 3	0.285719			0.568501	0.0404318	-0.00819554	0.0863445	0.00352603	0.0406964	0.129844	0.104787	0.0340651
Tyrosine	t=0 Yeast + 1nmol sI 4	0.298032	30.1743	1.26446	0.537466	0.0418285	-0.00160216	0.096808	0.00287902	0.0446868	0.143029	0.117151	0.0177535
Tyrosine	t=10 Hyphal + 1nmol sI 1	0.0189739			0.933477	0.0395175	0.00151668	0.0128826	0.00186779	0.0053261	0.00361428	-0.000419477	0.00221771
Tyrosine	t=10 Hyphal + 1nmol sI 2	0.0144046			0.946903	0.038591	-0.00157121	0.00267438	0.00241005	0.00721658	0.00213008	-9.35172e-05	0.00173947
Tyrosine	t=10 Hyphal + 1nmol sI 3	0.0128371			0.94752	0.0384507	0.00142678	0.00192409	0.00174329	0.00622141	0.00234071	-0.000514493	0.000887129
Tyrosine	t=10 Hyphal + 1nmol sI 4	0.0129287	1.47861	0.288282	0.946209	0.0403502	-0.00167416	0.00616684	-0.000555293	0.00794326	0.000925592	0.000196871	0.000437598
Tyrosine	t=10min Yeast + 1nmol sI 1	0.345019			0.385887	0.0354914	0.0289934	0.223594	0.0321644	0.0331564	0.151082	0.082089	0.0275419
Tyrosine	t=10min Yeast + 1nmol sI 2	0.342088			0.423495	0.035277	-0.00254671	0.199308	0.00429794	0.0958226	0.142247	0.0579841	0.0441153
Tyrosine	t=10min Yeast + 1nmol sI 3	0.320662			0.413594	0.043639	0.0113408	0.26498	-0.0100206	0.0345038	0.141617	0.0808657	0.0194795
Tyrosine	t=10min Yeast + 1nmol sI 4	0.336433	33.6051	1.08601	0.391871	0.0507883	-0.00268138	0.274254	-0.0133117	0.0512092	0.139633	0.083216	0.0250211
Tyrosine	t=15min Hyphal + 1nmol sI 1	0.0136015			0.941838	0.0425977	0.00383814	0.00208266	0.000943816	0.00685626	0.00025287	6.67892e-06	0.0015837
Tyrosine	t=15min Hyphal + 1nmol sI 2	0.011826			0.953709	0.031697	0.00209212	0.00333437	0.000156821	0.00613727	0.00323821	-0.000897357	0.000532732
Tyrosine	t=15min Hyphal + 1nmol sI 3	0.0166289			0.935041	0.046802	0.00137569	0.000658429	0.00724336	0.00606418	-0.000480767	0.00127431	0.00202153
Tyrosine	t=15min Hyphal + 1nmol sI 4	0.0138518	1.3977	0.198461	0.946555	0.0402555	-0.00501937	0.00739148	0.00300373	0.00227258	0.00478732	-0.000290842	0.00104471
Tyrosine	t=15min Yeast + 1nmol sI 1	0.376005			0.342912	0.0143225	0.0204649	0.305327	-0.0131813	0.0527258	0.148907	0.095722	0.0328008
Tyrosine	t=15min Yeast + 1nmol sI 2	0.373028			0.353833	0.0372228	0.0161339	0.251329	-0.0129009	0.0689983	0.163574	0.0885609	0.0332484
Tyrosine	t=15min Yeast + 1nmol sI 3	0.365982			0.343017	0.047427	0.0146551	0.258363	0.0103928	0.0572433	0.15595	0.0910755	0.0218763
Tyrosine	t=15min Yeast + 1nmol sI 4	0.346494	36.5377	1.32718	0.366248	0.0302093	0.0413022	0.263394	-0.00141254	0.0534205	0.146406	0.0743927	0.02604
Tyrosine	t=25min Hyphal + 1nmol sI 1	0.0132517			0.944692	0.0426857	-0.00260656	0.00526631	0.00113587	0.00543916	0.0027455	0.000605773	3.6193e-05
Tyrosine	t=25min Hyphal + 1nmol sI 2	0.0164642			0.93953	0.0431332	-0.0035432	0.00920441	-0.000238321	0.00768536	0.00135962	0.000526012	0.00234257
Tyrosine	t=25min Hyphal + 1nmol sI 3	0.0192451			0.941805	0.0331871	-0.000702218	0.00488782	0.0097906	0.00615406	-7.87804e-06	0.00145836	0.00342764
Tyrosine	t=25min Hyphal + 1nmol sI 4	0.0197865	1.71869	0.300011	0.940724	0.0335737	0.000784679	0.00685423	0.00232994	0.0081403	0.00292553	0.00233177	0.00233615
Tyrosine	t=25min Yeast + 1nmol sI 1	0.315017			0.351114	0.0346232	0.00375603	0.379133	0.00524125	0.0597835	0.152142	0.00579429	0.00841351
Tyrosine	t=25min Yeast + 1nmol sI 2	0.316747			0.356795	0.0461489	0.00495227	0.357508	-0.0105132	0.0520567	0.190269	-0.0232827	0.0260665
Tyrosine	t=25min Yeast + 1nmol sI 3	0.313641			0.365555	0.0472151	0.0208293	0.317502	0.00849584	0.0596369	0.142909	0.0247299	0.0131263
Tyrosine	t=25min Yeast + 1nmol sI 4	0.311946	31.4338	0.203873	0.357828	0.0541789	0.0205338	0.321412	-0.00401611	0.0722985	0.169784	-0.0081102	0.0160908
Tyrosine	t=30min Hyphal + 1nmol sI 1	0.0138687			0.942998	0.0454424	-0.00386478	0.00493777	0.00145326	0.00588855	7.61382e-05	0.00183785	0.00123072
Tyrosine	t=30min Hyphal + 1nmol sI 2	0.0133132			0.954187	0.0280793	0.00415198	0.00164122	0.00316423	0.0050057	0.00130784	3.12874e-05	0.00243095
Tyrosine	t=30min Hyphal + 1nmol sI 3	0.0140942			0.948778	0.0313478	0.00357893	0.00792496	0.000681295	0.00395191	0.000939522	3.03598e-05	0.00276735
Tyrosine	t=30min Hyphal + 1nmol sI 4	0.0145536	1.39574	0.0515411	0.942706	0.0437232	-0.000463798	0.00273632	0.00128674	0.00559632	0.00171093	-0.000397842	0.00310185
Tyrosine	t=30min Yeast + 1nmol sI 1	0.300116			0.367986	0.0557708	0.0124749	0.348459	-0.0235552	0.0795234	0.152217	-0.00113781	0.00826239
Tyrosine	t=30min Yeast + 1nmol sI 2	0.298392			0.380321	0.0545965	0.0278061	0.269996	0.0336381	0.0586891	0.185241	-0.00980444	-0.000484174
Tyrosine	t=30min Yeast + 1nmol sI 3	0.323678			0.337429	0.044884	0.0271198	0.344108	-0.0115119	0.0683954	0.150332	0.0538969	-0.0146525
Tyrosine	t=30min Yeast + 1nmol sI 4	0.391127	32.8328	4.34259	0.219565	0.0423608	0.0188981	0.421472	0.00951837	0.0828832	0.143283	0.0238932	0.0381254
Tyrosine	t=5min Hyphal + 1nmol sI 1	0.0170504			0.936385	0.0433635	0.00192471	0.00442413	-0.000353757	0.0119158	0.000947057	-0.00092666	0.00231985
Tyrosine	t=5min Hyphal + 1nmol sI 2	0.0127103			0.95265	0.0354424	-0.00329354	0.00425872	0.00107523	0.00621639	0.00196256	0.000616571	0.00107208
Tyrosine	t=5min Hyphal + 1nmol sI 3	0.0141392			0.944342	0.0406799	-0.00547314	0.00966418	0.0013869	0.00854808	0.000744811	-0.000768166	0.00087596
Tyrosine	t=5min Hyphal + 1nmol sI 4	0.0139293	1.44573	0.183997	0.944628	0.0405529	0.00133129	0.000392663	0.00360592	0.0068859	0.00110867	0.000424109	0.00107084
Tyrosine	t=5min Yeast + 1nmol sI 1	0.267094			0.538729	0.0408925	-0.0131992	0.186369	-0.0123275	0.0435011	0.133969	0.065391	0.016676
Tyrosine	t=5min Yeast + 1nmol sI 2	0.282384			0.496966	0.0298818	0.0195522	0.214587	-0.0165678	0.0199051	0.1555	0.0613327	0.0188421
Tyrosine	t=5min Yeast + 1nmol sI 3	0.319073			0.453777	0.038897	0.018229	0.193065	-0.00801179	0.0398907	0.144764	0.0930637	0.0263246
Tyrosine	t=5min Yeast + 1nmol sI 4	0.326559	29.8778	2.86143	0.442201	0.0286158	0.00474046	0.226637	-0.0118718	0.049568	0.148282	0.0901945	0.0216322
Gluconic acid 1	Metabolite mix	nan			nan	nan	nan	nan	nan
Gluconic acid 1	t=0 Hyphal + 1nmol sI 1	0.0346977			0.928391	0.0329508	0.0226209	0.00355322	0.0124846
Gluconic acid 1	t=0 Hyphal + 1nmol sI 2	0.0398063			0.924557	0.0226456	0.0377741	-0.000939512	0.0159624
Gluconic acid 1	t=0 Hyphal + 1nmol sI 3	0.0131034			0.972238	0.00272816	0.0285224	-0.00659319	0.00310504
Gluconic acid 1	t=0 Hyphal + 1nmol sI 4	0.00526092	2.32171	1.66505	1.01236	0.000837156	-0.0573847	0.0417746	0.00241307
Gluconic acid 1	t=0 Yeast + 1nmol sI 1	0.0117802			0.954906	0.0412653	0.00581081	-0.00216075	0.000178973
Gluconic acid 1	t=0 Yeast + 1nmol sI 2	0.0110314			0.956975	0.0396602	0.00532149	-0.00164771	-0.000308644
Gluconic acid 1	t=0 Yeast + 1nmol sI 3	0.0127917			0.950073	0.0461798	0.00624716	-0.00249402	-6.31008e-06
Gluconic acid 1	t=0 Yeast + 1nmol sI 4	0.0139351	1.23846	0.126046	0.946119	0.0484012	0.00881413	-0.00304998	-0.000284813
Gluconic acid 1	t=10 Hyphal + 1nmol sI 1	0.0163247			0.962274	0.0348039	-0.0228502	0.026895	-0.00112244
Gluconic acid 1	t=10 Hyphal + 1nmol sI 2	0.00346896			1.00148	0.0156485	-0.0462343	0.0257105	0.00339115
Gluconic acid 1	t=10 Hyphal + 1nmol sI 3	-0.00224375			0.970187	0.0748611	-0.0414305	-0.0134962	0.00987839
Gluconic acid 1	t=10 Hyphal + 1nmol sI 4	0.0030582	0.515202	0.78897	0.952363	0.0819355	-0.0237418	-0.0200064	0.00945004
Gluconic acid 1	t=10min Yeast + 1nmol sI 1	0.0142537			0.947605	0.0471173	0.00647824	-0.00174277	0.000542371
Gluconic acid 1	t=10min Yeast + 1nmol sI 2	0.0166427			0.938209	0.0546671	0.00995251	-0.00331292	0.000484408
Gluconic acid 1	t=10min Yeast + 1nmol sI 3	0.0147524			0.946273	0.0472154	0.00822683	-0.00220033	0.000485422
Gluconic acid 1	t=10min Yeast + 1nmol sI 4	0.0151897	1.52096	0.102907	0.944894	0.0486671	0.00760192	-0.00154054	0.000377332
Gluconic acid 1	t=15min Hyphal + 1nmol sI 1	0.000989723			1.0249	-0.0300296	-0.00597461	-0.00152091	0.0126251
Gluconic acid 1	t=15min Hyphal + 1nmol sI 2	-0.0129566			1.04847	-0.00757383	-0.057949	-0.00342592	0.0204808
Gluconic acid 1	t=15min Hyphal + 1nmol sI 3	-0.0233959			1.12597	-0.117069	-0.0373819	0.0156661	0.0128127
Gluconic acid 1	t=15min Hyphal + 1nmol sI 4	0.051713	0.408755	3.32847	0.922844	0.00494292	0.0231297	0.0406831	0.00840007
Gluconic acid 1	t=15min Yeast + 1nmol sI 1	0.0172017			0.936954	0.0551831	0.0102483	-0.00266986	0.000284201
Gluconic acid 1	t=15min Yeast + 1nmol sI 2	0.0177979			0.93565	0.0560784	0.0102238	-0.00247462	0.000522416
Gluconic acid 1	t=15min Yeast + 1nmol sI 3	0.0173787			0.937042	0.054924	0.0100963	-0.00264615	0.000584209
Gluconic acid 1	t=15min Yeast + 1nmol sI 4	0.0169521	1.73326	0.0356187	0.93854	0.0543826	0.00863791	-0.00238984	0.000829849
Gluconic acid 1	t=25min Hyphal + 1nmol sI 1	0.0407874			0.935616	0.00698281	0.000338877	0.0727616	-0.015699
Gluconic acid 1	t=25min Hyphal + 1nmol sI 2	0.0100521			0.987248	0.0273228	-0.0489609	0.0267544	0.00763609
Gluconic acid 1	t=25min Hyphal + 1nmol sI 3	0.0664397			0.861674	0.0896931	-0.0273516	0.0731677	0.00281641
Gluconic acid 1	t=25min Hyphal + 1nmol sI 4	0.0566547	4.34835	2.46671	0.819215	0.128832	0.0460855	0.0178539	-0.0119865
Gluconic acid 1	t=25min Yeast + 1nmol sI 1	0.0116337			0.964422	0.0291272	0.00337488	0.00164571	0.0014302
Gluconic acid 1	t=25min Yeast + 1nmol sI 2	0.0120389			0.961814	0.032076	0.00367639	0.00100833	0.00142543
Gluconic acid 1	t=25min Yeast + 1nmol sI 3	0.00911533			0.968572	0.0282453	0.00282282	-0.00113098	0.00149084
Gluconic acid 1	t=25min Yeast + 1nmol sI 4	0.00859913	1.03468	0.174071	0.970063	0.0279873	0.0010912	-0.00079219	0.00165085
Gluconic acid 1	t=30min Hyphal + 1nmol sI 1	0.0120512			1.04275	-0.0799148	-0.00184918	0.0242279	0.0147836
Gluconic acid 1	t=30min Hyphal + 1nmol sI 2	0.0212666			1.0463	-0.0846011	-0.0302268	0.0439835	0.0245426
Gluconic acid 1	t=30min Hyphal + 1nmol sI 3	0.0165174			0.993444	0.0207077	-0.0534799	0.00498908	0.0343386
Gluconic acid 1	t=30min Hyphal + 1nmol sI 4	-0.0019543	1.19702	1.00166	0.990923	0.0486366	-0.0502909	-0.00120417	0.0119351
Gluconic acid 1	t=30min Yeast + 1nmol sI 1	0.00610401			0.981662	0.019777	-0.00620496	0.00201425	0.00275155
Gluconic acid 1	t=30min Yeast + 1nmol sI 2	0.0086026			0.976427	0.0188391	0.0012797	0.000805256	0.00264903
Gluconic acid 1	t=30min Yeast + 1nmol sI 3	0.00501757			0.985827	0.01284	-0.00197948	0.0020618	0.00125096
Gluconic acid 1	t=30min Yeast + 1nmol sI 4	0.00421019	0.598359	0.191066	0.983299	0.0190896	-0.00360303	-9.82297e-05	0.00131299
Gluconic acid 1	t=5min Hyphal + 1nmol sI 1	0.00888187			1.00423	-0.0310513	0.0156393	0.00943841	0.00174626
Gluconic acid 1	t=5min Hyphal + 1nmol sI 2	-0.0104429			1.05005	-0.0417568	-0.0237892	0.0144228	0.00107383
Gluconic acid 1	t=5min Hyphal + 1nmol sI 3	-0.00480445			1.00168	0.0111489	-0.0115098	0.00208012	-0.00339688
Gluconic acid 1	t=5min Hyphal + 1nmol sI 4	0.019292	0.323163	1.34342	0.922335	0.087354	-0.0087861	-0.0109959	0.0100935
Gluconic acid 1	t=5min Yeast + 1nmol sI 1	0.0147604			0.945461	0.048651	0.00747913	-0.00179587	0.00020497
Gluconic acid 1	t=5min Yeast + 1nmol sI 2	0.0161293			0.939903	0.0538623	0.008422	-0.00256031	0.000372993
Gluconic acid 1	t=5min Yeast + 1nmol sI 3	0.0142957			0.946428	0.0483612	0.0071328	-0.00224357	0.0003217
Gluconic acid 1	t=5min Yeast + 1nmol sI 4	0.0148979	1.50208	0.0782627	0.946449	0.0465973	0.00823652	-0.00165442	0.00037115
Gluconic acid 2	Metabolite mix	nan			nan	nan	nan	nan	nan
Gluconic acid 2	t=0 Hyphal + 1nmol sI 1	0.00384608			0.98942	0.00433821	0.00803487	-0.00214954	0.000356246
Gluconic acid 2	t=0 Hyphal + 1nmol sI 2	0.00444079			0.989001	0.00588642	0.00520962	-0.00184511	0.0017482
Gluconic acid 2	t=0 Hyphal + 1nmol sI 3	-0.00274008			1.00692	-0.0039235	-0.00256165	0.000159533	-0.000598024
Gluconic acid 2	t=0 Hyphal + 1nmol sI 4	-0.0028374	0.0677348	0.400985	1.0169	-0.0230686	0.00675777	-0.000564217	-2.59817e-05
Gluconic acid 2	t=0 Yeast + 1nmol sI 1	0.00782903			0.97578	0.0215023	0.000994476	-0.000931859	0.00265512
Gluconic acid 2	t=0 Yeast + 1nmol sI 2	0.00985876			0.975551	0.0185299	0.00127996	0.000210303	0.00442858
Gluconic acid 2	t=0 Yeast + 1nmol sI 3	0.0100781			0.970504	0.0248298	0.00202996	-0.000878421	0.00351448
Gluconic acid 2	t=0 Yeast + 1nmol sI 4	0.00994124	0.942678	0.1069	0.971536	0.0228283	0.00342825	-0.0012486	0.00345648
Gluconic acid 2	t=10 Hyphal + 1nmol sI 1	0.00436771			1.00693	-0.0166069	0.000776464	0.00307802	0.0058227
Gluconic acid 2	t=10 Hyphal + 1nmol sI 2	0.000794127			1.00692	-0.0130944	0.00419575	2.38317e-05	0.00195199
Gluconic acid 2	t=10 Hyphal + 1nmol sI 3	0.00167425			1.00133	-0.00476387	0.000107661	0.00207564	0.00125466
Gluconic acid 2	t=10 Hyphal + 1nmol sI 4	0.00488709	0.29308	0.2003	0.997942	-0.00806202	0.00598267	0.000903739	0.00323346
Gluconic acid 2	t=10min Yeast + 1nmol sI 1	0.0136842			0.956686	0.0356653	0.00651448	-0.00150405	0.00263868
Gluconic acid 2	t=10min Yeast + 1nmol sI 2	0.0136435			0.953613	0.0396556	0.00750524	-0.00300198	0.00222844
Gluconic acid 2	t=10min Yeast + 1nmol sI 3	0.0141163			0.95503	0.0372506	0.00711797	-0.00257368	0.00317493
Gluconic acid 2	t=10min Yeast + 1nmol sI 4	0.0145876	1.40079	0.044172	0.953534	0.0380513	0.00773808	-0.00211705	0.0027935
Gluconic acid 2	t=15min Hyphal + 1nmol sI 1	0.0013488			0.998958	-0.00231993	0.00201925	0.00169595	-0.000352799
Gluconic acid 2	t=15min Hyphal + 1nmol sI 2	0.00253416			0.998578	-0.00433265	0.00319726	0.00215384	0.000403313
Gluconic acid 2	t=15min Hyphal + 1nmol sI 3	-0.000720804			1.01455	-0.0179925	-0.00140631	0.00147977	0.00337064
Gluconic acid 2	t=15min Hyphal + 1nmol sI 4	-0.00201367	0.028712	0.204009	1.01045	-0.0121077	0.00199626	-0.0014319	0.00108904
Gluconic acid 2	t=15min Yeast + 1nmol sI 1	0.0138233			0.957525	0.0340339	0.00720745	-0.00190818	0.00314228
Gluconic acid 2	t=15min Yeast + 1nmol sI 2	0.013127			0.95586	0.0370451	0.00735425	-0.00179343	0.00153371
Gluconic acid 2	t=15min Yeast + 1nmol sI 3	0.0149276			0.9523	0.0394316	0.00750471	-0.00221411	0.00297796
Gluconic acid 2	t=15min Yeast + 1nmol sI 4	0.0151151	1.42483	0.0939985	0.953459	0.0376986	0.00724961	-0.00189275	0.00348522
Gluconic acid 2	t=25min Hyphal + 1nmol sI 1	0.00361545			0.996675	-0.00457453	0.00607953	0.000404314	0.00141608
Gluconic acid 2	t=25min Hyphal + 1nmol sI 2	0.000728318			1.00102	0.00106063	-0.00548322	0.000797209	0.00260687
Gluconic acid 2	t=25min Hyphal + 1nmol sI 3	0.00116494			0.999481	-0.00620257	0.00795156	0.000122267	-0.0013519
Gluconic acid 2	t=25min Hyphal + 1nmol sI 4	0.00179576	0.182612	0.127082	0.996864	0.000620554	-0.00234779	0.00819436	-0.00333125
Gluconic acid 2	t=25min Yeast + 1nmol sI 1	0.0155265			0.959281	0.0316056	0.00332164	-0.000691405	0.00648287
Gluconic acid 2	t=25min Yeast + 1nmol sI 2	0.0169106			0.955955	0.0321577	0.00715711	-0.00224871	0.00697919
Gluconic acid 2	t=25min Yeast + 1nmol sI 3	0.0125104			0.965413	0.0259846	0.00561762	-0.000880942	0.00386619
Gluconic acid 2	t=25min Yeast + 1nmol sI 4	0.0140283	1.4744	0.189805	0.96459	0.026235	0.00347601	-0.000130538	0.00582946
Gluconic acid 2	t=30min Hyphal + 1nmol sI 1	0.00364329			0.997694	-0.00415159	0.000664978	0.00577461	1.77443e-05
Gluconic acid 2	t=30min Hyphal + 1nmol sI 2	-0.000620992			0.999226	0.00426182	-0.00167491	-0.00385699	0.00204375
Gluconic acid 2	t=30min Hyphal + 1nmol sI 3	0.00384897			0.998844	-0.00259747	-0.00273669	0.00249432	0.00399594
Gluconic acid 2	t=30min Hyphal + 1nmol sI 4	0.00292775	0.244976	0.208489	0.996732	-0.00765134	0.00943843	0.00543861	-0.00395759
Gluconic acid 2	t=30min Yeast + 1nmol sI 1	0.0146906			0.97502	0.0117727	0.00261131	0.000618424	0.00997793
Gluconic acid 2	t=30min Yeast + 1nmol sI 2	0.0144899			0.973803	0.015006	0.000639223	0.000531765	0.01002
Gluconic acid 2	t=30min Yeast + 1nmol sI 3	0.0133566			0.977	0.0137305	-0.000976435	-0.000664374	0.0109105
Gluconic acid 2	t=30min Yeast + 1nmol sI 4	0.0152377	1.44437	0.079062	0.972283	0.01609	0.00114698	-0.000645467	0.0111258
Gluconic acid 2	t=5min Hyphal + 1nmol sI 1	0.00148944			0.999884	-0.0054937	0.00598616	-0.000986826	0.000609907
Gluconic acid 2	t=5min Hyphal + 1nmol sI 2	0.00447524			0.994409	-0.00191731	0.00638844	-0.0025615	0.00368147
Gluconic acid 2	t=5min Hyphal + 1nmol sI 3	0.000253828			1.00597	-0.00930836	-0.000601193	0.00423345	-0.00029357
Gluconic acid 2	t=5min Hyphal + 1nmol sI 4	0.00247867	0.21743	0.178365	0.999514	-0.00560114	0.00234474	0.0041428	-0.00040051
Gluconic acid 2	t=5min Yeast + 1nmol sI 1	0.0116594			0.961953	0.0325131	0.00469953	-0.00138839	0.00222271
Gluconic acid 2	t=5min Yeast + 1nmol sI 2	0.0128287			0.958599	0.0349316	0.00560945	-0.00172452	0.00258449
Gluconic acid 2	t=5min Yeast + 1nmol sI 3	0.0135234			0.958111	0.0348817	0.00502382	-0.00123105	0.00321437
Gluconic acid 2	t=5min Yeast + 1nmol sI 4	0.0129716	1.27458	0.0783737	0.958458	0.0351468	0.00546087	-0.00207985	0.00301439
Tryptophan	Metabolite mix	nan			nan	nan	nan	nan	nan
Tryptophan	t=0 Hyphal + 1nmol sI 1	0.0245165			0.945482	0.0151715	0.0369272	0.000638173	0.0017814
Tryptophan	t=0 Hyphal + 1nmol sI 2	0.0268758			0.939011	0.0192663	0.0391437	0.000365531	0.00221323
Tryptophan	t=0 Hyphal + 1nmol sI 3	0.0246628			0.944297	0.0171034	0.0358108	0.00122855	0.00156012
Tryptophan	t=0 Hyphal + 1nmol sI 4	0.0252147	2.53174	0.108153	0.942756	0.0173233	0.0378756	0.000395537	0.00164941
Tryptophan	t=0 Yeast + 1nmol sI 1	0.0596344			0.87461	0.0269747	0.0857415	0.0106169	0.00205731
Tryptophan	t=0 Yeast + 1nmol sI 2	0.065773			0.864045	0.0216845	0.103314	0.00904704	0.00190952
Tryptophan	t=0 Yeast + 1nmol sI 3	0.058833			0.873582	0.0297823	0.0875825	0.0058303	0.00322346
Tryptophan	t=0 Yeast + 1nmol sI 4	0.0609952	6.13089	0.310703	0.876245	0.0215567	0.0891609	0.0080476	0.00498986
Tryptophan	t=10 Hyphal + 1nmol sI 1	0.0244761			0.947409	0.0125811	0.0366948	0.00132827	0.00198718
Tryptophan	t=10 Hyphal + 1nmol sI 2	0.0257642			0.942467	0.0150219	0.0411868	-0.000363455	0.00168791
Tryptophan	t=10 Hyphal + 1nmol sI 3	0.0318458			0.918937	0.0379286	0.041764	-0.000445143	0.0018155
Tryptophan	t=10 Hyphal + 1nmol sI 4	0.0381004	3.00466	0.625753	0.896078	0.0581111	0.044907	-0.00086127	0.00176504
Tryptophan	t=10min Yeast + 1nmol sI 1	0.105202			0.877053	-0.137551	0.229088	0.025461	0.00595012
Tryptophan	t=10min Yeast + 1nmol sI 2	0.111462			0.757499	0.0706154	0.15069	0.0109295	0.0102661
Tryptophan	t=10min Yeast + 1nmol sI 3	0.110853			0.76448	0.0619265	0.146536	0.0198196	0.00723853
Tryptophan	t=10min Yeast + 1nmol sI 4	0.108204	10.893	0.285965	0.764577	0.0675899	0.144474	0.0171581	0.00620085
Tryptophan	t=15min Hyphal + 1nmol sI 1	0.0293608			0.928311	0.0283611	0.0421572	-8.41155e-05	0.00125507
Tryptophan	t=15min Hyphal + 1nmol sI 2	0.0328641			0.916668	0.0388445	0.0428118	-0.00028578	0.00196147
Tryptophan	t=15min Hyphal + 1nmol sI 3	0.0240215			0.946885	0.0144777	0.0356841	0.00157223	0.00138086
Tryptophan	t=15min Hyphal + 1nmol sI 4	0.0257374	2.7996	0.393526	0.941887	0.0177866	0.0375239	0.00109282	0.00170923
Tryptophan	t=15min Yeast + 1nmol sI 1	0.147177			0.688734	0.0916824	0.174569	0.0321719	0.012843
Tryptophan	t=15min Yeast + 1nmol sI 2	0.138851			0.701299	0.0951837	0.163338	0.0271734	0.0130062
Tryptophan	t=15min Yeast + 1nmol sI 3	0.141555			0.698937	0.0920434	0.167704	0.0264936	0.0148215
Tryptophan	t=15min Yeast + 1nmol sI 4	0.140932	14.2129	0.355854	0.69736	0.0906719	0.174646	0.0255234	0.0117989
Tryptophan	t=25min Hyphal + 1nmol sI 1	0.0280147			0.933175	0.0256909	0.0387538	0.00066062	0.00171964
Tryptophan	t=25min Hyphal + 1nmol sI 2	0.0275026			0.933398	0.0258131	0.0398014	-0.00064584	0.00163306
Tryptophan	t=25min Hyphal + 1nmol sI 3	0.0234409			0.947494	0.0164509	0.032477	0.00195208	0.00162562
Tryptophan	t=25min Hyphal + 1nmol sI 4	0.0232228	2.55453	0.256591	0.946464	0.0167191	0.0358015	-0.000505746	0.00152159
Tryptophan	t=25min Yeast + 1nmol sI 1	0.170873			0.649942	0.0997406	0.182511	0.0524973	0.0153092
Tryptophan	t=25min Yeast + 1nmol sI 2	0.170252			0.651069	0.0997079	0.184893	0.045807	0.0185238
Tryptophan	t=25min Yeast + 1nmol sI 3	0.166528			0.657861	0.101761	0.171948	0.0532678	0.0151631
Tryptophan	t=25min Yeast + 1nmol sI 4	0.168917	16.9143	0.192456	0.644564	0.112704	0.179713	0.0485373	0.0144816
Tryptophan	t=30min Hyphal + 1nmol sI 1	0.0257817			0.940231	0.0205984	0.0368979	0.000360143	0.00191302
Tryptophan	t=30min Hyphal + 1nmol sI 2	0.0267886			0.936471	0.024013	0.0370688	0.000785929	0.00166155
Tryptophan	t=30min Hyphal + 1nmol sI 3	0.0289457			0.932424	0.0235237	0.0417573	0.000433437	0.00186105
Tryptophan	t=30min Hyphal + 1nmol sI 4	0.0284156	2.74829	0.145898	0.93422	0.0237228	0.0385729	0.0011443	0.0023402
Tryptophan	t=30min Yeast + 1nmol sI 1	0.158684			0.684242	0.0829297	0.162088	0.0553291	0.0154111
Tryptophan	t=30min Yeast + 1nmol sI 2	0.152681			0.692995	0.0885877	0.148189	0.0551551	0.0150726
Tryptophan	t=30min Yeast + 1nmol sI 3	0.169814			0.667198	0.0802935	0.178961	0.0531501	0.0203975
Tryptophan	t=30min Yeast + 1nmol sI 4	0.175173	16.4088	1.02467	0.666989	0.0769447	0.170172	0.0601773	0.0257176
Tryptophan	t=5min Hyphal + 1nmol sI 1	0.0291442			0.929648	0.0286354	0.0394105	0.000105712	0.00220074
Tryptophan	t=5min Hyphal + 1nmol sI 2	0.0347279			0.911839	0.04158	0.0446515	-0.000308697	0.00223872
Tryptophan	t=5min Hyphal + 1nmol sI 3	0.0269417			0.935931	0.0237709	0.0383602	0.000474821	0.0014628
Tryptophan	t=5min Hyphal + 1nmol sI 4	0.0270585	2.94681	0.364964	0.936581	0.0221447	0.0393327	0.000344502	0.00159757
Tryptophan	t=5min Yeast + 1nmol sI 1	0.106586			0.770767	0.0590121	0.150545	0.0124582	0.00721732
Tryptophan	t=5min Yeast + 1nmol sI 2	0.106196			0.770378	0.059972	0.152044	0.00969933	0.00790685
Tryptophan	t=5min Yeast + 1nmol sI 3	0.111025			0.757965	0.0650545	0.159852	0.00917245	0.0079564
Tryptophan	t=5min Yeast + 1nmol sI 4	0.110961	10.8692	0.266165	0.757089	0.0664389	0.158866	0.0107516	0.00685462
Sedoheptulose 7-P	Metabolite mix	nan			nan	nan	nan	nan	nan
Sedoheptulose 7-P	t=0 Hyphal + 1nmol sI 1	0.223527			0.463866	0.392151	0.064522	-0.0550665	0.134528
Sedoheptulose 7-P	t=0 Hyphal + 1nmol sI 2	0.269865			0.484074	0.270903	0.0589384	0.0536602	0.132425
Sedoheptulose 7-P	t=0 Hyphal + 1nmol sI 3	0.289616			0.375393	0.41875	-0.0096327	0.102979	0.112511
Sedoheptulose 7-P	t=0 Hyphal + 1nmol sI 4	0.260088	26.0774	2.77028	0.407763	0.386966	0.0512498	0.0652007	0.0888212
Sedoheptulose 7-P	t=0 Yeast + 1nmol sI 1	0.0144942			0.977387	0.000955794	0.0132587	0.00308961	0.00530868
Sedoheptulose 7-P	t=0 Yeast + 1nmol sI 2	0.0162702			0.983618	-0.00753529	0.00611424	0.010824	0.00697888
Sedoheptulose 7-P	t=0 Yeast + 1nmol sI 3	0.0195373			0.962903	0.0102934	0.0209073	-0.00245753	0.00835346
Sedoheptulose 7-P	t=0 Yeast + 1nmol sI 4	0.0199357	1.75594	0.262148	0.971404	0.00331803	0.0100892	0.00450783	0.0106807
Sedoheptulose 7-P	t=10 Hyphal + 1nmol sI 1	0.483703			0.164448	0.418134	0.00562615	0.141745	0.270048
Sedoheptulose 7-P	t=10 Hyphal + 1nmol sI 2	0.504663			0.208741	0.336746	-0.00337909	0.142905	0.314987
Sedoheptulose 7-P	t=10 Hyphal + 1nmol sI 3	0.524216			0.15223	0.415137	-0.0122168	0.0732386	0.371611
Sedoheptulose 7-P	t=10 Hyphal + 1nmol sI 4	0.463109	49.3923	2.63752	0.177224	0.427352	0.0487702	0.05907	0.287583
Sedoheptulose 7-P	t=10min Yeast + 1nmol sI 1	0.102893			0.799457	0.0944119	0.033888	0.0395868	0.0326563
Sedoheptulose 7-P	t=10min Yeast + 1nmol sI 2	0.0995421			0.80878	0.0906144	0.0246316	0.0456044	0.0303694
Sedoheptulose 7-P	t=10min Yeast + 1nmol sI 3	0.0896454			0.818543	0.0903908	0.0259546	0.0441661	0.0209458
Sedoheptulose 7-P	t=10min Yeast + 1nmol sI 4	0.0889464	9.52568	0.702357	0.828458	0.0703158	0.0347906	0.0498554	0.0165805
Sedoheptulose 7-P	t=15min Hyphal + 1nmol sI 1	0.495905			0.15087	0.432456	0.00824752	0.0990326	0.309393
Sedoheptulose 7-P	t=15min Hyphal + 1nmol sI 2	0.453959			0.16682	0.48614	-0.0279698	0.114403	0.260607
Sedoheptulose 7-P	t=15min Hyphal + 1nmol sI 3	0.582664			0.124125	0.317901	0.0202323	0.178677	0.359064
Sedoheptulose 7-P	t=15min Hyphal + 1nmol sI 4	0.549133	52.0415	5.69113	0.148786	0.340183	0.0520589	0.083655	0.375316
Sedoheptulose 7-P	t=15min Yeast + 1nmol sI 1	0.116914			0.776376	0.0989717	0.0357282	0.0584709	0.0304534
Sedoheptulose 7-P	t=15min Yeast + 1nmol sI 2	0.112457			0.784675	0.100538	0.0323231	0.0452115	0.0372522
Sedoheptulose 7-P	t=15min Yeast + 1nmol sI 3	0.114489			0.77174	0.111652	0.0348645	0.0504019	0.0313423
Sedoheptulose 7-P	t=15min Yeast + 1nmol sI 4	0.103748	11.1902	0.573325	0.791815	0.103639	0.0292504	0.0483348	0.0269617
Sedoheptulose 7-P	t=25min Hyphal + 1nmol sI 1	0.521584			0.207694	0.298285	0.0536164	0.0807969	0.359607
Sedoheptulose 7-P	t=25min Hyphal + 1nmol sI 2	0.568895			0.180747	0.292701	0.0132275	0.0968713	0.416452
Sedoheptulose 7-P	t=25min Hyphal + 1nmol sI 3	0.52859			0.191618	0.264521	0.165309	-0.00501206	0.383564
Sedoheptulose 7-P	t=25min Hyphal + 1nmol sI 4	0.507897	53.1741	2.62173	0.273683	0.228831	0.0767211	0.0337448	0.38702
Sedoheptulose 7-P	t=25min Yeast + 1nmol sI 1	0.185848			0.654721	0.159506	0.0361034	0.0869992	0.0626703
Sedoheptulose 7-P	t=25min Yeast + 1nmol sI 2	0.175581			0.673765	0.143007	0.0471284	0.0793399	0.0567601
Sedoheptulose 7-P	t=25min Yeast + 1nmol sI 3	0.183587			0.663281	0.138701	0.0554914	0.0854409	0.0570852
Sedoheptulose 7-P	t=25min Yeast + 1nmol sI 4	0.186782	18.2949	0.509222	0.675222	0.113469	0.0516224	0.10833	0.0513563
Sedoheptulose 7-P	t=30min Hyphal + 1nmol sI 1	0.490487			0.236494	0.38204	-0.0834292	0.112817	0.352079
Sedoheptulose 7-P	t=30min Hyphal + 1nmol sI 2	0.512791			0.175843	0.377605	0.0404577	0.0317296	0.374364
Sedoheptulose 7-P	t=30min Hyphal + 1nmol sI 3	0.556402			0.180182	0.313307	0.0206751	0.0723918	0.413444
Sedoheptulose 7-P	t=30min Hyphal + 1nmol sI 4	0.548496	52.7044	3.0885	0.186644	0.31281	0.0166681	0.0876733	0.396205
Sedoheptulose 7-P	t=30min Yeast + 1nmol sI 1	0.238094			0.596361	0.159288	0.0434076	0.0975014	0.103442
Sedoheptulose 7-P	t=30min Yeast + 1nmol sI 2	0.226763			0.596093	0.187016	0.0259897	0.0955495	0.0953517
Sedoheptulose 7-P	t=30min Yeast + 1nmol sI 3	0.243001			0.597344	0.164223	0.0155381	0.114875	0.10802
Sedoheptulose 7-P	t=30min Yeast + 1nmol sI 4	0.211863	22.993	1.38317	0.606649	0.165076	0.0545435	0.121638	0.0520938
Sedoheptulose 7-P	t=5min Hyphal + 1nmol sI 1	0.514646			0.141129	0.413544	0.0220343	0.0921971	0.331095
Sedoheptulose 7-P	t=5min Hyphal + 1nmol sI 2	0.49862			0.154873	0.448605	-0.017079	0.0743708	0.339231
Sedoheptulose 7-P	t=5min Hyphal + 1nmol sI 3	0.515593			0.177742	0.374594	0.014776	0.0733267	0.359562
Sedoheptulose 7-P	t=5min Hyphal + 1nmol sI 4	0.514167	51.0757	0.81126	0.14029	0.408339	0.0527585	0.0516366	0.346976
Sedoheptulose 7-P	t=5min Yeast + 1nmol sI 1	0.0795474			0.841469	0.0856457	0.00794332	0.0431089	0.0218327
Sedoheptulose 7-P	t=5min Yeast + 1nmol sI 2	0.0718801			0.849657	0.0761174	0.0266892	0.0321199	0.0154163
Sedoheptulose 7-P	t=5min Yeast + 1nmol sI 3	0.0792139			0.852001	0.0567995	0.0368053	0.0311316	0.0232627
Sedoheptulose 7-P	t=5min Yeast + 1nmol sI 4	0.0768372	7.68697	0.353847	0.846428	0.0731734	0.0286338	0.0301532	0.021612
Lactulose	Metabolite mix	nan			nan	nan	nan	nan	nan	nan	nan
Lactulose	t=0 Hyphal + 1nmol sI 1	0.00218961			0.995547	0.00391862	-0.00537857	0.00477711	0.000579848	1.25659e-05	0.000543771
Lactulose	t=0 Hyphal + 1nmol sI 2	0.00260471			0.999757	-0.00590901	0.00113457	0.0030074	0.000319065	0.00117898	0.000512465
Lactulose	t=0 Hyphal + 1nmol sI 3	0.00414153			0.990185	0.00113576	0.0054963	0.00150585	0.000954433	-4.66123e-05	0.000769761
Lactulose	t=0 Hyphal + 1nmol sI 4	0.00220479	0.278516	0.0924446	0.99924	-0.00146027	-0.00470127	0.00471472	0.00148964	0.000315619	0.000401782
Lactulose	t=0 Yeast + 1nmol sI 1	0.00154511			0.999073	-0.000307026	-0.00264473	0.00098344	0.00285265	-0.000252044	0.000294409
Lactulose	t=0 Yeast + 1nmol sI 2	0.00239554			0.998344	-0.00173747	-3.35738e-05	-0.000882652	0.00340213	0.000226771	0.000680576
Lactulose	t=0 Yeast + 1nmol sI 3	0.00208027			0.998925	-0.00212718	-0.000571188	4.96538e-05	0.00360852	-0.000474594	0.000590179
Lactulose	t=0 Yeast + 1nmol sI 4	0.00311796	0.228472	0.0657112	0.998116	-0.00407046	0.000241479	0.00212173	0.00286219	-0.000106737	0.000835836
Lactulose	t=10 Hyphal + 1nmol sI 1	0.00299806			1.00056	-0.00711561	-0.000648929	0.00485791	0.000937519	0.00039219	0.00101951
Lactulose	t=10 Hyphal + 1nmol sI 2	0.0048041			0.994327	-0.00140137	-0.000420492	0.00330143	0.0016604	0.000676433	0.00185648
Lactulose	t=10 Hyphal + 1nmol sI 3	0.00261351			0.99698	0.000140963	-0.00212691	0.00258092	0.000983488	0.000529194	0.000911873
Lactulose	t=10 Hyphal + 1nmol sI 4	0.00365329	0.351724	0.0959303	0.991328	0.00340673	0.00139411	0.00171381	0.00120583	-5.02244e-05	0.00100186
Lactulose	t=10min Yeast + 1nmol sI 1	0.00254254			0.997806	-0.00182516	0.000389596	0.000343468	0.00191677	0.000614531	0.000755175
Lactulose	t=10min Yeast + 1nmol sI 2	0.00389285			0.996846	-0.00326703	0.00216935	-0.000954731	0.00261829	0.000851437	0.00173655
Lactulose	t=10min Yeast + 1nmol sI 3	0.00315659			0.998269	-0.00179469	-0.00202185	0.000482274	0.00339956	0.000264052	0.0014021
Lactulose	t=10min Yeast + 1nmol sI 4	0.00292955	0.313038	0.0568022	0.995983	-0.000186514	0.000237686	0.000611998	0.00215657	0.000356765	0.000840389
Lactulose	t=15min Hyphal + 1nmol sI 1	0.00359569			0.995085	-0.00103312	-0.000240585	0.00353664	0.00180748	-0.000183419	0.00102762
Lactulose	t=15min Hyphal + 1nmol sI 2	0.0028627			0.994803	0.00125735	-0.00116184	0.0026953	0.00192663	0.000426133	5.32397e-05
Lactulose	t=15min Hyphal + 1nmol sI 3	0.00250946			1.00058	-0.00670349	0.000184628	0.00314748	0.00214225	0.000515624	0.000133574
Lactulose	t=15min Hyphal + 1nmol sI 4	0.0045105	0.336959	0.0884976	0.989012	0.00554791	0.00157318	0.000362265	0.00178224	0.000182641	0.00153996
Lactulose	t=15min Yeast + 1nmol sI 1	0.00359045			0.995908	-0.000367605	-0.000610206	0.00083148	0.0020597	0.000673021	0.00150539
Lactulose	t=15min Yeast + 1nmol sI 2	0.00244395			0.999462	-0.00341103	-0.000501154	0.000644285	0.00288193	-7.40583e-05	0.000997791
Lactulose	t=15min Yeast + 1nmol sI 3	0.00271864			0.999254	-0.00305451	-0.00129193	0.00094681	0.00286929	2.55708e-05	0.0012508
Lactulose	t=15min Yeast + 1nmol sI 4	0.00338069	0.303343	0.0540814	0.993768	0.00163617	0.000294832	0.0010697	0.00198802	0.000560513	0.000682423
Lactulose	t=25min Hyphal + 1nmol sI 1	0.0023134			0.994208	0.00363818	-0.00128929	0.00151073	0.00150874	0.000288374	0.000135295
Lactulose	t=25min Hyphal + 1nmol sI 2	0.00349859			0.993573	0.00202824	-0.000631458	0.00183206	0.00204039	0.000380572	0.000777606
Lactulose	t=25min Hyphal + 1nmol sI 3	0.00301991			0.997373	-0.00319407	-0.000423229	0.00480912	0.000448446	-2.01339e-05	0.00100659
Lactulose	t=25min Hyphal + 1nmol sI 4	0.00358321	0.310378	0.0582371	0.995178	-0.00181045	0.000181264	0.00399512	0.00229771	-0.000822426	0.000980521
Lactulose	t=25min Yeast + 1nmol sI 1	0.00389707			0.995924	-0.00165658	0.000220043	0.000647106	0.00312289	0.000287869	0.00145445
Lactulose	t=25min Yeast + 1nmol sI 2	0.00183332			1.00497	-0.010131	1.48592e-05	0.00153304	0.00265309	-0.000140269	0.00109852
Lactulose	t=25min Yeast + 1nmol sI 3	0.00344997			0.995234	-0.000533311	0.00133362	0.000228931	0.00207997	0.000381929	0.00127493
Lactulose	t=25min Yeast + 1nmol sI 4	0.00428487	0.336631	0.107742	0.996811	-0.00214952	-0.00147159	0.00136341	0.00281852	0.000328792	0.00229895
Lactulose	t=30min Hyphal + 1nmol sI 1	0.00246238			0.99529	0.00194028	-0.00197051	0.00378158	9.61619e-05	0.000128805	0.000733602
Lactulose	t=30min Hyphal + 1nmol sI 2	0.00254123			0.998953	-0.00435371	-0.000256209	0.0037643	0.00131103	-8.66175e-05	0.000668264
Lactulose	t=30min Hyphal + 1nmol sI 3	0.00322664			0.992192	0.00418104	-0.00178688	0.00350253	0.00173557	-0.000247306	0.000423201
Lactulose	t=30min Hyphal + 1nmol sI 4	0.00302526	0.281388	0.0371006	0.996982	-0.000759693	-0.00328747	0.00507685	0.000703418	0.000270218	0.00101515
Lactulose	t=30min Yeast + 1nmol sI 1	0.00395863			0.995773	-0.00058048	-0.00136638	0.0012787	0.00283112	0.000482108	0.00158232
Lactulose	t=30min Yeast + 1nmol sI 2	0.00393638			0.996974	-0.00172256	-0.00108254	0.000598302	0.00251232	0.00065855	0.0020615
Lactulose	t=30min Yeast + 1nmol sI 3	0.00430211			1.00042	-0.00582809	-0.00164823	0.000319153	0.00273127	0.000974522	0.00303034
Lactulose	t=30min Yeast + 1nmol sI 4	0.00457871	0.419396	0.0306296	0.996346	-0.00368084	0.00130471	0.000534412	0.00277486	0.000483823	0.00223698
Lactulose	t=5min Hyphal + 1nmol sI 1	0.00431802			0.991798	0.00212401	0.000185652	0.00286583	0.00147025	0.00040387	0.00115249
Lactulose	t=5min Hyphal + 1nmol sI 2	0.00479491			0.991034	0.00145126	0.00196035	0.00262538	0.000879145	0.000292215	0.00175728
Lactulose	t=5min Hyphal + 1nmol sI 3	0.00298247			0.997507	-0.00184428	-0.00224438	0.00379547	0.00177104	0.000336247	0.000679342
Lactulose	t=5min Hyphal + 1nmol sI 4	0.00230238	0.359944	0.115593	0.997714	-0.000946657	-0.00200949	0.00336253	0.00145606	-0.000327158	0.000750645
Lactulose	t=5min Yeast + 1nmol sI 1	0.00389724			0.989253	0.00866638	-0.00192178	-0.000191426	0.0028991	0.000229411	0.00106524
Lactulose	t=5min Yeast + 1nmol sI 2	0.00238491			0.995827	0.00272995	-0.00234554	0.000842975	0.00179466	0.000342688	0.000808264
Lactulose	t=5min Yeast + 1nmol sI 3	0.00196067			1.00049	-0.00320158	-0.000938558	0.000135816	0.00218455	0.000290936	0.0010404
Lactulose	t=5min Yeast + 1nmol sI 4	0.00288993	0.278319	0.0834202	0.9958	0.00020299	0.000303811	0.000344524	0.00219113	0.000215305	0.000942392
AMP	Metabolite mix	0.434309			0	0.906278	-0.347873	-0.0252359	0.0312689	-0.00171558	-0.00175491	0.000246707	7.4089e-05	0.287143	0.151569
AMP	t=0 Hyphal + 1nmol sI 1	0.211882			0.571709	0.126426	-0.0412072	0.119284	-0.0414749	0.0757515	0.0864831	-0.0229739	0.0511796	0.0116425	0.0631804
AMP	t=0 Hyphal + 1nmol sI 2	0.198213			0.566027	0.0873037	0.103464	-0.0203285	0.0243317	0.058215	0.0415423	0.0728731	0.018214	0.0281682	0.0201889
AMP	t=0 Hyphal + 1nmol sI 3	0.239034			0.52214	0.103127	0.00538731	0.0656059	0.0412092	0.0718814	0.0361232	0.0252394	0.0282916	0.0743149	0.0266798
AMP	t=0 Hyphal + 1nmol sI 4	0.258783	22.6978	2.71551	0.567871	0.0379685	0.0126231	0.0222084	0.053019	0.0474148	0.0733257	0.0624922	0.0209784	0.0573772	0.0447213
AMP	t=0 Yeast + 1nmol sI 1	0.0127498			0.984623	-0.00713639	0.00634492	0.00193439	0.000755503	0.00168286	0.0015092	-0.000137084	0.00201133	0.00360299	0.00480922
AMP	t=0 Yeast + 1nmol sI 2	0.0105105			0.987019	-0.000827347	-0.00323669	0.00338932	0.00124565	0.00122338	0.00106521	0.00198745	0.000647439	0.00921399	-0.00172709
AMP	t=0 Yeast + 1nmol sI 3	0.0142268			0.982612	-0.00815286	0.00527113	0.00435088	-0.000187584	0.00246358	0.00194995	0.000977156	0.00363758	0.00315967	0.00391813
AMP	t=0 Yeast + 1nmol sI 4	0.015472	1.32398	0.213277	0.971427	0.00703577	0.00121572	0.00338649	0.000487245	0.00268839	0.000205047	0.0022712	0.00208686	0.00608556	0.00311083
AMP	t=10 Hyphal + 1nmol sI 1	0.318597			0.379929	0.117988	0.0340667	0.0746337	0.0399192	0.0800369	0.0529844	0.0482613	0.0554262	0.0505965	0.0661576
AMP	t=10 Hyphal + 1nmol sI 2	0.257857			0.507094	0.020699	0.0830434	0.0751296	0.0249653	0.0919321	0.0229139	0.0357423	0.0455315	0.0745406	0.0184082
AMP	t=10 Hyphal + 1nmol sI 3	0.297444			0.567994	-0.043256	0.0124596	0.0438864	0.0678092	0.114792	0.0389098	0.00823942	0.0436423	0.0795803	0.065943
AMP	t=10 Hyphal + 1nmol sI 4	0.263862	28.444	2.86701	0.503631	0.0317806	0.0762942	0.0613575	0.017257	0.054855	0.105696	0.0160149	0.0436749	0.0631894	0.0262493
AMP	t=10min Yeast + 1nmol sI 1	0.0403214			0.921524	-0.0007529	0.00742124	0.011919	0.00883196	0.0327775	0.00225263	0.00317341	0.000769709	0.00857231	0.00351138
AMP	t=10min Yeast + 1nmol sI 2	0.0375204			0.925682	0.00178454	0.00422764	0.00971122	0.00873747	0.0332156	0.0036262	0.00222869	0.00196583	0.00648887	0.00233184
AMP	t=10min Yeast + 1nmol sI 3	0.043884			0.909572	0.00519465	0.0128944	0.00290362	0.011325	0.039898	0.00132562	0.0023923	0.00277678	0.00973673	0.00198108
AMP	t=10min Yeast + 1nmol sI 4	0.0410993	4.07063	0.261726	0.917777	0.000618688	0.00837882	0.00932013	0.0098187	0.0371547	0.00237013	0.00272602	0.00178389	0.00748484	0.00256703
AMP	t=15min Hyphal + 1nmol sI 1	0.292009			0.380852	0.146566	0.000128205	0.0721144	0.110711	0.0746441	0.0224347	0.0717238	0.0409135	0.0222462	0.0576658
AMP	t=15min Hyphal + 1nmol sI 2	0.28047			0.505306	0.0365253	0.0528388	-0.00488574	0.0637818	0.120154	0.0184773	0.0275965	0.132199	0.0204383	0.0275685
AMP	t=15min Hyphal + 1nmol sI 3	0.27999			0.402368	0.077292	0.0842393	0.0448937	0.0499415	0.168419	0.0344489	0.0276533	0.0202248	0.0896735	0.000846656
AMP	t=15min Hyphal + 1nmol sI 4	0.304185	28.9163	1.1452	0.424383	0.0847778	0.0595242	0.0242055	0.0364055	0.136582	0.0502498	0.0487412	-0.00400354	0.0651307	0.0740038
AMP	t=15min Yeast + 1nmol sI 1	0.0491896			0.888575	0.0129124	0.0156415	0.0111435	0.0102663	0.0403711	0.00517885	0.00261005	0.00221996	0.00657041	0.00451123
AMP	t=15min Yeast + 1nmol sI 2	0.0430714			0.909926	0.00185211	0.0033356	0.0154403	0.0111372	0.0438775	0.00495282	0.00181031	0.00209985	0.00293725	0.00263102
AMP	t=15min Yeast + 1nmol sI 3	0.0473704			0.896468	0.00334217	0.0131604	0.0116145	0.0153775	0.0447404	0.00262188	0.00343146	0.00252331	0.00315923	0.00356143
AMP	t=15min Yeast + 1nmol sI 4	0.0449842	4.61539	0.268113	0.906149	-0.0022911	0.0151263	0.00876825	0.0135445	0.0416424	0.00427707	0.0026823	0.00176578	0.00873032	-0.000395165
AMP	t=25min Hyphal + 1nmol sI 1	0.337308			0.40423	0.0320675	0.0516449	0.0360025	0.0890794	0.113148	0.0418664	0.0910687	0.0305775	0.0287859	0.0815287
AMP	t=25min Hyphal + 1nmol sI 2	0.321651			0.351563	0.130419	0.0545887	0.00503124	0.0554659	0.163628	0.00601213	0.120147	0.0234592	0.0398172	0.0498689
AMP	t=25min Hyphal + 1nmol sI 3	0.292961			0.411843	0.0977995	0.0273878	0.0623636	0.0778236	0.0932521	0.0500541	0.0551258	0.0292323	0.0588506	0.0362673
AMP	t=25min Hyphal + 1nmol sI 4	0.330068	32.0497	1.94404	0.441957	0.0369445	0.00446054	0.0727406	0.00517927	0.191057	0.0570813	0.0409034	0.0144596	0.0360633	0.0991534
AMP	t=25min Yeast + 1nmol sI 1	0.0685593			0.848147	0.00652707	0.0176048	0.0197584	0.0203303	0.0616487	0.00867342	0.00587947	0.00387831	0.00473401	0.00281875
AMP	t=25min Yeast + 1nmol sI 2	0.0720353			0.843347	0.00710388	0.0165824	0.0226739	0.0186651	0.0616923	0.00913633	0.00637146	0.00439859	0.0059534	0.0040753
AMP	t=25min Yeast + 1nmol sI 3	0.0736928			0.832383	0.0129734	0.0194382	0.0240662	0.0179814	0.0646976	0.00898922	0.00497615	0.00638348	0.00348262	0.00462865
AMP	t=25min Yeast + 1nmol sI 4	0.0753319	7.24048	0.289546	0.829898	0.0140335	0.0233478	0.0159778	0.020313	0.0659788	0.0115107	0.00317724	0.00355614	0.00831279	0.00389416
AMP	t=30min Hyphal + 1nmol sI 1	0.263887			0.457207	0.010723	0.102418	0.0230621	0.0470329	0.213674	0.0428892	0.0249601	0.05547	0.00383021	0.0187332
AMP	t=30min Hyphal + 1nmol sI 2	0.274757			0.425758	0.0875437	0.07001	0.0229331	0.0342274	0.196131	0.0283049	0.0348602	0.0122849	0.0579538	0.0299931
AMP	t=30min Hyphal + 1nmol sI 3	0.302746			0.469634	-0.0068637	0.0456254	0.0415303	0.020412	0.223281	0.0634218	0.0146992	0.0324049	0.0807868	0.0150679
AMP	t=30min Hyphal + 1nmol sI 4	0.240523	27.0478	2.58218	0.515675	0.0187858	0.0770178	-0.0208284	0.0741205	0.20094	0.0443437	0.027922	0.0502897	-0.012532	0.0242664
AMP	t=30min Yeast + 1nmol sI 1	0.0959877			0.785558	0.0140833	0.0267771	0.0244506	0.0270403	0.0783528	0.0170647	0.00874567	0.00890972	0.00610277	0.00291517
AMP	t=30min Yeast + 1nmol sI 2	0.101279			0.77945	0.0143214	0.0231178	0.0255808	0.0271356	0.0826102	0.0200131	0.00834671	0.00703268	0.00478444	0.00760724
AMP	t=30min Yeast + 1nmol sI 3	0.10646			0.766004	0.0228138	0.0193615	0.0311162	0.0251615	0.0821406	0.0198997	0.0119659	0.00672161	0.00671723	0.00809789
AMP	t=30min Yeast + 1nmol sI 4	0.10686	10.2647	0.511562	0.760045	0.0274311	0.0188665	0.0302759	0.0304576	0.0811485	0.0175816	0.0155438	0.00610929	0.00353496	0.00900535
AMP	t=5min Hyphal + 1nmol sI 1	0.27501			0.488935	0.0828805	0.094718	-0.00209838	0.0192196	0.0740351	0.0338629	0.0546717	0.0450256	-0.00344562	0.112195
AMP	t=5min Hyphal + 1nmol sI 2	0.180853			0.522594	0.144373	0.0232857	0.0534205	0.064494	0.0818989	0.0253168	0.0668178	-0.00458458	0.0169313	0.00545251
AMP	t=5min Hyphal + 1nmol sI 3	0.293878			0.539164	0.0487579	0.0127899	0.018601	0.0285665	0.0971965	0.0462481	0.0146671	0.039496	0.0328673	0.121646
AMP	t=5min Hyphal + 1nmol sI 4	0.267253	25.4249	5.01915	0.476495	0.136546	-0.0567397	0.135104	-0.0212102	0.154165	-0.0241679	0.0537824	0.040149	0.0532607	0.0526157
AMP	t=5min Yeast + 1nmol sI 1	0.0281359			0.940351	0.00740323	-0.000963863	0.010657	0.00561082	0.024734	0.00284948	0.00227573	0.00103739	0.00397981	0.00206549
AMP	t=5min Yeast + 1nmol sI 2	0.0296657			0.94202	-0.000538191	0.00787201	0.00439399	0.00580187	0.0277537	0.00238563	0.00176312	0.00172754	0.00239098	0.00442986
AMP	t=5min Yeast + 1nmol sI 3	0.0344151			0.934697	-0.00331658	0.0108776	0.00528895	0.00848913	0.028756	0.000629484	0.00204842	0.00239223	0.0065229	0.00361489
AMP	t=5min Yeast + 1nmol sI 4	0.0361663	3.20958	0.380939	0.935246	-0.00733964	0.0103489	0.0102778	0.00565318	0.0266698	0.00360568	0.000642131	0.00257879	0.00842212	0.00389518

## Sheet: T0 T2 T4 T24h
Table S3: Polar metabolites identified by GC-MS.
Species	Labelling Source	Sample Name	Labelling %	Average	STDEV	m0	m1	m2	m3	m4	m5	m6
Pyruvate		Hyphae t0 + 1 nmol sI 1	-0.000120579			1.00666	-0.0115974	0.00358806	0.00135319
Pyruvate		Hyphae t0 + 1 nmol sI 2	0.00303465			1.00255	-0.0119176	0.00708387	0.00228459
Pyruvate		Hyphae t0 + 1 nmol sI 3	0.000403711			1.00684	-0.0128179	0.00391398	0.00206701
Pyruvate		Hyphae t0 + 1 nmol sI 4	-0.000191246	0.0781634	0.152527	1.00703	-0.0115895	0.00265632	0.00190104
Pyruvate		Hyphae t2 + 1 nmol sI 1	0.000278178			1.00778	-0.0133747	0.00257074	0.00302257
Pyruvate		Hyphae t2 + 1 nmol sI 2	0.00100299			1.00683	-0.0133382	0.00316655	0.00333801
Pyruvate		Hyphae t2 + 1 nmol sI 3	0.00181712			1.00595	-0.0134268	0.0035378	0.0039342
Pyruvate		Hyphae t2 + 1 nmol sI 4	0.0018556	0.123847	0.0751287	1.00449	-0.0114364	0.00382105	0.00312036
Pyruvate		Hyphae t24 + 1 nmol sI 1	0.00735321			0.996675	-0.00901432	0.00594368	0.00639552
Pyruvate		Hyphae t24 + 1 nmol sI 2	0.00274826			1.00311	-0.0102342	0.00290086	0.00422576
Pyruvate		Hyphae t24 + 1 nmol sI 3	0.00542501			1.00032	-0.0103035	0.00338084	0.00660561
Pyruvate		Hyphae t24 + 1 nmol sI 4	0.000331052	0.396438	0.307125	1.00766	-0.0127391	0.00150339	0.00357516
Pyruvate		Hyphae t4 + 1 nmol sI 1	0.000517019			1.00605	-0.0112625	0.00281787	0.0023926
Pyruvate		Hyphae t4 + 1 nmol sI 2	0.00214566			1.00398	-0.0109103	0.00344369	0.00348663
Pyruvate		Hyphae t4 + 1 nmol sI 3	0.000903633			1.00597	-0.0119877	0.00334272	0.00267105
Pyruvate		Hyphae t4 + 1 nmol sI 4	0.00223239	0.144967	0.0868916	1.00384	-0.0106619	0.00311087	0.00371242
Pyruvate		Metabolite Mix + 10 nmol Gluconic/Galactonic	0.0239365			0.973406	-0.0100068	0.0279872	0.00861399
Pyruvate		Metabolite mix gluconic acid 10nmol galacto	0.015853			0.98403	-0.0113752	0.0231008	0.0042442
Pyruvate		t0 + 1nmol sI 1	0.00140641			1.01332	-0.0250219	0.00585931	0.00584083
Pyruvate		t0 + 1nmol sI 2	0.00233438			1.0052	-0.0150895	0.00758149	0.00230989
Pyruvate		t0 + 1nmol sI 3	3.10783e-05			1.012	-0.0204559	0.0048044	0.00364677
Pyruvate		t0 + 1nmol sI 4	0.00662929	0.260029	0.284779	0.997527	-0.0117774	0.0110865	0.00316408
Pyruvate		t2 + 13C6 Glc + 1nmol sI 1	0.276571			0.670901	0.0393747	0.0788352	0.210889
Pyruvate		t2 + 13C6 Glc + 1nmol sI 2	0.302791			0.633397	0.042138	0.10716	0.217304
Pyruvate		t2 + 13C6 Glc + 1nmol sI 3	0.324498			0.591204	0.0579947	0.136903	0.213898
Pyruvate		t2 + 13C6 Glc + 1nmol sI 4	0.337224	31.0271	2.65867	0.581969	0.0405425	0.161335	0.216153
Pyruvate		t24 + 13C6 Glc + 1nmol 1	0.155974			0.810055	0.00529567	0.0913208	0.0933288
Pyruvate		t24 + 13C6 Glc + 1nmol 2	0.115382			0.86179	0.0212858	0.0259124	0.091012
Pyruvate		t24 + 13C6 Glc + 1nmol 3	0.116757			0.838011	0.0341759	0.0673453	0.0604677
Pyruvate		t24 + 13C6 Glc + 1nmol 4	0.107911	12.4006	2.16637	0.869216	-0.00209938	0.0728164	0.0600669
Pyruvate		t4 + 13C6 Glc + 1nmol 1	0.359754			0.59002	0.0389856	0.0727065	0.298287
Pyruvate		t4 + 13C6 Glc + 1nmol 2	0.358289			0.579765	0.0452944	0.0952483	0.279692
Pyruvate		t4 + 13C6 Glc + 1nmol 3	0.364707			0.566672	0.0577442	0.0903732	0.28521
Pyruvate		t4 + 13C6 Glc + 1nmol 4	0.370602	36.3338	0.556713	0.583912	0.0376355	0.0611863	0.317266
Lactate		Hyphae t0 + 1 nmol sI 1	-0.0380077			1.04011	-0.00420471	-0.0359053
Lactate		Hyphae t0 + 1 nmol sI 2	-0.0383025			1.03959	-0.00257299	-0.037016
Lactate		Hyphae t0 + 1 nmol sI 3	-0.0366879			1.03685	-0.000317089	-0.0365294
Lactate		Hyphae t0 + 1 nmol sI 4	-0.0373188	-3.75792	0.0723166	1.03738	-0.000123501	-0.0372571
Lactate		Hyphae t2 + 1 nmol sI 1	-0.0362447			1.03539	0.0017099	-0.0370996
Lactate		Hyphae t2 + 1 nmol sI 2	-0.0368885			1.03661	0.00055923	-0.0371681
Lactate		Hyphae t2 + 1 nmol sI 3	-0.0376184			1.03814	-0.00103778	-0.0370995
Lactate		Hyphae t2 + 1 nmol sI 4	-0.036474	-3.68064	0.0603338	1.03573	0.00148837	-0.0372182
Lactate		Hyphae t24 + 1 nmol sI 1	-0.038323			1.04183	-0.00701414	-0.0348159
Lactate		Hyphae t24 + 1 nmol sI 2	-0.0356108			1.03431	0.00260818	-0.0369149
Lactate		Hyphae t24 + 1 nmol sI 3	-0.0358485			1.03629	-0.000887625	-0.0354046
Lactate		Hyphae t24 + 1 nmol sI 4	-0.0364107	-3.65482	0.122977	1.03724	-0.00165532	-0.035583
Lactate		Hyphae t4 + 1 nmol sI 1	-0.0375507			1.03767	-0.000246127	-0.0374276
Lactate		Hyphae t4 + 1 nmol sI 2	-0.0389642			1.04117	-0.00440752	-0.0367604
Lactate		Hyphae t4 + 1 nmol sI 3	-0.0386253			1.04022	-0.00319141	-0.0370296
Lactate		Hyphae t4 + 1 nmol sI 4	-0.0373222	-3.81156	0.0801743	1.03814	-0.0016327	-0.0365059
Lactate		Metabolite Mix + 10 nmol Gluconic/Galactonic	-0.0272018			1.03108	-0.00775436	-0.0233246
Lactate		Metabolite mix gluconic acid 10nmol galacto	-0.0181893			1.02097	-0.00555314	-0.0154127
Lactate		t0 + 1nmol sI 1	-0.0337736			1.03548	-0.00341523	-0.032066
Lactate		t0 + 1nmol sI 2	-0.0346148			1.03939	-0.00955564	-0.0298369
Lactate		t0 + 1nmol sI 3	-0.0336585			1.03296	0.00140653	-0.0343618
Lactate		t0 + 1nmol sI 4	-0.0361488	-3.45489	0.114861	1.03626	-0.000224012	-0.0360368
Lactate		t2 + 13C6 Glc + 1nmol sI 1	-0.0334971			1.04261	-0.0182338	-0.0243802
Lactate		t2 + 13C6 Glc + 1nmol sI 2	-0.0345407			1.04531	-0.0215392	-0.0237711
Lactate		t2 + 13C6 Glc + 1nmol sI 3	-0.0296463			1.03759	-0.0158819	-0.0217054
Lactate		t2 + 13C6 Glc + 1nmol sI 4	-0.0385993	-3.40709	0.368027	1.04752	-0.0178352	-0.0296816
Lactate		t24 + 13C6 Glc + 1nmol 1	-0.0295694			1.02856	0.00201955	-0.0305792
Lactate		t24 + 13C6 Glc + 1nmol 2	-0.0283848			1.02731	0.00214923	-0.0294594
Lactate		t24 + 13C6 Glc + 1nmol 3	-0.0234996			1.02124	0.004519	-0.0257591
Lactate		t24 + 13C6 Glc + 1nmol 4	-0.0304294	-2.79708	0.309641	1.0331	-0.00534303	-0.0277579
Lactate		t4 + 13C6 Glc + 1nmol 1	-0.0361374			1.04422	-0.0161598	-0.0280575
Lactate		t4 + 13C6 Glc + 1nmol 2	-0.0256701			1.03015	-0.00896737	-0.0211864
Lactate		t4 + 13C6 Glc + 1nmol 3	-0.0264161			1.03272	-0.0126015	-0.0201153
Lactate		t4 + 13C6 Glc + 1nmol 4	-0.0304094	-2.96582	0.479445	1.03746	-0.0141029	-0.0233579
Alanine		Hyphae t0 + 1 nmol sI 1	0.00262469			0.994816	0.00511933	6.50253e-05
Alanine		Hyphae t0 + 1 nmol sI 2	0.00336989			0.994021	0.00521757	0.000761101
Alanine		Hyphae t0 + 1 nmol sI 3	0.00343495			0.993458	0.00621335	0.000328273
Alanine		Hyphae t0 + 1 nmol sI 4	0.00203721	0.286668	0.0664008	0.995818	0.00429027	-0.000107922
Alanine		Hyphae t2 + 1 nmol sI 1	0.094998			0.898333	0.013339	0.0883285
Alanine		Hyphae t2 + 1 nmol sI 2	0.0913235			0.903434	0.010486	0.0860805
Alanine		Hyphae t2 + 1 nmol sI 3	0.0935377			0.900242	0.0124407	0.0873173
Alanine		Hyphae t2 + 1 nmol sI 4	0.0891632	9.22556	0.25558	0.90488	0.0119135	0.0832064
Alanine		Hyphae t24 + 1 nmol sI 1	0.0178898			0.977464	0.00929222	0.0132437
Alanine		Hyphae t24 + 1 nmol sI 2	0.0188617			0.976848	0.00858158	0.0145709
Alanine		Hyphae t24 + 1 nmol sI 3	0.0182259			0.977119	0.00931061	0.0135706
Alanine		Hyphae t24 + 1 nmol sI 4	0.0188036	1.84453	0.0468482	0.97634	0.00971215	0.0139476
Alanine		Hyphae t4 + 1 nmol sI 1	0.0640986			0.930711	0.0103815	0.0589078
Alanine		Hyphae t4 + 1 nmol sI 2	0.0623643			0.932976	0.00932005	0.0577043
Alanine		Hyphae t4 + 1 nmol sI 3	0.0611696			0.933758	0.0101456	0.0560968
Alanine		Hyphae t4 + 1 nmol sI 4	0.0619711	6.24009	0.123616	0.933278	0.00950229	0.0572199
Alanine		Metabolite Mix + 10 nmol Gluconic/Galactonic	0.00256623			0.99507	0.00472701	0.000202725
Alanine		Metabolite mix gluconic acid 10nmol galacto	0.00333788			0.994262	0.00480004	0.000937864
Alanine		t0 + 1nmol sI 1	0.00308216			0.994075	0.00568546	0.000239432
Alanine		t0 + 1nmol sI 2	0.00377861			0.993206	0.00602991	0.000763653
Alanine		t0 + 1nmol sI 3	0.0038976			0.993018	0.00616782	0.000813689
Alanine		t0 + 1nmol sI 4	0.00370597	0.361608	0.0364608	0.993221	0.00614664	0.00063265
Alanine		t2 + 13C6 Glc + 1nmol sI 1	0.556386			0.396908	0.0934127	0.509679
Alanine		t2 + 13C6 Glc + 1nmol sI 2	0.555085			0.397414	0.095002	0.507584
Alanine		t2 + 13C6 Glc + 1nmol sI 3	0.554834			0.397417	0.095498	0.507085
Alanine		t2 + 13C6 Glc + 1nmol sI 4	0.557864	55.6042	0.139187	0.393969	0.0963346	0.509696
Alanine		t24 + 13C6 Glc + 1nmol 1	0.051066			0.930065	0.0377389	0.0321966
Alanine		t24 + 13C6 Glc + 1nmol 2	0.0499664			0.930958	0.038152	0.0308904
Alanine		t24 + 13C6 Glc + 1nmol 3	0.0507144			0.931062	0.0364474	0.0324907
Alanine		t24 + 13C6 Glc + 1nmol 4	0.0495354	5.03206	0.0695886	0.932464	0.0360009	0.0315349
Alanine		t4 + 13C6 Glc + 1nmol 1	0.617281			0.335096	0.0952464	0.569658
Alanine		t4 + 13C6 Glc + 1nmol 2	0.621785			0.331047	0.0943369	0.574616
Alanine		t4 + 13C6 Glc + 1nmol 3	0.617853			0.334694	0.0949058	0.5704
Alanine		t4 + 13C6 Glc + 1nmol 4	0.619031	61.8988	0.200209	0.334313	0.0933128	0.572375
Valine		Hyphae t0 + 1 nmol sI 1	0.00424419			0.990591	0.00380014	0.00428067	0.000697222	0.000630904
Valine		Hyphae t0 + 1 nmol sI 2	0.00357561			0.993984	0.000905581	0.00265679	0.00172942	0.000723759
Valine		Hyphae t0 + 1 nmol sI 3	0.00556875			0.988409	0.00299477	0.00737885	0.000348881	0.000868975
Valine		Hyphae t0 + 1 nmol sI 4	0.00357328	0.424046	0.0940128	0.994235	-0.000608494	0.00494087	0.000711938	0.000721017
Valine		Hyphae t2 + 1 nmol sI 1	0.00679366			0.987847	0.000858912	0.00915076	0.000559939	0.00158359
Valine		Hyphae t2 + 1 nmol sI 2	0.00518681			0.993778	-0.00289838	0.00531723	0.00220224	0.00160111
Valine		Hyphae t2 + 1 nmol sI 3	0.00626267			0.990799	-0.00216496	0.00901874	0.000210737	0.00213649
Valine		Hyphae t2 + 1 nmol sI 4	0.0061029	0.608651	0.0668537	0.987621	0.00297629	0.008088	-2.02122e-06	0.00131635
Valine		Hyphae t24 + 1 nmol sI 1	0.00697311			0.983264	0.0072933	0.00854378	8.42164e-05	0.000814733
Valine		Hyphae t24 + 1 nmol sI 2	0.00492757			0.989643	0.00385306	0.00472059	0.000718075	0.00106545
Valine		Hyphae t24 + 1 nmol sI 3	0.00439084			0.991066	0.0030063	0.00436067	0.00043136	0.00113541
Valine		Hyphae t24 + 1 nmol sI 4	0.00389754	0.504727	0.135104	0.992039	0.0020351	0.00504162	6.49735e-05	0.000819229
Valine		Hyphae t4 + 1 nmol sI 1	0.00515534			0.992286	-0.00154774	0.00660544	0.00166733	0.000989056
Valine		Hyphae t4 + 1 nmol sI 2	0.00633418			0.985698	0.00733798	0.00406172	0.00173365	0.00116859
Valine		Hyphae t4 + 1 nmol sI 3	0.00706363			0.986156	0.00360352	0.00758546	0.00114078	0.00151444
Valine		Hyphae t4 + 1 nmol sI 4	0.00607455	0.615693	0.0788142	0.987808	0.00362782	0.00620717	0.00117066	0.00118602
Valine		Metabolite Mix + 10 nmol Gluconic/Galactonic	0.00409468			0.99123	0.00330339	0.00410266	0.000587102	0.000777182
Valine		Metabolite mix gluconic acid 10nmol galacto	0.00407484			0.99309	0.000324753	0.0038792	0.00260762	9.83376e-05
Valine		t0 + 1nmol sI 1	0.00835232			0.989018	-0.00146107	0.00254611	0.00981109	8.62121e-05
Valine		t0 + 1nmol sI 2	0.00965948			0.981573	0.00463197	0.00878929	0.00359528	0.00141038
Valine		t0 + 1nmol sI 3	0.00708239			0.988831	0.00296409	0.000754947	0.00594586	0.0015045
Valine		t0 + 1nmol sI 4	0.00802689	0.828027	0.10656	0.988928	-0.00188029	0.00548745	0.00684688	0.000618076
Valine		t2 + 13C6 Glc + 1nmol sI 1	0.15833			0.700471	0.0508194	0.200476	0.0113862	0.0368473
Valine		t2 + 13C6 Glc + 1nmol sI 2	0.160788			0.693637	0.0586057	0.196417	0.0136482	0.0376923
Valine		t2 + 13C6 Glc + 1nmol sI 3	0.156333			0.700706	0.053296	0.201642	0.00867124	0.0356848
Valine		t2 + 13C6 Glc + 1nmol sI 4	0.159814	15.8816	0.193961	0.698485	0.0501593	0.199496	0.0173338	0.0345255
Valine		t24 + 13C6 Glc + 1nmol 1	0.0271976			0.949146	0.0133086	0.0196646	0.0153706	0.00251021
Valine		t24 + 13C6 Glc + 1nmol 2	0.0277427			0.948274	0.0135554	0.0213566	0.0125537	0.00426023
Valine		t24 + 13C6 Glc + 1nmol 3	0.0270122			0.955223	0.00510525	0.0180373	0.0196677	0.00196648
Valine		t24 + 13C6 Glc + 1nmol 4	0.027034	2.72466	0.03409	0.955027	0.00583334	0.0214526	0.0113505	0.00633648
Valine		t4 + 13C6 Glc + 1nmol 1	0.18976			0.650761	0.0599169	0.218498	0.0211679	0.0496564
Valine		t4 + 13C6 Glc + 1nmol 2	0.187192			0.656868	0.0544145	0.221365	0.0177881	0.0495644
Valine		t4 + 13C6 Glc + 1nmol 3	0.187785			0.653978	0.0569061	0.223835	0.0145587	0.0507213
Valine		t4 + 13C6 Glc + 1nmol 4	0.185882	18.7655	0.161331	0.662141	0.0494211	0.220656	0.0183324	0.0494493
Leucine		Hyphae t0 + 1 nmol sI 1	0.0182334			0.965849	0.0196895	-0.00182499	0.0031694	-3.20393e-05	0.0131495
Leucine		Hyphae t0 + 1 nmol sI 2	0.0200763			0.963726	0.0167403	0.0019173	0.00405792	0.000161517	0.0133974
Leucine		Hyphae t0 + 1 nmol sI 3	0.0189473			0.965833	0.0151436	0.00245971	0.00388178	0.000382544	0.0122996
Leucine		Hyphae t0 + 1 nmol sI 4	0.0136399	1.77242	0.282661	0.968701	0.0194378	0.00207797	0.00207806	0.000153124	0.00755183
Leucine		Hyphae t2 + 1 nmol sI 1	0.0147626			0.966739	0.0202254	0.00266055	0.00170623	0.000195835	0.00847287
Leucine		Hyphae t2 + 1 nmol sI 2	0.00896482			0.972614	0.0208178	0.00115957	0.0024911	0.000373466	0.002544
Leucine		Hyphae t2 + 1 nmol sI 3	0.00942106			0.974947	0.0171078	0.000685105	0.00379094	8.89755e-05	0.0033797
Leucine		Hyphae t2 + 1 nmol sI 4	0.00800909	1.02894	0.303961	0.975137	0.0188595	0.00146298	0.00206638	0.000312032	0.00216254
Leucine		Hyphae t24 + 1 nmol sI 1	0.0107804			0.972217	0.0177153	0.00242389	0.00385077	-0.000821967	0.00461495
Leucine		Hyphae t24 + 1 nmol sI 2	0.00816214			0.976079	0.0182966	-0.000227836	0.00316858	-4.69523e-05	0.00273036
Leucine		Hyphae t24 + 1 nmol sI 3	0.00970649			0.976735	0.0146009	-0.000314962	0.0050387	0.000254326	0.00368562
Leucine		Hyphae t24 + 1 nmol sI 4	0.00771138	0.909011	0.141412	0.977794	0.0165698	0.000101121	0.00293226	2.5316e-05	0.00257736
Leucine		Hyphae t4 + 1 nmol sI 1	0.00739983			0.975999	0.0178237	0.0026466	0.00211577	-0.000458334	0.00187365
Leucine		Hyphae t4 + 1 nmol sI 2	0.00718492			0.975729	0.0202652	-0.000211668	0.00239707	0.000209977	0.00161032
Leucine		Hyphae t4 + 1 nmol sI 3	0.00675355			0.978362	0.0174589	-0.000927925	0.00386363	-0.000356211	0.00159972
Leucine		Hyphae t4 + 1 nmol sI 4	0.00806128	0.734989	0.0545103	0.975601	0.019718	-0.00155106	0.00360764	0.000255931	0.00236877
Leucine		Metabolite Mix + 10 nmol Gluconic/Galactonic	0.008749			0.977979	0.0148114	0.00184558	0.000760531	5.49123e-05	0.00454822
Leucine		Metabolite mix gluconic acid 10nmol galacto	0.00825968			0.978689	0.0148718	0.00151228	0.00058723	5.87064e-05	0.00428109
Leucine		t0 + 1nmol sI 1	0.0271348			0.953894	0.015894	0.00660563	0.00630631	-0.00114855	0.0184488
Leucine		t0 + 1nmol sI 2	0.0196561			0.960986	0.0165114	0.00536793	0.00719522	0.000248895	0.00969042
Leucine		t0 + 1nmol sI 3	0.0198146			0.965079	0.013159	0.00343226	0.00575255	0.00109381	0.0114833
Leucine		t0 + 1nmol sI 4	0.015756	2.05904	0.474956	0.960437	0.0233125	0.00425275	0.00695436	-0.000882657	0.00592592
Leucine		t2 + 13C6 Glc + 1nmol sI 1	0.0477487			0.908643	0.027433	0.0257136	0.00912194	0.0129238	0.0161645
Leucine		t2 + 13C6 Glc + 1nmol sI 2	0.0770759			0.85476	0.0439507	0.0426806	0.0134413	0.0100935	0.0350739
Leucine		t2 + 13C6 Glc + 1nmol sI 3	0.0416053			0.905648	0.0418832	0.0219726	0.0103743	0.00953369	0.0105881
Leucine		t2 + 13C6 Glc + 1nmol sI 4	0.084127	6.26392	2.10894	0.856524	0.0339035	0.0363026	0.0211009	0.0100209	0.042148
Leucine		t24 + 13C6 Glc + 1nmol 1	0.141067			0.763883	0.0563368	0.0628062	0.0274129	0.00665574	0.0829051
Leucine		t24 + 13C6 Glc + 1nmol 2	0.110437			0.808927	0.0608962	0.0334944	0.0268647	0.00537993	0.0644373
Leucine		t24 + 13C6 Glc + 1nmol 3	0.115819			0.818452	0.0523198	0.0225596	0.0234752	0.00473292	0.07846
Leucine		t24 + 13C6 Glc + 1nmol 4	0.105306	11.8157	1.58649	0.823414	0.0535859	0.0287339	0.0311552	-0.00645905	0.0695696
Leucine		t4 + 13C6 Glc + 1nmol 1	0.055062			0.865727	0.0651866	0.0345873	0.00851591	0.0145141	0.0114689
Leucine		t4 + 13C6 Glc + 1nmol 2	0.0966402			0.829485	0.0522557	0.0300586	0.0265337	0.017107	0.0445598
Leucine		t4 + 13C6 Glc + 1nmol 3	0.0604485			0.870634	0.0559947	0.0288073	0.00927606	0.0156346	0.0196533
Leucine		t4 + 13C6 Glc + 1nmol 4	0.0656757	6.94566	1.86332	0.867131	0.0528017	0.0305617	0.00978573	0.0135029	0.0262169
Isoleucine		Hyphae t0 + 1 nmol sI 1	0.00353595			0.996601	-0.00279118	0.00256114	0.00124051	0.000317053	0.00207178
Isoleucine		Hyphae t0 + 1 nmol sI 2	0.00422312			0.991919	0.00234526	0.00253116	0.00097072	0.000375929	0.00185843
Isoleucine		Hyphae t0 + 1 nmol sI 3	0.00342175			0.995663	-0.00177432	0.0031081	0.0010324	0.000282266	0.00168812
Isoleucine		Hyphae t0 + 1 nmol sI 4	0.00421151	0.384808	0.0428921	0.991562	0.00233176	0.00323798	0.000871066	0.000347832	0.00164906
Isoleucine		Hyphae t2 + 1 nmol sI 1	0.00461467			0.992014	0.000813699	0.00352379	0.0012011	0.000628975	0.00181857
Isoleucine		Hyphae t2 + 1 nmol sI 2	0.00537414			0.988147	0.00461722	0.00353933	0.00131317	0.000680136	0.00170295
Isoleucine		Hyphae t2 + 1 nmol sI 3	0.00417378			0.994252	-0.00177205	0.00384672	0.00138518	0.000647195	0.00164063
Isoleucine		Hyphae t2 + 1 nmol sI 4	0.00498587	0.478711	0.0513167	0.990556	0.00142262	0.0045941	0.00111335	0.00059332	0.00172104
Isoleucine		Hyphae t24 + 1 nmol sI 1	0.00369714			0.994947	-0.000622405	0.00210158	0.00128458	0.000392563	0.00189619
Isoleucine		Hyphae t24 + 1 nmol sI 2	0.0033335			0.995432	-0.00100963	0.00243345	0.00127262	0.00036725	0.00150467
Isoleucine		Hyphae t24 + 1 nmol sI 3	0.00554063			0.986087	0.00710961	0.00375038	0.000863414	0.000443374	0.00174581
Isoleucine		Hyphae t24 + 1 nmol sI 4	0.00364592	0.40543	0.100384	0.992733	0.00198349	0.00264724	0.000956156	0.000318627	0.00136173
Isoleucine		Hyphae t4 + 1 nmol sI 1	0.00494511			0.989458	0.00379806	0.00329455	0.00120472	0.000496677	0.00174751
Isoleucine		Hyphae t4 + 1 nmol sI 2	0.00402187			0.993883	-0.000435721	0.00297863	0.0013822	0.000516931	0.00167469
Isoleucine		Hyphae t4 + 1 nmol sI 3	0.00466367			0.990302	0.00283901	0.00373269	0.00110843	0.000400479	0.00161735
Isoleucine		Hyphae t4 + 1 nmol sI 4	0.00395573	0.43966	0.0485451	0.993987	-0.00051423	0.00307766	0.00130101	0.000508858	0.00163982
Isoleucine		Metabolite Mix + 10 nmol Gluconic/Galactonic	0.00421131			0.990507	0.0036073	0.00327588	0.000968498	0.000213836	0.00142733
Isoleucine		Metabolite mix gluconic acid 10nmol galacto	0.00411912			0.99237	0.00154726	0.00297769	0.00109058	0.000248995	0.00176505
Isoleucine		t0 + 1nmol sI 1	0.00800009			0.985973	0.00471356	0.00250678	0.00142876	0.000900478	0.00447703
Isoleucine		t0 + 1nmol sI 2	0.00705304			0.99213	-0.00294243	0.0043915	0.000892293	0.000896385	0.00463244
Isoleucine		t0 + 1nmol sI 3	0.00541709			0.991678	0.00182532	0.00164769	0.000789071	0.000704314	0.00335606
Isoleucine		t0 + 1nmol sI 4	0.00563608	0.652657	0.122098	0.991044	0.00105576	0.00298396	0.00152084	0.00038221	0.00301307
Isoleucine		t2 + 13C6 Glc + 1nmol sI 1	0.218038			0.60477	0.0513214	0.159264	0.0684704	0.0659378	0.0502357
Isoleucine		t2 + 13C6 Glc + 1nmol sI 2	0.217914			0.606318	0.049711	0.1593	0.067599	0.0669027	0.05017
Isoleucine		t2 + 13C6 Glc + 1nmol sI 3	0.216042			0.607166	0.0491597	0.161068	0.0695972	0.0649231	0.0480862
Isoleucine		t2 + 13C6 Glc + 1nmol sI 4	0.218858	21.7713	0.119021	0.605999	0.0488566	0.159786	0.0666103	0.0677064	0.0510411
Isoleucine		t24 + 13C6 Glc + 1nmol 1	0.0391318			0.942821	0.00554794	0.0129343	0.00983632	0.00956766	0.0192926
Isoleucine		t24 + 13C6 Glc + 1nmol 2	0.0450673			0.937329	0.00397811	0.0153459	0.00889931	0.00826856	0.0261789
Isoleucine		t24 + 13C6 Glc + 1nmol 3	0.0341233			0.946062	0.00470304	0.0185545	0.00872772	0.00714139	0.0148111
Isoleucine		t24 + 13C6 Glc + 1nmol 4	0.0471004	4.13557	0.58887	0.932245	0.00553328	0.0176863	0.00940164	0.00927608	0.0258573
Isoleucine		t4 + 13C6 Glc + 1nmol 1	0.222707			0.64107	0.0304602	0.120399	0.0647142	0.0686518	0.0747054
Isoleucine		t4 + 13C6 Glc + 1nmol 2	0.221167			0.641192	0.0327357	0.117391	0.0691788	0.0667323	0.0727701
Isoleucine		t4 + 13C6 Glc + 1nmol 3	0.223813			0.635129	0.0371078	0.117165	0.0670144	0.0713365	0.0722476
Isoleucine		t4 + 13C6 Glc + 1nmol 4	0.219501	22.1797	0.187611	0.641116	0.0358051	0.117726	0.066062	0.0683909	0.0709
Proline		Hyphae t0 + 1 nmol sI 1	0.0196829			0.95619	0.00882509	0.0357952	-0.00155832	0.000747746
Proline		Hyphae t0 + 1 nmol sI 2	0.0383688			0.933696	0.00465291	0.0356588	0.0264638	-0.000471693
Proline		Hyphae t0 + 1 nmol sI 3	0.0597622			0.88961	0.0262835	0.0338148	0.056032	-0.00574009
Proline		Hyphae t0 + 1 nmol sI 4	0.0286464	3.66151	1.7215	0.945076	0.0113142	0.0309008	0.00936789	0.00334151
Proline		Hyphae t2 + 1 nmol sI 1	0.0284867			0.948749	0.00478992	0.0304054	0.0158781	0.000177966
Proline		Hyphae t2 + 1 nmol sI 2	0.0289442			0.944671	0.0104889	0.0248925	0.0242869	-0.00433947
Proline		Hyphae t2 + 1 nmol sI 3	0.0322452			0.937512	0.016557	0.029211	0.0128785	0.00384156
Proline		Hyphae t2 + 1 nmol sI 4	0.021384	2.7765	0.457166	0.969459	-0.012846	0.0350029	0.00515811	0.00322547
Proline		Hyphae t24 + 1 nmol sI 1	0.0290774			0.948996	0.0137091	0.0112641	0.0240519	0.00197914
Proline		Hyphae t24 + 1 nmol sI 2	0.0224103			0.968706	-0.0118212	0.0324428	0.00611174	0.00456039
Proline		Hyphae t24 + 1 nmol sI 3	0.0423132			0.937692	0.00121063	0.0257291	0.0248888	0.0104794
Proline		Hyphae t24 + 1 nmol sI 4	0.0319972	3.14495	0.827956	0.954702	-0.0190013	0.0410032	0.0282002	-0.00490427
Proline		Hyphae t4 + 1 nmol sI 1	0.0258747			0.939339	0.0302793	0.0173877	0.0135323	-0.000538239
Proline		Hyphae t4 + 1 nmol sI 2	0.0309681			0.942878	0.00382941	0.0410351	0.0110564	0.0012009
Proline		Hyphae t4 + 1 nmol sI 3	0.0234025			0.964766	-0.0111178	0.031455	0.0177692	-0.00287245
Proline		Hyphae t4 + 1 nmol sI 4	0.0281354	2.70952	0.322529	0.947272	0.00724887	0.0289327	0.0187603	-0.00221341
Proline		Metabolite Mix + 10 nmol Gluconic/Galactonic	0.0263038			0.952003	-0.00642791	0.0505697	0.00491787	-0.00106241
Proline		Metabolite mix gluconic acid 10nmol galacto	0.0415326			0.930301	-0.00274191	0.0477766	0.0253377	-0.000673586
Proline		t0 + 1nmol sI 1	0.068699			0.898459	-0.00566466	0.0336917	0.0809776	-0.00746389
Proline		t0 + 1nmol sI 2	0.0416002			0.935754	-0.00542661	0.0402481	0.0263677	0.00305698
Proline		t0 + 1nmol sI 3	0.0489159			0.924931	-0.0057717	0.0388868	0.0441524	-0.00219893
Proline		t0 + 1nmol sI 4	0.0443874	5.09006	1.22426	0.926057	-0.000252188	0.0468967	0.0251847	0.00211358
Proline		t2 + 13C6 Glc + 1nmol sI 1	0.073285			0.885921	0.0132692	0.0528414	0.0176873	0.0302815
Proline		t2 + 13C6 Glc + 1nmol sI 2	0.0958694			0.858023	0.00644417	0.0628781	0.039343	0.033312
Proline		t2 + 13C6 Glc + 1nmol sI 3	0.0855836			0.864368	0.0121683	0.0662776	0.0311327	0.0260532
Proline		t2 + 13C6 Glc + 1nmol sI 4	0.0882186	8.57391	0.937904	0.866842	0.00119046	0.069687	0.0368136	0.0254673
Proline		t24 + 13C6 Glc + 1nmol 1	0.168043			0.752671	0.0216929	0.0392852	0.173497	0.0128542
Proline		t24 + 13C6 Glc + 1nmol 2	0.204819			0.729106	-0.003525	0.0597475	0.155381	0.0592908
Proline		t24 + 13C6 Glc + 1nmol 3	0.126233			0.845468	-0.0108249	0.0169937	0.111682	0.0366809
Proline		t24 + 13C6 Glc + 1nmol 4	0.180131	16.9806	3.2834	0.660708	0.143309	0.032138	0.142443	0.0214024
Proline		t4 + 13C6 Glc + 1nmol 1	0.131495			0.796062	0.0382982	0.0654691	0.0439384	0.056232
Proline		t4 + 13C6 Glc + 1nmol 2	0.140154			0.790146	0.0320325	0.0593274	0.0640484	0.0544454
Proline		t4 + 13C6 Glc + 1nmol 3	0.140783			0.787438	0.0356386	0.0665374	0.0471236	0.0632621
Proline		t4 + 13C6 Glc + 1nmol 4	0.130024	13.5614	0.564328	0.797785	0.0358457	0.0635116	0.0542034	0.0486544
Glycine		Hyphae t0 + 1 nmol sI 1	-0.008672			1.01732	-0.0172949	-2.45468e-05
Glycine		Hyphae t0 + 1 nmol sI 2	-0.00597955			1.01197	-0.011979	9.94177e-06
Glycine		Hyphae t0 + 1 nmol sI 3	-0.00922421			1.01566	-0.0128617	-0.00279335
Glycine		Hyphae t0 + 1 nmol sI 4	-0.0115458	-0.885539	0.228607	1.01986	-0.0166332	-0.00322919
Glycine		Hyphae t2 + 1 nmol sI 1	-0.00229855			1.00662	-0.00863775	0.00202032
Glycine		Hyphae t2 + 1 nmol sI 2	-0.00457666			1.00901	-0.00887457	-0.000139373
Glycine		Hyphae t2 + 1 nmol sI 3	-0.00487738			1.00776	-0.00577173	-0.00199151
Glycine		Hyphae t2 + 1 nmol sI 4	-0.00676718	-0.462994	0.183187	1.01195	-0.0103685	-0.00158292
Glycine		Hyphae t24 + 1 nmol sI 1	-0.00829083			1.01274	-0.00889831	-0.00384168
Glycine		Hyphae t24 + 1 nmol sI 2	-0.00863714			1.01596	-0.0146474	-0.00131345
Glycine		Hyphae t24 + 1 nmol sI 3	0.000331332			1.00318	-0.00702043	0.00384155
Glycine		Hyphae t24 + 1 nmol sI 4	-0.0073723	-0.599223	0.424936	1.0131	-0.0114567	-0.00164394
Glycine		Hyphae t4 + 1 nmol sI 1	-0.00646765			1.0106	-0.00827036	-0.00233246
Glycine		Hyphae t4 + 1 nmol sI 2	-0.00689927			1.01363	-0.0134523	-0.00017312
Glycine		Hyphae t4 + 1 nmol sI 3	-0.00653373			1.01164	-0.0102134	-0.001427
Glycine		Hyphae t4 + 1 nmol sI 4	-0.00942301	-0.733091	0.140759	1.01561	-0.0123805	-0.00323276
Glycine		Metabolite Mix + 10 nmol Gluconic/Galactonic	-0.00753954			1.01406	-0.0130362	-0.00102142
Glycine		Metabolite mix gluconic acid 10nmol galacto	-0.00837717			1.01543	-0.0141007	-0.0013268
Glycine		t0 + 1nmol sI 1	-0.00853578			1.01832	-0.0195684	0.00124843
Glycine		t0 + 1nmol sI 2	-0.00802418			1.01068	-0.00530875	-0.00536981
Glycine		t0 + 1nmol sI 3	-0.00812259			1.01579	-0.0153331	-0.000456018
Glycine		t0 + 1nmol sI 4	-0.00994295	-0.865638	0.0885892	1.01851	-0.0171331	-0.00137642
Glycine		t2 + 13C6 Glc + 1nmol sI 1	0.0936386			0.803477	0.205769	-0.0092457
Glycine		t2 + 13C6 Glc + 1nmol sI 2	0.0995971			0.796681	0.207444	-0.00412485
Glycine		t2 + 13C6 Glc + 1nmol sI 3	0.101751			0.793487	0.209524	-0.0030106
Glycine		t2 + 13C6 Glc + 1nmol sI 4	0.0977337	9.81802	0.344408	0.799233	0.206067	-0.00529964
Glycine		t24 + 13C6 Glc + 1nmol 1	0.0124593			0.977114	0.0208535	0.00203261
Glycine		t24 + 13C6 Glc + 1nmol 2	0.0106949			0.97954	0.0195304	0.000929702
Glycine		t24 + 13C6 Glc + 1nmol 3	0.0151094			0.972273	0.025236	0.00249147
Glycine		t24 + 13C6 Glc + 1nmol 4	0.0122831	1.26367	0.182952	0.978125	0.0191846	0.00269077
Glycine		t4 + 13C6 Glc + 1nmol 1	0.148133			0.694931	0.313872	-0.00880237
Glycine		t4 + 13C6 Glc + 1nmol 2	0.148424			0.69746	0.308233	-0.00569237
Glycine		t4 + 13C6 Glc + 1nmol 3	0.149032			0.692673	0.316589	-0.00926205
Glycine		t4 + 13C6 Glc + 1nmol 4	0.147855	14.8361	0.0504002	0.696241	0.311808	-0.00804881
Succinic acid		Hyphae t0 + 1 nmol sI 1	-0.0024104			1.01148	0.00871702	-0.0383445	0.014269	0.00388086
Succinic acid		Hyphae t0 + 1 nmol sI 2	0.00229348			1.01192	-0.0190206	-0.00456262	0.00933526	0.00232849
Succinic acid		Hyphae t0 + 1 nmol sI 3	0.00930649			0.989048	-0.00399398	0.00833084	0.00190351	0.00471194
Succinic acid		Hyphae t0 + 1 nmol sI 4	0.009305	0.462364	0.573735	0.993114	-0.00696311	0.00164582	0.00792018	0.00428273
Succinic acid		Hyphae t2 + 1 nmol sI 1	0.0264721			0.967082	0.00201961	0.000912362	0.0179019	0.0120846
Succinic acid		Hyphae t2 + 1 nmol sI 2	0.0167185			0.979464	-0.00716042	0.0105282	0.015694	0.00147395
Succinic acid		Hyphae t2 + 1 nmol sI 3	0.0264248			0.978502	-0.0196043	0.0109767	0.017151	0.0129743
Succinic acid		Hyphae t2 + 1 nmol sI 4	0.0120431	2.04146	0.722398	0.990442	-0.0146366	0.0120688	0.00983106	0.00229461
Succinic acid		Hyphae t24 + 1 nmol sI 1	0.031928			0.942798	0.0596052	-0.0465528	0.015387	0.0287629
Succinic acid		Hyphae t24 + 1 nmol sI 2	0.0135157			1.0177	-0.0159276	-0.0444822	0.011898	0.0308152
Succinic acid		Hyphae t24 + 1 nmol sI 3	0.00790732			1.0152	0.0041504	-0.050952	-0.00296688	0.0345709
Succinic acid		Hyphae t24 + 1 nmol sI 4	0.0135805	1.67329	1.04733	1.00443	0.0123319	-0.0631503	0.0172763	0.0291155
Succinic acid		Hyphae t4 + 1 nmol sI 1	0.0263457			0.97287	-0.0154588	0.0160766	0.0173585	0.00915329
Succinic acid		Hyphae t4 + 1 nmol sI 2	0.0237465			0.977587	-0.0085901	-0.000402914	0.0212435	0.0101629
Succinic acid		Hyphae t4 + 1 nmol sI 3	0.0305681			0.962072	0.00130318	0.00655151	0.0124251	0.0176477
Succinic acid		Hyphae t4 + 1 nmol sI 4	0.0244601	2.62801	0.306176	0.960494	0.00940887	0.010892	0.0101746	0.00903086
Succinic acid		Metabolite Mix + 10 nmol Gluconic/Galactonic	-0.0025061			1.00912	-0.00801505	-0.0014793	0.000537435	-0.000165762
Succinic acid		Metabolite mix gluconic acid 10nmol galacto	-0.000668038			1.00503	-0.00540159	-0.000935551	0.00062353	0.000682488
Succinic acid		t0 + 1nmol sI 1	0.00232918			1.00352	-0.0117259	0.00459145	0.00258483	0.0010263
Succinic acid		t0 + 1nmol sI 2	0.00279689			0.996559	-0.00160059	0.00344732	0.00048265	0.00111139
Succinic acid		t0 + 1nmol sI 3	0.00306336			0.996756	-0.000229025	-0.000701826	0.00281334	0.00136152
Succinic acid		t0 + 1nmol sI 4	0.00298016	0.27924	0.0328263	0.996871	-0.0028885	0.0043941	0.000473227	0.00115032
Succinic acid		t2 + 13C6 Glc + 1nmol sI 1	0.433215			0.293085	0.151958	0.231735	0.175458	0.147764
Succinic acid		t2 + 13C6 Glc + 1nmol sI 2	0.431063			0.293816	0.146567	0.241415	0.177951	0.140251
Succinic acid		t2 + 13C6 Glc + 1nmol sI 3	0.435429			0.290006	0.146282	0.239692	0.180032	0.143988
Succinic acid		t2 + 13C6 Glc + 1nmol sI 4	0.43657	43.4069	0.244046	0.289741	0.14526	0.241644	0.175685	0.147669
Succinic acid		t24 + 13C6 Glc + 1nmol 1	0.0315069			0.942725	0.0121021	0.0279029	0.0109598	0.00631007
Succinic acid		t24 + 13C6 Glc + 1nmol 2	0.0345369			0.919248	0.0461906	0.019229	0.00783213	0.0075006
Succinic acid		t24 + 13C6 Glc + 1nmol 3	0.0376002			0.908389	0.0546536	0.0212792	0.00952294	0.00615496
Succinic acid		t24 + 13C6 Glc + 1nmol 4	0.0345906	3.45586	0.248766	0.930067	0.0255204	0.0267634	0.0112796	0.00636905
Succinic acid		t4 + 13C6 Glc + 1nmol 1	0.527147			0.223549	0.115105	0.221858	0.208187	0.231302
Succinic acid		t4 + 13C6 Glc + 1nmol 2	0.514974			0.230442	0.121049	0.222355	0.210477	0.215676
Succinic acid		t4 + 13C6 Glc + 1nmol 3	0.525177			0.221011	0.118232	0.228086	0.204383	0.228288
Succinic acid		t4 + 13C6 Glc + 1nmol 4	0.521355	52.2163	0.536216	0.22901	0.115604	0.225967	0.199789	0.229629
Fumaric acid		Hyphae t0 + 1 nmol sI 1	0.0184309			0.962152	0.019797	0.00560556	0.00706459	0.00538048
Fumaric acid		Hyphae t0 + 1 nmol sI 2	0.016938			0.962687	0.0186561	0.00844499	0.00863973	0.00157167
Fumaric acid		Hyphae t0 + 1 nmol sI 3	0.0110186			0.982704	0.00226598	0.00897273	0.000367476	0.00569015
Fumaric acid		Hyphae t0 + 1 nmol sI 4	0.00783886	1.35566	0.497752	0.985654	0.00658281	0.00325569	-0.00023308	0.00474012
Fumaric acid		Hyphae t2 + 1 nmol sI 1	0.0328111			0.952645	0.00263132	0.0144935	0.0212935	0.00893635
Fumaric acid		Hyphae t2 + 1 nmol sI 2	0.0346882			0.940638	0.0168503	0.0150252	0.0180942	0.00939242
Fumaric acid		Hyphae t2 + 1 nmol sI 3	0.0340981			0.943118	0.0133225	0.0160179	0.0191338	0.00840811
Fumaric acid		Hyphae t2 + 1 nmol sI 4	0.0293374	3.27337	0.239603	0.952536	0.0127965	0.0102726	0.0135737	0.0108216
Fumaric acid		Hyphae t24 + 1 nmol sI 1	0.0244896			0.948318	0.0297838	0.00470791	0.0100042	0.00718658
Fumaric acid		Hyphae t24 + 1 nmol sI 2	0.0134691			0.965852	0.0234886	0.00392546	0.0043982	0.0023356
Fumaric acid		Hyphae t24 + 1 nmol sI 3	0.0219499			0.95635	0.0190287	0.00958989	0.0105339	0.00449733
Fumaric acid		Hyphae t24 + 1 nmol sI 4	0.011412	1.78301	0.636481	0.976676	0.0123155	0.00485308	0.000995445	0.00515996
Fumaric acid		Hyphae t4 + 1 nmol sI 1	0.0324762			0.945288	0.017977	0.00699722	0.0210196	0.00871864
Fumaric acid		Hyphae t4 + 1 nmol sI 2	0.0278188			0.947601	0.0217835	0.0121558	0.00865794	0.00980163
Fumaric acid		Hyphae t4 + 1 nmol sI 3	0.0330586			0.94987	0.00861107	0.0125844	0.0172823	0.0116519
Fumaric acid		Hyphae t4 + 1 nmol sI 4	0.0290869	3.06101	0.255529	0.950369	0.0147811	0.00861512	0.0206013	0.00563309
Fumaric acid		Metabolite Mix + 10 nmol Gluconic/Galactonic	0.000559733			0.997435	0.00330383	-0.00106813	0.000244049	8.48031e-05
Fumaric acid		Metabolite mix gluconic acid 10nmol galacto	-0.00118153			1.00616	-0.00657562	-0.000674836	0.00115837	-6.89827e-05
Fumaric acid		t0 + 1nmol sI 1	0.00323209			0.995663	-0.000934697	0.00367439	-0.00012391	0.0017215
Fumaric acid		t0 + 1nmol sI 2	0.00248017			0.998237	-0.00501649	0.00477	0.00264244	-0.000632544
Fumaric acid		t0 + 1nmol sI 3	0.00625028			0.98825	0.00411073	0.00310404	0.00345704	0.0010778
Fumaric acid		t0 + 1nmol sI 4	0.00337684	0.383484	0.165756	0.993715	0.00321486	0.000400217	0.00118679	0.00148292
Fumaric acid		t2 + 13C6 Glc + 1nmol sI 1	0.39584			0.329765	0.174123	0.192541	0.190132	0.11344
Fumaric acid		t2 + 13C6 Glc + 1nmol sI 2	0.396793			0.33243	0.162073	0.200993	0.194903	0.109602
Fumaric acid		t2 + 13C6 Glc + 1nmol sI 3	0.397651			0.331326	0.161104	0.204568	0.191645	0.111356
Fumaric acid		t2 + 13C6 Glc + 1nmol sI 4	0.40364	39.8481	0.351798	0.319476	0.169057	0.200344	0.199676	0.111447
Fumaric acid		t24 + 13C6 Glc + 1nmol 1	0.0530283			0.881372	0.0608794	0.0298448	0.0200732	0.00783111
Fumaric acid		t24 + 13C6 Glc + 1nmol 2	0.0499932			0.885466	0.0617308	0.0279719	0.0170286	0.00780316
Fumaric acid		t24 + 13C6 Glc + 1nmol 3	0.047598			0.889708	0.0596041	0.0264524	0.0190575	0.00517762
Fumaric acid		t24 + 13C6 Glc + 1nmol 4	0.0495398	5.00398	0.224688	0.886456	0.0573389	0.0334239	0.0171541	0.00562757
Fumaric acid		t4 + 13C6 Glc + 1nmol 1	0.480377			0.261443	0.13995	0.192368	0.228131	0.178108
Fumaric acid		t4 + 13C6 Glc + 1nmol 2	0.476449			0.267694	0.136125	0.194963	0.225129	0.176089
Fumaric acid		t4 + 13C6 Glc + 1nmol 3	0.475233			0.266576	0.136827	0.1972	0.227883	0.171514
Fumaric acid		t4 + 13C6 Glc + 1nmol 4	0.475366	47.6856	0.240978	0.266597	0.132436	0.202571	0.229699	0.168698
Serine		Hyphae t0 + 1 nmol sI 1	0.00381732			0.991942	0.00524917	0.00222443	0.000584643
Serine		Hyphae t0 + 1 nmol sI 2	0.00370049			0.995152	-0.000399534	0.00424284	0.00100511
Serine		Hyphae t0 + 1 nmol sI 3	0.000906605			0.996342	0.0042166	-0.000180195	-0.000378798
Serine		Hyphae t0 + 1 nmol sI 4	0.0043488	0.319331	0.155036	0.996915	-0.00719132	0.0105923	-0.000315618
Serine		Hyphae t2 + 1 nmol sI 1	0.00995395			0.982195	0.010281	0.00299227	0.00453211
Serine		Hyphae t2 + 1 nmol sI 2	0.00950156			0.986009	0.0042989	0.00487047	0.00482162
Serine		Hyphae t2 + 1 nmol sI 3	0.00752029			0.990779	0.000256997	0.00458898	0.0043753
Serine		Hyphae t2 + 1 nmol sI 4	0.00845924	0.885876	0.108992	0.990182	-0.00019115	0.00445752	0.00555127
Serine		Hyphae t24 + 1 nmol sI 1	0.0108934			0.980681	0.00845876	0.00836073	0.00249999
Serine		Hyphae t24 + 1 nmol sI 2	0.00965957			0.979863	0.0130941	0.00524555	0.00179784
Serine		Hyphae t24 + 1 nmol sI 3	0.00687634			0.988225	0.00558735	0.00352074	0.00266674
Serine		Hyphae t24 + 1 nmol sI 4	0.0100884	0.937944	0.174535	0.977278	0.017258	0.00338429	0.00207959
Serine		Hyphae t4 + 1 nmol sI 1	0.00701483			0.993117	-0.00145487	0.00251405	0.00582375
Serine		Hyphae t4 + 1 nmol sI 2	0.00696532			0.989662	0.00360224	0.00291369	0.00382212
Serine		Hyphae t4 + 1 nmol sI 3	0.0069141			0.990512	0.000924903	0.00587078	0.00269195
Serine		Hyphae t4 + 1 nmol sI 4	0.00718097	0.701881	0.0115667	0.987881	0.00600972	0.00279391	0.00331513
Serine		Metabolite Mix + 10 nmol Gluconic/Galactonic	0.00103761			0.998768	-0.0010923	0.00276759	-0.000443349
Serine		Metabolite mix gluconic acid 10nmol galacto	-0.00125055			1.00566	-0.00530402	-0.00262044	0.00226442
Serine		t0 + 1nmol sI 1	0.00267828			0.996804	8.14034e-05	0.00139137	0.00172357
Serine		t0 + 1nmol sI 2	0.0021077			1.00228	-0.0104528	0.00773796	0.000433311
Serine		t0 + 1nmol sI 3	0.00119247			1.00621	-0.0157604	0.00931037	0.000239025
Serine		t0 + 1nmol sI 4	0.00227753	0.2064	0.0628334	0.995848	0.000650079	0.00432221	-0.000820632
Serine		t2 + 13C6 Glc + 1nmol sI 1	0.233555			0.615022	0.167208	0.119853	0.0979171
Serine		t2 + 13C6 Glc + 1nmol sI 2	0.23593			0.614177	0.168682	0.112317	0.104825
Serine		t2 + 13C6 Glc + 1nmol sI 3	0.230846			0.624139	0.158692	0.117664	0.0995057
Serine		t2 + 13C6 Glc + 1nmol sI 4	0.227564	23.1974	0.359943	0.637119	0.148078	0.109794	0.105009
Serine		t24 + 13C6 Glc + 1nmol 1	0.0310437			0.920946	0.0675199	0.00899136	0.00254281
Serine		t24 + 13C6 Glc + 1nmol 2	0.0284045			0.932432	0.0502976	0.0168949	0.00037537
Serine		t24 + 13C6 Glc + 1nmol 3	0.0240475			0.942459	0.0431147	0.0142503	0.000175776
Serine		t24 + 13C6 Glc + 1nmol 4	0.0266466	2.75356	0.294498	0.946035	0.030435	0.0210838	0.00244577
Serine		t4 + 13C6 Glc + 1nmol 1	0.288127			0.545512	0.17531	0.148462	0.130716
Serine		t4 + 13C6 Glc + 1nmol 2	0.285237			0.553056	0.169563	0.145993	0.131387
Serine		t4 + 13C6 Glc + 1nmol 3	0.283345			0.54258	0.181365	0.159496	0.116559
Serine		t4 + 13C6 Glc + 1nmol 4	0.288622	28.6333	0.248908	0.544273	0.178679	0.143958	0.13309
Threonine		Hyphae t0 + 1 nmol sI 1	-0.00109348			1.00074	0.000819506	-0.000920234	0.000786745	-0.0014283
Threonine		Hyphae t0 + 1 nmol sI 2	0.00384894			0.992425	0.0033175	0.000491428	0.00396705	-0.000201436
Threonine		Hyphae t0 + 1 nmol sI 3	0.0019523			0.996776	-0.00111027	0.000522251	0.00737449	-0.00356213
Threonine		Hyphae t0 + 1 nmol sI 4	0.0019097	0.165436	0.204294	0.989623	0.0149967	-0.00654675	0.00197295	-4.58071e-05
Threonine		Hyphae t2 + 1 nmol sI 1	0.0114737			0.986148	-0.000713961	7.83325e-05	0.0114976	0.00298984
Threonine		Hyphae t2 + 1 nmol sI 2	0.0146822			0.971179	0.0108827	0.0102259	0.00345565	0.00425683
Threonine		Hyphae t2 + 1 nmol sI 3	0.0129412			0.976958	0.00484968	0.0115115	0.00282965	0.00385078
Threonine		Hyphae t2 + 1 nmol sI 4	0.00981589	1.22282	0.207516	0.991425	-0.00810418	0.00572594	0.00789573	0.00305717
Threonine		Hyphae t24 + 1 nmol sI 1	0.00480153			0.987365	0.00646873	0.00498365	0.00195892	-0.000776659
Threonine		Hyphae t24 + 1 nmol sI 2	0.00805692			0.982809	0.00921494	0.00286628	0.00315779	0.0019517
Threonine		Hyphae t24 + 1 nmol sI 3	0.0055565			0.989857	0.00738751	-0.00240599	0.000994771	0.00416654
Threonine		Hyphae t24 + 1 nmol sI 4	0.00807127	0.662155	0.169399	0.980337	0.0120036	0.00440395	0.00154737	0.00170787
Threonine		Hyphae t4 + 1 nmol sI 1	0.0129342			0.976517	0.0101288	0.00303384	0.00574074	0.00457953
Threonine		Hyphae t4 + 1 nmol sI 2	0.0144433			0.974321	0.00995342	0.00481899	0.00544389	0.00546256
Threonine		Hyphae t4 + 1 nmol sI 3	0.00883182			0.985261	0.00312953	0.00511156	0.0040175	0.00248054
Threonine		Hyphae t4 + 1 nmol sI 4	0.0124674	1.21692	0.237935	0.979326	0.00537846	0.00596805	0.00475391	0.00457336
Threonine		Metabolite Mix + 10 nmol Gluconic/Galactonic	0.000440712			1.00097	-0.00291646	0.00141013	0.000273043	0.00025998
Threonine		Metabolite mix gluconic acid 10nmol galacto	0.00166436			0.995976	0.00266735	0.000703872	2.96566e-05	0.000623342
Threonine		t0 + 1nmol sI 1	0.00113737			0.993479	0.00357946	0.00571266	-0.000628358	-0.00214255
Threonine		t0 + 1nmol sI 2	0.00496693			0.980734	0.0122515	0.0106312	-0.000819343	-0.00279706
Threonine		t0 + 1nmol sI 3	0.00323469			0.993581	0.0052832	-0.00204719	0.000980437	0.00220216
Threonine		t0 + 1nmol sI 4	0.000297022	0.2409	0.210573	1.00347	-0.0111228	0.00758734	0.00312073	-0.0030565
Threonine		t2 + 13C6 Glc + 1nmol sI 1	0.305195			0.534944	0.0707941	0.121704	0.183654	0.0889037
Threonine		t2 + 13C6 Glc + 1nmol sI 2	0.313126			0.523259	0.075713	0.119161	0.188999	0.0928673
Threonine		t2 + 13C6 Glc + 1nmol sI 3	0.301912			0.53431	0.0797593	0.115631	0.184569	0.0857302
Threonine		t2 + 13C6 Glc + 1nmol sI 4	0.316992	30.9306	0.695764	0.499589	0.100104	0.125361	0.182642	0.0923036
Threonine		t24 + 13C6 Glc + 1nmol 1	0.0398727			0.927427	0.0244225	0.0199425	0.0176483	0.0105596
Threonine		t24 + 13C6 Glc + 1nmol 2	0.044409			0.921687	0.0315092	0.00562493	0.0298368	0.0113416
Threonine		t24 + 13C6 Glc + 1nmol 3	0.0415018			0.925928	0.0266793	0.0127558	0.0247316	0.00990542
Threonine		t24 + 13C6 Glc + 1nmol 4	0.0411904	4.17435	0.191214	0.913526	0.0408566	0.0197462	0.0190702	0.0068005
Threonine		t4 + 13C6 Glc + 1nmol 1	0.396792			0.430764	0.0782092	0.124786	0.205577	0.160664
Threonine		t4 + 13C6 Glc + 1nmol 2	0.404989			0.429172	0.0595675	0.122579	0.239492	0.149189
Threonine		t4 + 13C6 Glc + 1nmol 3	0.394654			0.421449	0.0885579	0.130291	0.209332	0.15037
Threonine		t4 + 13C6 Glc + 1nmol 4	0.398208	39.8661	0.446485	0.432441	0.0670254	0.12431	0.227709	0.148514
Malic acid		Hyphae t0 + 1 nmol sI 1	0.0487374			0.906353	0.019769	0.0587843	0.00276273	0.0123309
Malic acid		Hyphae t0 + 1 nmol sI 2	0.0306116			0.919362	0.0473184	0.027706	0.00273753	0.00287586
Malic acid		Hyphae t0 + 1 nmol sI 3	0.0343718			0.929437	0.0210576	0.0386628	0.00426685	0.00657583
Malic acid		Hyphae t0 + 1 nmol sI 4	0.0376538	3.78436	0.781165	0.92451	0.015782	0.0477711	0.00845514	0.00348139
Malic acid		Hyphae t2 + 1 nmol sI 1	0.115471			0.817197	0.0230913	0.0756298	0.0487955	0.0352869
Malic acid		Hyphae t2 + 1 nmol sI 2	0.10603			0.828424	0.0336487	0.0565074	0.0482254	0.0331947
Malic acid		Hyphae t2 + 1 nmol sI 3	0.118451			0.814808	0.0300122	0.0588537	0.0592213	0.037105
Malic acid		Hyphae t2 + 1 nmol sI 4	0.111257	11.2802	0.539402	0.81507	0.0389057	0.0635784	0.050817	0.0316287
Malic acid		Hyphae t24 + 1 nmol sI 1	0.0719568			0.850631	0.0561817	0.0654671	0.01017	0.0175503
Malic acid		Hyphae t24 + 1 nmol sI 2	0.0630617			0.879114	0.0316828	0.0583168	0.0196153	0.0112712
Malic acid		Hyphae t24 + 1 nmol sI 3	0.0777852			0.85095	0.0449698	0.0664876	0.0171752	0.0204176
Malic acid		Hyphae t24 + 1 nmol sI 4	0.0647209	6.93812	0.680479	0.883922	0.0283038	0.0485568	0.0234021	0.015815
Malic acid		Hyphae t4 + 1 nmol sI 1	0.115743			0.821768	0.0329975	0.0502869	0.0503894	0.0445577
Malic acid		Hyphae t4 + 1 nmol sI 2	0.113049			0.825277	0.031133	0.053646	0.0460045	0.0439395
Malic acid		Hyphae t4 + 1 nmol sI 3	0.116309			0.826809	0.0221081	0.0539482	0.0533086	0.0438265
Malic acid		Hyphae t4 + 1 nmol sI 4	0.116165	11.5316	0.153053	0.822967	0.0327244	0.0474898	0.0503189	0.0464999
Malic acid		Metabolite Mix + 10 nmol Gluconic/Galactonic	0.0147145			0.978344	-0.0119646	0.0314055	0.000849151	0.00136603
Malic acid		Metabolite mix gluconic acid 10nmol galacto	0.0182554			0.970598	-0.0109336	0.0388111	-0.000233979	0.00175874
Malic acid		t0 + 1nmol sI 1	0.0193704			0.968498	-0.00868767	0.0365016	0.00158664	0.00210149
Malic acid		t0 + 1nmol sI 2	0.0187645			0.972983	-0.0147739	0.0375901	0.0021531	0.00204811
Malic acid		t0 + 1nmol sI 3	0.0207931			0.965015	-0.00902137	0.0415996	0.000632223	0.00177448
Malic acid		t0 + 1nmol sI 4	0.0183121	1.931	0.107961	0.972066	-0.0124183	0.0374077	0.000927911	0.00201686
Malic acid		t2 + 13C6 Glc + 1nmol sI 1	0.406855			0.313614	0.167055	0.208376	0.200206	0.110748
Malic acid		t2 + 13C6 Glc + 1nmol sI 2	0.411241			0.310274	0.163492	0.211049	0.201364	0.113821
Malic acid		t2 + 13C6 Glc + 1nmol sI 3	0.408892			0.308755	0.16996	0.208002	0.203531	0.109754
Malic acid		t2 + 13C6 Glc + 1nmol sI 4	0.409215	40.9051	0.179558	0.312322	0.16403	0.209881	0.202002	0.111766
Malic acid		t24 + 13C6 Glc + 1nmol 1	0.0610744			0.871601	0.0435249	0.060437	0.0178482	0.00658852
Malic acid		t24 + 13C6 Glc + 1nmol 2	0.0572373			0.875975	0.0448884	0.0585707	0.0153443	0.00522163
Malic acid		t24 + 13C6 Glc + 1nmol 3	0.0589699			0.870832	0.0496915	0.058445	0.014828	0.00620348
Malic acid		t24 + 13C6 Glc + 1nmol 4	0.0592326	5.91285	0.157048	0.873135	0.0463109	0.058304	0.0149888	0.0072613
Malic acid		t4 + 13C6 Glc + 1nmol 1	0.487032			0.247282	0.144397	0.198997	0.231562	0.177763
Malic acid		t4 + 13C6 Glc + 1nmol 2	0.490886			0.242218	0.146413	0.19967	0.229009	0.182691
Malic acid		t4 + 13C6 Glc + 1nmol 3	0.489585			0.245029	0.140218	0.205542	0.229809	0.179403
Malic acid		t4 + 13C6 Glc + 1nmol 4	0.488615	48.9029	0.162452	0.246991	0.143123	0.200506	0.227195	0.182184
Aspartic acid		Hyphae t0 + 1 nmol sI 1	-0.0121885			1.01714	0.00126058	-0.0101659	-0.00324999	-0.00498324
Aspartic acid		Hyphae t0 + 1 nmol sI 2	-0.000521424			0.971994	0.0325447	0.0145442	-0.012614	-0.00646922
Aspartic acid		Hyphae t0 + 1 nmol sI 3	-0.00594451			0.991027	0.0246658	-0.0042224	-0.00588164	-0.00558853
Aspartic acid		Hyphae t0 + 1 nmol sI 4	0.000926143	-0.443208	0.595689	0.997345	0.00239163	-0.000594993	0.000930761	-7.23382e-05
Aspartic acid		Hyphae t2 + 1 nmol sI 1	0.051114			0.916762	0.0209377	0.0250199	0.0156418	0.0216383
Aspartic acid		Hyphae t2 + 1 nmol sI 2	0.0413886			0.940913	0.00815286	0.00866021	0.029015	0.0132591
Aspartic acid		Hyphae t2 + 1 nmol sI 3	0.0475314			0.915711	0.0328272	0.0157303	0.0170864	0.0186447
Aspartic acid		Hyphae t2 + 1 nmol sI 4	0.0485187	4.71382	0.412008	0.926023	0.00997693	0.0235818	0.02474	0.0156785
Aspartic acid		Hyphae t24 + 1 nmol sI 1	0.000567264			0.979807	0.0226422	0.00382584	0.00292376	-0.00919902
Aspartic acid		Hyphae t24 + 1 nmol sI 2	-0.000322082			0.986133	0.0252523	-0.00718707	-0.00462772	0.000429161
Aspartic acid		Hyphae t24 + 1 nmol sI 3	0.00626641			0.963445	0.0369112	0.00528319	-0.000145783	-0.00549366
Aspartic acid		Hyphae t24 + 1 nmol sI 4	0.00473784	0.281236	0.318868	0.983215	0.011006	0.00901925	-0.00286731	-0.000372806
Aspartic acid		Hyphae t4 + 1 nmol sI 1	0.0451351			0.934675	0.0123858	0.0127183	0.0181641	0.0220564
Aspartic acid		Hyphae t4 + 1 nmol sI 2	0.0433269			0.929014	0.0241495	0.0110484	0.0160928	0.0196957
Aspartic acid		Hyphae t4 + 1 nmol sI 3	0.0474981			0.933184	0.00655297	0.0223297	0.0129545	0.0249792
Aspartic acid		Hyphae t4 + 1 nmol sI 4	0.0473017	4.58154	0.197453	0.936888	0.0049073	0.0155859	0.0173459	0.0252725
Aspartic acid		Metabolite Mix + 10 nmol Gluconic/Galactonic	-0.00581251			1.01274	-0.0164881	0.00849816	0.00474565	-0.00949879
Aspartic acid		Metabolite mix gluconic acid 10nmol galacto	-0.0166096			1.04131	-0.0342357	0.00584367	-0.00778693	-0.00513236
Aspartic acid		t0 + 1nmol sI 1	-0.00375223			1.00712	-0.00104946	-0.00524807	0.000185996	-0.00100533
Aspartic acid		t0 + 1nmol sI 2	4.30624e-05			0.996471	0.00201879	0.00327677	0.00133464	-0.003101
Aspartic acid		t0 + 1nmol sI 3	0.00233177			0.98912	0.0128714	-0.00403218	0.00364344	-0.00160257
Aspartic acid		t0 + 1nmol sI 4	0.00791223	0.163371	0.488008	0.970104	0.0227374	0.00745984	0.00480447	-0.0051054
Aspartic acid		t2 + 13C6 Glc + 1nmol sI 1	0.390161			0.317277	0.189374	0.216595	0.168936	0.107818
Aspartic acid		t2 + 13C6 Glc + 1nmol sI 2	0.386141			0.31283	0.207949	0.211609	0.157049	0.110563
Aspartic acid		t2 + 13C6 Glc + 1nmol sI 3	0.408857			0.289071	0.206974	0.204269	0.178829	0.120858
Aspartic acid		t2 + 13C6 Glc + 1nmol sI 4	0.389264	39.3606	1.03124	0.304527	0.20479	0.20938	0.191706	0.0895972
Aspartic acid		t24 + 13C6 Glc + 1nmol 1	0.0359897			0.876709	0.0983319	0.0293022	-0.00439441	5.14564e-05
Aspartic acid		t24 + 13C6 Glc + 1nmol 2	0.0423518			0.892878	0.0554571	0.0382215	0.0162657	-0.00282249
Aspartic acid		t24 + 13C6 Glc + 1nmol 3	0.0338755			0.888154	0.0750475	0.0391059	0.00852582	-0.0108337
Aspartic acid		t24 + 13C6 Glc + 1nmol 4	0.0308516	3.57672	0.486988	0.905751	0.058987	0.0324382	0.0117509	-0.00892737
Aspartic acid		t4 + 13C6 Glc + 1nmol 1	0.495847			0.234656	0.14974	0.204272	0.220224	0.191108
Aspartic acid		t4 + 13C6 Glc + 1nmol 2	0.49732			0.239628	0.149341	0.194963	0.214259	0.20181
Aspartic acid		t4 + 13C6 Glc + 1nmol 3	0.480344			0.245799	0.150881	0.213235	0.216315	0.17377
Aspartic acid		t4 + 13C6 Glc + 1nmol 4	0.485658	48.9792	0.81586	0.245509	0.1576	0.185558	0.231418	0.179915
Methionine		Hyphae t0 + 1 nmol sI 1	0.023033			0.952952	0.00397291	0.0412239	0.00169423	0.000157161
Methionine		Hyphae t0 + 1 nmol sI 2	0.0214489			0.957993	-0.000526692	0.041661	0.000489354	0.000383035
Methionine		Hyphae t0 + 1 nmol sI 3	0.0204325			0.958687	0.00222571	0.0381055	0.000632625	0.000348841
Methionine		Hyphae t0 + 1 nmol sI 4	0.0238961	2.22026	0.155553	0.948314	0.00977244	0.0402784	0.00128679	0.000348709
Methionine		Hyphae t2 + 1 nmol sI 1	0.0243964			0.949331	0.00491159	0.0452168	-7.6435e-05	0.00061746
Methionine		Hyphae t2 + 1 nmol sI 2	0.023474			0.950398	0.00677944	0.0419633	0.000245703	0.000613164
Methionine		Hyphae t2 + 1 nmol sI 3	0.0237463			0.949272	0.00665935	0.0438321	0.00028355	-4.7299e-05
Methionine		Hyphae t2 + 1 nmol sI 4	0.0237549	2.38429	0.0391407	0.948334	0.00848133	0.0430719	5.7009e-05	5.58796e-05
Methionine		Hyphae t24 + 1 nmol sI 1	0.0209019			0.960108	-0.00101591	0.0394508	0.000107218	0.00135012
Methionine		Hyphae t24 + 1 nmol sI 2	0.0244115			0.948161	0.00712395	0.0438577	0.00062293	0.000234475
Methionine		Hyphae t24 + 1 nmol sI 3	0.0210923			0.957777	0.00154331	0.0398485	0.000194288	0.000636472
Methionine		Hyphae t24 + 1 nmol sI 4	0.0242883	2.26735	0.193793	0.948435	0.00736194	0.0434422	0.000138654	0.000622676
Methionine		Hyphae t4 + 1 nmol sI 1	0.0236367			0.949375	0.00704417	0.043211	0.000398613	-2.88481e-05
Methionine		Hyphae t4 + 1 nmol sI 2	0.0229105			0.950941	0.00672336	0.0422464	-7.06413e-05	0.000159408
Methionine		Hyphae t4 + 1 nmol sI 3	0.0232785			0.950119	0.00693363	0.0428045	-8.6088e-07	0.000143441
Methionine		Hyphae t4 + 1 nmol sI 4	0.0231462	2.3243	0.030341	0.94956	0.00883513	0.0411907	0.000288212	0.000125923
Methionine		Metabolite Mix + 10 nmol Gluconic/Galactonic	0.0228051			0.951838	0.00597116	0.0414693	0.000575008	0.00014642
Methionine		Metabolite mix gluconic acid 10nmol galacto	0.0231422			0.950767	0.00687651	0.0416947	0.000342625	0.000318725
Methionine		t0 + 1nmol sI 1	0.0385058			0.928072	-0.00691548	0.0786512	-0.00286848	0.00306045
Methionine		t0 + 1nmol sI 2	0.0611412			0.903241	-0.00548291	0.0653781	0.0281636	0.00870024
Methionine		t0 + 1nmol sI 3	0.0910349			0.851924	0.00713328	0.0721486	0.0624663	0.00632758
Methionine		t0 + 1nmol sI 4	0.0396967	5.75947	2.46005	0.931126	-0.0047111	0.0615494	0.00774538	0.00429074
Methionine		t2 + 13C6 Glc + 1nmol sI 1	0.16604			0.730421	0.0377471	0.0857236	0.129466	0.0166414
Methionine		t2 + 13C6 Glc + 1nmol sI 2	0.114612			0.812106	0.00235968	0.10853	0.0689929	0.00801207
Methionine		t2 + 13C6 Glc + 1nmol sI 3	0.155504			0.752917	0.0405178	0.071059	0.102642	0.0328638
Methionine		t2 + 13C6 Glc + 1nmol sI 4	0.120153	13.9077	2.55181	0.809333	0.00399942	0.0863441	0.0973708	0.00295292
Methionine		t24 + 13C6 Glc + 1nmol 1	0.031482			0.935564	0.0112232	0.0476176	0.00291015	0.00268478
Methionine		t24 + 13C6 Glc + 1nmol 2	0.0343192			0.927855	0.0161057	0.0493197	0.00434573	0.00237364
Methionine		t24 + 13C6 Glc + 1nmol 3	0.0331774			0.929862	0.0149031	0.0501584	0.00281553	0.00226085
Methionine		t24 + 13C6 Glc + 1nmol 4	0.0312448	3.25559	0.14569	0.936166	0.0132272	0.0434873	0.00370087	0.00341872
Methionine		t4 + 13C6 Glc + 1nmol 1	0.144342			0.757231	0.0172213	0.135284	0.0714767	0.0187871
Methionine		t4 + 13C6 Glc + 1nmol 2	0.159357			0.736194	0.0464507	0.095059	0.0883257	0.0339708
Methionine		t4 + 13C6 Glc + 1nmol 3	0.149273			0.725601	0.048072	0.132894	0.0904991	0.00293376
Methionine		t4 + 13C6 Glc + 1nmol 4	0.140512	14.8371	0.815499	0.743929	0.0431512	0.127506	0.0777729	0.00764171
oxo-proline		Hyphae t0 + 1 nmol sI 1	0.00158622			0.998907	-0.00144188	-0.00026667	0.00176468	0.000570227	0.000466268
oxo-proline		Hyphae t0 + 1 nmol sI 2	0.00178248			0.998394	-0.000960529	-0.000799043	0.00248354	0.0003903	0.000491841
oxo-proline		Hyphae t0 + 1 nmol sI 3	0.00211939			0.99696	-0.000101005	1.82256e-05	0.00245126	5.00921e-05	0.000621472
oxo-proline		Hyphae t0 + 1 nmol sI 4	0.00153841	0.175662	0.0263897	0.999386	-0.00234355	0.000141879	0.00204093	0.000242342	0.000531938
oxo-proline		Hyphae t2 + 1 nmol sI 1	0.0622547			0.904223	0.00478598	0.0275721	0.0217872	0.0221754	0.019456
oxo-proline		Hyphae t2 + 1 nmol sI 2	0.0606581			0.905621	0.00545335	0.0278939	0.0209756	0.0211605	0.0188961
oxo-proline		Hyphae t2 + 1 nmol sI 3	0.0626916			0.902743	0.00596635	0.0284478	0.0208164	0.0219835	0.0200426
oxo-proline		Hyphae t2 + 1 nmol sI 4	0.0611719	6.16941	0.0940808	0.9049	0.00630317	0.027172	0.0205926	0.0217283	0.0193043
oxo-proline		Hyphae t24 + 1 nmol sI 1	0.00861131			0.980118	0.00859533	0.00384859	0.00462126	0.00118163	0.00163474
oxo-proline		Hyphae t24 + 1 nmol sI 2	0.00840858			0.979521	0.00971047	0.00401706	0.00407376	0.00131372	0.00136444
oxo-proline		Hyphae t24 + 1 nmol sI 3	0.00777658			0.982653	0.0064846	0.00449301	0.0035261	0.00138262	0.0014607
oxo-proline		Hyphae t24 + 1 nmol sI 4	0.00881287	0.840233	0.0448635	0.978546	0.0101594	0.00441143	0.00390725	0.00152136	0.00145498
oxo-proline		Hyphae t4 + 1 nmol sI 1	0.0626507			0.914939	0.00130342	0.0145628	0.0212169	0.0207128	0.0272645
oxo-proline		Hyphae t4 + 1 nmol sI 2	0.0636151			0.91228	0.00165859	0.0167993	0.0214558	0.0205795	0.0272265
oxo-proline		Hyphae t4 + 1 nmol sI 3	0.0570638			0.921646	0.00178768	0.0140964	0.0193918	0.0182258	0.024852
oxo-proline		Hyphae t4 + 1 nmol sI 4	0.057756	6.02714	0.333952	0.920502	0.00226274	0.0139566	0.0195427	0.0187016	0.0250339
oxo-proline		Metabolite Mix + 10 nmol Gluconic/Galactonic	0.000737597			0.998418	9.01065e-05	0.00111903	-2.07573e-05	0.000548508	-0.000154389
oxo-proline		Metabolite mix gluconic acid 10nmol galacto	0.00170992			0.996751	0.000796002	0.00152012	-0.000362432	0.00067656	0.000618887
oxo-proline		t0 + 1nmol sI 1	0.00240334			0.9971	0.00185684	-0.00207819	0.000320608	0.000650651	0.00215036
oxo-proline		t0 + 1nmol sI 2	0.00266713			0.995516	0.00119558	0.00151201	-0.000224692	0.000217817	0.00178377
oxo-proline		t0 + 1nmol sI 3	0.0022541			0.995096	0.00272217	0.000777472	-5.40972e-05	0.000138199	0.00132058
oxo-proline		t0 + 1nmol sI 4	0.00163749	0.224052	0.0436782	0.997789	0.000960336	-0.000775794	0.000445557	0.000461434	0.00111926
oxo-proline		t2 + 13C6 Glc + 1nmol sI 1	0.46865			0.228987	0.0827393	0.215201	0.187405	0.160444	0.125223
oxo-proline		t2 + 13C6 Glc + 1nmol sI 2	0.474042			0.217874	0.0859611	0.213941	0.194164	0.166427	0.121633
oxo-proline		t2 + 13C6 Glc + 1nmol sI 3	0.470927			0.224649	0.0835764	0.214034	0.191179	0.163352	0.123209
oxo-proline		t2 + 13C6 Glc + 1nmol sI 4	0.469211	47.0707	0.242474	0.22616	0.0840781	0.21442	0.190469	0.162635	0.122238
oxo-proline		t24 + 13C6 Glc + 1nmol 1	0.0462833			0.887726	0.049417	0.0318968	0.0146155	0.00736312	0.00898136
oxo-proline		t24 + 13C6 Glc + 1nmol 2	0.0410296			0.887353	0.060093	0.0297738	0.0115787	0.00523773	0.00596407
oxo-proline		t24 + 13C6 Glc + 1nmol 3	0.0397226			0.888908	0.0592567	0.0305156	0.0121615	0.00394847	0.00520934
oxo-proline		t24 + 13C6 Glc + 1nmol 4	0.0395907	4.16565	0.315215	0.888609	0.0599477	0.030935	0.0104789	0.00544871	0.00458084
oxo-proline		t4 + 13C6 Glc + 1nmol 1	0.582996			0.143803	0.0604795	0.168616	0.204847	0.208549	0.213706
oxo-proline		t4 + 13C6 Glc + 1nmol 2	0.585442			0.140856	0.0607398	0.168605	0.204921	0.209894	0.214984
oxo-proline		t4 + 13C6 Glc + 1nmol 3	0.586053			0.139815	0.0609059	0.168273	0.206129	0.209962	0.214915
oxo-proline		t4 + 13C6 Glc + 1nmol 4	0.585059	58.4887	0.13258	0.140433	0.060145	0.169759	0.206293	0.210097	0.213273
GABA		Hyphae t0 + 1 nmol sI 1	0.0330796			0.939738	0.0212571	0.00642735	0.0321051	0.000472857
GABA		Hyphae t0 + 1 nmol sI 2	0.0326308			0.941679	0.0150853	0.0134857	0.0305332	-0.000783282
GABA		Hyphae t0 + 1 nmol sI 3	0.0406248			0.923017	0.0280019	0.0141593	0.0331083	0.00171348
GABA		Hyphae t0 + 1 nmol sI 4	0.0339946	3.50825	0.373821	0.934305	0.0211667	0.0172126	0.0288779	-0.00156183
GABA		Hyphae t2 + 1 nmol sI 1	0.0529208			0.904677	0.0328462	0.0166049	0.0378589	0.00801257
GABA		Hyphae t2 + 1 nmol sI 2	0.0474421			0.921997	0.0214356	0.00830802	0.0413221	0.0069376
GABA		Hyphae t2 + 1 nmol sI 3	0.0498444			0.915274	0.0263635	0.0107042	0.0390279	0.0086305
GABA		Hyphae t2 + 1 nmol sI 4	0.0524983	5.06764	0.255011	0.906408	0.0314852	0.0149132	0.0400916	0.00710167
GABA		Hyphae t24 + 1 nmol sI 1	0.0280748			0.949655	0.00503844	0.0230812	0.0278047	-0.00557896
GABA		Hyphae t24 + 1 nmol sI 2	0.0517023			0.919777	0.0128465	0.00945911	0.0566241	0.00129306
GABA		Hyphae t24 + 1 nmol sI 3	0.0289805			0.93557	0.0325748	0.0178321	0.00840994	0.00561331
GABA		Hyphae t24 + 1 nmol sI 4	0.0529464	4.0426	1.37534	0.918057	0.0114685	0.0128774	0.0558262	0.0017709
GABA		Hyphae t4 + 1 nmol sI 1	0.0514745			0.915842	0.0239398	0.010208	0.0385001	0.0115104
GABA		Hyphae t4 + 1 nmol sI 2	0.0548089			0.905692	0.0317652	0.0109919	0.0407158	0.0108348
GABA		Hyphae t4 + 1 nmol sI 3	0.057744			0.901623	0.0323253	0.0127304	0.0400972	0.0132245
GABA		Hyphae t4 + 1 nmol sI 4	0.0563948	5.51055	0.270162	0.903918	0.0288439	0.016347	0.0395218	0.011369
GABA		Metabolite Mix + 10 nmol Gluconic/Galactonic	nan			nan	nan	nan	nan	nan
GABA		Metabolite mix gluconic acid 10nmol galacto	nan			nan	nan	nan	nan	nan
GABA		t0 + 1nmol sI 1	0.0981019			0.86101	0.0114381	0.00559395	0.118052	0.0039064
GABA		t0 + 1nmol sI 2	0.0883572			0.874585	0.0028175	0.0193324	0.101115	0.00215043
GABA		t0 + 1nmol sI 3	0.0723939			0.898668	0.0142371	-0.00270749	0.0784581	0.0113447
GABA		t0 + 1nmol sI 4	0.0761901	8.37608	1.17376	0.899446	0.00669745	-0.00654564	0.0904557	0.00994683
GABA		t2 + 13C6 Glc + 1nmol sI 1	0.285476			0.581061	0.059921	0.0993237	0.155443	0.104251
GABA		t2 + 13C6 Glc + 1nmol sI 2	0.293426			0.550772	0.0683695	0.154113	0.109874	0.116871
GABA		t2 + 13C6 Glc + 1nmol sI 3	0.280744			0.59244	0.0165412	0.167409	0.122823	0.100787
GABA		t2 + 13C6 Glc + 1nmol sI 4	0.27515	28.3699	0.773686	0.581685	0.055974	0.138955	0.126827	0.0965593
GABA		t24 + 13C6 Glc + 1nmol 1	0.080139			0.872616	0.0255915	0.0414449	0.0293141	0.0310331
GABA		t24 + 13C6 Glc + 1nmol 2	0.0838564			0.857344	0.0415385	0.0460169	0.0185485	0.036552
GABA		t24 + 13C6 Glc + 1nmol 3	0.0573316			0.886922	0.0323674	0.0596273	0.00662698	0.0144558
GABA		t24 + 13C6 Glc + 1nmol 4	0.0774879	7.47037	1.18723	0.858638	0.0530901	0.0351086	0.0260083	0.0271549
GABA		t4 + 13C6 Glc + 1nmol 1	0.433807			0.371312	0.0538733	0.229048	0.159808	0.185959
GABA		t4 + 13C6 Glc + 1nmol 2	0.442499			0.3715	0.0669252	0.193995	0.155237	0.212343
GABA		t4 + 13C6 Glc + 1nmol 3	0.440849			0.377006	0.0580378	0.188666	0.177135	0.199155
GABA		t4 + 13C6 Glc + 1nmol 4	0.438965	43.903	0.37694	0.380639	0.0660718	0.181176	0.161013	0.2111
alpha-ketoglutarate		Hyphae t0 + 1 nmol sI 1	0.200941			0.512824	0.0513961	0.370178	0.0494335	0.0161868	-1.84179e-05
alpha-ketoglutarate		Hyphae t0 + 1 nmol sI 2	0.192106			0.510027	0.0412077	0.413956	0.0343753	0.0138833	-0.0134495
alpha-ketoglutarate		Hyphae t0 + 1 nmol sI 3	0.175377			0.548672	0.0276725	0.419485	-0.00447659	0.0195598	-0.0109134
alpha-ketoglutarate		Hyphae t0 + 1 nmol sI 4	0.202321	19.2687	1.23953	0.493135	0.0395644	0.428109	0.0342296	0.0116757	-0.00671336
alpha-ketoglutarate		Hyphae t2 + 1 nmol sI 1	0.258411			0.412782	0.0221342	0.469741	0.0583201	0.0296377	0.00738523
alpha-ketoglutarate		Hyphae t2 + 1 nmol sI 2	0.241203			0.432343	0.0678089	0.410266	0.0410789	0.0480763	0.000426393
alpha-ketoglutarate		Hyphae t2 + 1 nmol sI 3	0.25573			0.416898	0.0536016	0.433191	0.0444157	0.0340492	0.0178444
alpha-ketoglutarate		Hyphae t2 + 1 nmol sI 4	0.234687	24.7508	1.14107	0.450352	0.0518062	0.416309	0.0491368	0.0203824	0.0120137
alpha-ketoglutarate		Hyphae t24 + 1 nmol sI 1	0.223121			0.432577	0.0573744	0.471281	0.0376487	0.00287432	-0.00175503
alpha-ketoglutarate		Hyphae t24 + 1 nmol sI 2	0.215735			0.473086	0.041999	0.433535	0.0364703	0.0143516	0.00055789
alpha-ketoglutarate		Hyphae t24 + 1 nmol sI 3	0.228182			0.435113	0.0508287	0.469231	0.0268867	0.0187406	-0.0008004
alpha-ketoglutarate		Hyphae t24 + 1 nmol sI 4	0.227821	22.3715	0.579803	0.470935	0.0420869	0.412864	0.0381518	0.0229769	0.0129858
alpha-ketoglutarate		Hyphae t4 + 1 nmol sI 1	0.26708			0.416297	0.0360686	0.438356	0.0471436	0.0294856	0.0326492
alpha-ketoglutarate		Hyphae t4 + 1 nmol sI 2	0.269014			0.409301	0.0490024	0.410191	0.0749821	0.0318799	0.024644
alpha-ketoglutarate		Hyphae t4 + 1 nmol sI 3	0.247384			0.447228	0.0585239	0.386831	0.0525461	0.027254	0.0276159
alpha-ketoglutarate		Hyphae t4 + 1 nmol sI 4	0.241704	25.6295	1.37888	0.417584	0.0762192	0.425581	0.042694	0.0365535	0.00136857
alpha-ketoglutarate		Metabolite Mix + 10 nmol Gluconic/Galactonic	0.00301465			0.986748	0.00975951	0.00432746	-0.000367629	-9.73405e-05	-0.000369787
alpha-ketoglutarate		Metabolite mix gluconic acid 10nmol galacto	-0.000124777			1.0002	0.00242601	-0.00454653	0.00138692	0.000774434	-0.000243068
alpha-ketoglutarate		t0 + 1nmol sI 1	0.0316817			0.903053	0.0211042	0.0886798	-0.0117181	-0.000691973	-0.00042663
alpha-ketoglutarate		t0 + 1nmol sI 2	0.0467647			0.862082	0.0514168	0.069177	0.0217346	-0.000900702	-0.00350963
alpha-ketoglutarate		t0 + 1nmol sI 3	0.0614433			0.809204	0.0939079	0.0898776	-0.00150821	0.00451558	0.00400317
alpha-ketoglutarate		t0 + 1nmol sI 4	0.0652077	5.12744	1.52944	0.814999	0.04615	0.129065	0.0135718	2.70065e-05	-0.0038131
alpha-ketoglutarate		t2 + 13C6 Glc + 1nmol sI 1	0.404584			0.282031	0.13342	0.171063	0.18918	0.141694	0.0826115
alpha-ketoglutarate		t2 + 13C6 Glc + 1nmol sI 2	0.370662			0.336274	0.0843233	0.24077	0.155578	0.0945611	0.0884938
alpha-ketoglutarate		t2 + 13C6 Glc + 1nmol sI 3	0.363614			0.316543	0.0868571	0.267645	0.17355	0.101751	0.0536545
alpha-ketoglutarate		t2 + 13C6 Glc + 1nmol sI 4	0.381449	38.0077	1.79085	0.271481	0.135202	0.235447	0.202158	0.0838845	0.0718274
alpha-ketoglutarate		t24 + 13C6 Glc + 1nmol 1	0.0272755			0.869515	0.0851135	0.0878346	-0.0424155	-0.00307826	0.00303089
alpha-ketoglutarate		t24 + 13C6 Glc + 1nmol 2	0.0280395			0.874557	0.0873907	0.0579185	-0.0149244	-0.00644981	0.00150845
alpha-ketoglutarate		t24 + 13C6 Glc + 1nmol 3	0.0239851			0.90448	0.0444377	0.0746873	-0.0187313	-0.0066744	0.00180094
alpha-ketoglutarate		t24 + 13C6 Glc + 1nmol 4	0.0230487	2.55872	0.244095	0.855958	0.144163	0.0331581	-0.0355537	-5.46944e-05	0.00232881
alpha-ketoglutarate		t4 + 13C6 Glc + 1nmol 1	0.374803			0.343688	0.112452	0.140054	0.211157	0.115262	0.0773871
alpha-ketoglutarate		t4 + 13C6 Glc + 1nmol 2	0.344648			0.285788	0.211539	0.18427	0.178332	0.09219	0.0478802
alpha-ketoglutarate		t4 + 13C6 Glc + 1nmol 3	0.384416			0.286624	0.116294	0.256231	0.155899	0.0991338	0.0858187
alpha-ketoglutarate		t4 + 13C6 Glc + 1nmol 4	0.386073	37.2485	1.92117	0.304219	0.155203	0.137895	0.205307	0.103428	0.0939472
PEP		Hyphae t0 + 1 nmol sI 1	0.678957			0.405604	-0.11274	-0.0282026	0.735339
PEP		Hyphae t0 + 1 nmol sI 2	0.656243			0.4343	-0.120717	-0.0301979	0.716614
PEP		Hyphae t0 + 1 nmol sI 3	0.816959			0.192599	-0.0535343	0.0783937	0.782541
PEP		Hyphae t0 + 1 nmol sI 4	0.903763	76.3981	11.7164	0.121585	-0.0337953	-0.00845409	0.920665
PEP		Hyphae t2 + 1 nmol sI 1	0.93721			0.0793292	-0.0220501	-0.00551595	0.948237
PEP		Hyphae t2 + 1 nmol sI 2	0.899685			0.126738	-0.0352276	-0.00881237	0.917302
PEP		Hyphae t2 + 1 nmol sI 3	0.946096			0.0681015	-0.0189293	-0.00473526	0.955563
PEP		Hyphae t2 + 1 nmol sI 4	0.912182	92.3793	2.15521	0.0937054	-0.026046	0.0344313	0.897909
PEP		Hyphae t24 + 1 nmol sI 1	1			0	0	0	1
PEP		Hyphae t24 + 1 nmol sI 2	0.965859			0.0431333	-0.0119892	-0.00299916	0.971855
PEP		Hyphae t24 + 1 nmol sI 3	1			0	0	0	1
PEP		Hyphae t24 + 1 nmol sI 4	0.967797	98.3414	1.91682	0.0406856	-0.0113088	-0.00282897	0.973452
PEP		Hyphae t4 + 1 nmol sI 1	0.843925			0.169374	-0.0470785	0.0542604	0.823445
PEP		Hyphae t4 + 1 nmol sI 2	0.866206			0.169034	-0.0469842	-0.0117533	0.889703
PEP		Hyphae t4 + 1 nmol sI 3	0.933061			0.0845705	-0.0235069	-0.00588039	0.944817
PEP		Hyphae t4 + 1 nmol sI 4	0.966715	90.2477	5.71716	0.0420519	-0.0116886	-0.00292397	0.972561
PEP		Metabolite Mix + 10 nmol Gluconic/Galactonic	0.00315658			0.994639	0.000402088	0.00580838	-0.000849703
PEP		Metabolite mix gluconic acid 10nmol galacto	-0.00135752			1.00677	-0.0080789	-9.27963e-05	0.00139731
PEP		t0 + 1nmol sI 1	-0.0579548			1.14469	-0.128646	-0.00291314	-0.0131307
PEP		t0 + 1nmol sI 2	-0.110749			1.21711	-0.0815353	-0.155998	0.0204283
PEP		t0 + 1nmol sI 3	-0.00777235			0.992644	0.110971	-0.176558	0.0729424
PEP		t0 + 1nmol sI 4	-0.0048938	-4.53425	4.9949	1.02458	0.0162476	-0.0915401	0.0507171
PEP		t2 + 13C6 Glc + 1nmol sI 1	0.312411			0.548205	0.174541	0.069071	0.208183
PEP		t2 + 13C6 Glc + 1nmol sI 2	0.313015			0.502224	0.228959	0.0963642	0.172453
PEP		t2 + 13C6 Glc + 1nmol sI 3	0.4785			0.374307	0.176231	0.0891173	0.360344
PEP		t2 + 13C6 Glc + 1nmol sI 4	0.361887	36.6453	7.82122	0.515707	0.154657	0.0579035	0.271732
PEP		t24 + 13C6 Glc + 1nmol 1	-0.157251			1.46206	-0.406391	-0.101661	0.0459867
PEP		t24 + 13C6 Glc + 1nmol 2	-0.157251			1.46206	-0.406391	-0.101661	0.0459867
PEP		t24 + 13C6 Glc + 1nmol 3	-0.157251			1.46206	-0.406391	-0.101661	0.0459867
PEP		t24 + 13C6 Glc + 1nmol 4	nan	-15.7251	0	nan	nan	nan	nan
PEP		t4 + 13C6 Glc + 1nmol 1	0.391754			0.470942	0.190812	0.0302905	0.307956
PEP		t4 + 13C6 Glc + 1nmol 2	0.280978			0.596591	0.14758	0.0721335	0.183696
PEP		t4 + 13C6 Glc + 1nmol 3	0.351615			0.500717	0.21415	0.0147046	0.270428
PEP		t4 + 13C6 Glc + 1nmol 4	0.349799	34.3536	4.59817	0.525507	0.168331	0.0374173	0.268744
Glutamic acid		Hyphae t0 + 1 nmol sI 1	0.00945707			0.989499	-0.00379856	0.00803523	-0.000499561	0.00676376
Glutamic acid		Hyphae t0 + 1 nmol sI 2	0.0102598			0.986195	-0.00107208	0.00783761	0.00172088	0.00531836
Glutamic acid		Hyphae t0 + 1 nmol sI 3	0.00649909			0.997964	-0.00931394	0.00531953	-0.000550308	0.00658054
Glutamic acid		Hyphae t0 + 1 nmol sI 4	0.0116074	0.945585	0.216164	0.984891	0.00100055	0.00258332	0.00583994	0.00568569
Glutamic acid		Hyphae t2 + 1 nmol sI 1	0.139085			0.80166	0.0180409	0.061418	0.0600597	0.0588215
Glutamic acid		Hyphae t2 + 1 nmol sI 2	0.13047			0.815771	0.0111266	0.0681715	0.0453139	0.0596174
Glutamic acid		Hyphae t2 + 1 nmol sI 3	0.141456			0.800091	0.0165568	0.0657683	0.0526061	0.0649779
Glutamic acid		Hyphae t2 + 1 nmol sI 4	0.131553	13.5641	0.545055	0.822829	0.00111714	0.0659804	0.0471589	0.0629142
Glutamic acid		Hyphae t24 + 1 nmol sI 1	0.0181786			0.973282	0.000534724	0.0128824	0.0067888	0.00651216
Glutamic acid		Hyphae t24 + 1 nmol sI 2	0.0164288			0.967291	0.010983	0.0137863	0.004599	0.00334069
Glutamic acid		Hyphae t24 + 1 nmol sI 3	0.0127284			0.984781	0.00638903	-0.00897444	0.00874538	0.00905932
Glutamic acid		Hyphae t24 + 1 nmol sI 4	0.020214	1.68874	0.317495	0.94776	0.0315239	0.0164773	0.000577501	0.00366117
Glutamic acid		Hyphae t4 + 1 nmol sI 1	0.117532			0.849148	0.00273522	0.0371619	0.0507504	0.0602046
Glutamic acid		Hyphae t4 + 1 nmol sI 2	0.120223			0.837978	0.00817381	0.0449261	0.052822	0.0561
Glutamic acid		Hyphae t4 + 1 nmol sI 3	0.12543			0.818381	0.0339708	0.0364857	0.0498742	0.0612884
Glutamic acid		Hyphae t4 + 1 nmol sI 4	0.119874	12.0765	0.333156	0.840134	0.0123738	0.0374868	0.0478736	0.062132
Glutamic acid		Metabolite Mix + 10 nmol Gluconic/Galactonic	0.00883602			0.986082	-0.0032188	0.0142939	0.00139681	0.00144616
Glutamic acid		Metabolite mix gluconic acid 10nmol galacto	0.00516836			0.985193	0.00806547	0.00702488	0.000307643	-0.000591175
Glutamic acid		t0 + 1nmol sI 1	0.00836285			0.978376	0.0179065	-0.00145625	0.00223568	0.0029376
Glutamic acid		t0 + 1nmol sI 2	-0.00353446			1.02071	-0.0196404	-0.0060111	0.00224228	0.00269948
Glutamic acid		t0 + 1nmol sI 3	0.0051894			0.98612	0.0112603	0.000735279	-0.00049017	0.00237431
Glutamic acid		t0 + 1nmol sI 4	0.00212908	0.303672	0.506642	1.00463	-0.00938632	-0.00120599	0.00352023	0.00243849
Glutamic acid		t2 + 13C6 Glc + 1nmol sI 1	0.527653			0.194035	0.113984	0.27162	0.228058	0.192304
Glutamic acid		t2 + 13C6 Glc + 1nmol sI 2	0.52657			0.201733	0.10382	0.274117	0.227096	0.193234
Glutamic acid		t2 + 13C6 Glc + 1nmol sI 3	0.533916			0.192572	0.112148	0.258429	0.240749	0.196103
Glutamic acid		t2 + 13C6 Glc + 1nmol sI 4	0.533328	53.0367	0.379227	0.198117	0.106402	0.255655	0.243703	0.196122
Glutamic acid		t24 + 13C6 Glc + 1nmol 1	0.0459301			0.901257	0.0470757	0.0222664	0.0254896	0.00391086
Glutamic acid		t24 + 13C6 Glc + 1nmol 2	0.0345714			0.940979	0.0144337	0.0152996	0.0238986	0.00538927
Glutamic acid		t24 + 13C6 Glc + 1nmol 3	0.0375151			0.911142	0.0507382	0.0227321	0.00769252	0.00769516
Glutamic acid		t24 + 13C6 Glc + 1nmol 4	0.0406018	3.96546	0.48544	0.912023	0.0413197	0.0225019	0.0205392	0.00361648
Glutamic acid		t4 + 13C6 Glc + 1nmol 1	0.615994			0.134351	0.0852582	0.231934	0.278977	0.26948
Glutamic acid		t4 + 13C6 Glc + 1nmol 2	0.619369			0.137188	0.0823082	0.228194	0.270458	0.281852
Glutamic acid		t4 + 13C6 Glc + 1nmol 3	0.618514			0.137772	0.0816254	0.231026	0.267925	0.281651
Glutamic acid		t4 + 13C6 Glc + 1nmol 4	0.614138	61.7004	0.238819	0.133303	0.085265	0.23768	0.279083	0.264669
Phenyalanine		Hyphae t0 + 1 nmol sI 1	0.00522484			0.989667	0.0102158	0.000116926
Phenyalanine		Hyphae t0 + 1 nmol sI 2	0.00299128			0.993611	0.00679468	-0.000406055
Phenyalanine		Hyphae t0 + 1 nmol sI 3	0.0026513			0.997824	-0.000950603	0.0031266
Phenyalanine		Hyphae t0 + 1 nmol sI 4	0.00275816	0.34064	0.122058	0.995238	0.00400719	0.000754561
Phenyalanine		Hyphae t2 + 1 nmol sI 1	0.00296614			0.996648	0.000772338	0.00257997
Phenyalanine		Hyphae t2 + 1 nmol sI 2	0.00269271			0.997078	0.000459556	0.00246293
Phenyalanine		Hyphae t2 + 1 nmol sI 3	0.00484991			0.991999	0.00630131	0.00169925
Phenyalanine		Hyphae t2 + 1 nmol sI 4	0.00502181	0.388264	0.122328	0.992483	0.00499039	0.00252661
Phenyalanine		Hyphae t24 + 1 nmol sI 1	0.000872461			0.99797	0.00231502	-0.000285051
Phenyalanine		Hyphae t24 + 1 nmol sI 2	0.00682215			0.988975	0.00840635	0.00261897
Phenyalanine		Hyphae t24 + 1 nmol sI 3	0.000217121			1.00051	-0.00145847	0.000946356
Phenyalanine		Hyphae t24 + 1 nmol sI 4	0.000184664	0.20241	0.321435	0.999096	0.00143959	-0.000535132
Phenyalanine		Hyphae t4 + 1 nmol sI 1	0.00323897			0.995709	0.00210456	0.00218669
Phenyalanine		Hyphae t4 + 1 nmol sI 2	0.00326706			0.996733	-3.00888e-07	0.00326721
Phenyalanine		Hyphae t4 + 1 nmol sI 3	0.00143313			0.998187	0.000760739	0.00105276
Phenyalanine		Hyphae t4 + 1 nmol sI 4	0.00261986	0.263976	0.0858082	0.997382	-3.25154e-06	0.00262149
Phenyalanine		Metabolite Mix + 10 nmol Gluconic/Galactonic	-0.00141581			1.0041	-0.00537025	0.00126931
Phenyalanine		Metabolite mix gluconic acid 10nmol galacto	-0.00236093			1.00302	-0.00131238	-0.00170474
Phenyalanine		t0 + 1nmol sI 1	-0.003772			1.00632	-0.00509425	-0.00122487
Phenyalanine		t0 + 1nmol sI 2	-0.00595819			1.00536	0.00118958	-0.00655298
Phenyalanine		t0 + 1nmol sI 3	-0.00035362			1.00102	-0.00134214	0.000317452
Phenyalanine		t0 + 1nmol sI 4	-0.00163515	-0.292974	0.24626	1.00378	-0.00428432	0.000507013
Phenyalanine		t2 + 13C6 Glc + 1nmol sI 1	0.00282147			0.99711	0.000137743	0.0027526
Phenyalanine		t2 + 13C6 Glc + 1nmol sI 2	-0.00633742			1.00667	-0.000674896	-0.00599998
Phenyalanine		t2 + 13C6 Glc + 1nmol sI 3	-0.00147516			1.00129	0.00036995	-0.00166013
Phenyalanine		t2 + 13C6 Glc + 1nmol sI 4	0.00222232	-0.0692197	0.421592	0.998504	-0.00145313	0.00294889
Phenyalanine		t24 + 13C6 Glc + 1nmol 1	-0.018603			1.00477	0.0276586	-0.0324323
Phenyalanine		t24 + 13C6 Glc + 1nmol 2	-0.0288569			1.03682	-0.0159346	-0.0208896
Phenyalanine		t24 + 13C6 Glc + 1nmol 3	-0.0498607			1.08911	-0.0785013	-0.01061
Phenyalanine		t24 + 13C6 Glc + 1nmol 4	-0.055242	-3.81407	1.72986	1.0947	-0.0789146	-0.0157847
Phenyalanine		t4 + 13C6 Glc + 1nmol 1	0.0117075			0.988768	-0.00095184	0.0121834
Phenyalanine		t4 + 13C6 Glc + 1nmol 2	0.0097511			0.988767	0.00296299	0.0082696
Phenyalanine		t4 + 13C6 Glc + 1nmol 3	0.0129057			0.986435	0.00131819	0.0122466
Phenyalanine		t4 + 13C6 Glc + 1nmol 4	0.0102634	1.11569	0.143016	0.988595	0.0022828	0.009122
Arabinose		Hyphae t0 + 1 nmol sI 1	0.0324592			0.835597	0.165013	0.0658057	-0.0664156
Arabinose		Hyphae t0 + 1 nmol sI 2	-0.00798246			0.928138	0.127399	-0.0152644	-0.0402725
Arabinose		Hyphae t0 + 1 nmol sI 3	0.00780409			0.956481	0.058984	-0.0108239	-0.00464132
Arabinose		Hyphae t0 + 1 nmol sI 4	-0.00142733	0.771338	1.77226	0.897445	0.165705	-0.0194614	-0.043688
Arabinose		Hyphae t2 + 1 nmol sI 1	0.317819			0.545614	0.182896	0.0439079	0.227582
Arabinose		Hyphae t2 + 1 nmol sI 2	0.354062			0.55834	0.0833449	0.0961049	0.26221
Arabinose		Hyphae t2 + 1 nmol sI 3	0.362767			0.540145	0.124072	0.0431205	0.292663
Arabinose		Hyphae t2 + 1 nmol sI 4	0.294217	33.2216	3.19468	0.671385	-0.0233464	0.149888	0.202073
Arabinose		Hyphae t24 + 1 nmol sI 1	-0.00128588			1.01489	-5.95285e-05	-0.0406956	0.0258643
Arabinose		Hyphae t24 + 1 nmol sI 2	0.0316489			0.83709	0.165	0.0637825	-0.0658729
Arabinose		Hyphae t24 + 1 nmol sI 3	0.0614243			0.883895	0.0790464	0.00594885	0.0311096
Arabinose		Hyphae t24 + 1 nmol sI 4	0.0347946	3.16455	2.5698	0.836471	0.154424	0.0773564	-0.068251
Arabinose		Hyphae t4 + 1 nmol sI 1	0.293249			0.620654	0.12157	0.0151503	0.242626
Arabinose		Hyphae t4 + 1 nmol sI 2	0.241967			0.656729	0.121341	0.0612293	0.1607
Arabinose		Hyphae t4 + 1 nmol sI 3	0.24184			0.627829	0.173507	0.0439812	0.154683
Arabinose		Hyphae t4 + 1 nmol sI 4	0.176585	23.841	4.77982	0.774945	0.0984819	-0.0515543	0.178128
Arabinose		Metabolite Mix + 10 nmol Gluconic/Galactonic	0.00104861			0.999945	-0.00224614	0.00151274	0.000788829
Arabinose		Metabolite mix gluconic acid 10nmol galacto	-0.00193444			1.00477	-0.00366907	-0.00117455	7.16191e-05
Arabinose		t0 + 1nmol sI 1	-0.0224423			0.968695	0.0986206	-0.0359993	-0.0313163
Arabinose		t0 + 1nmol sI 2	0.0148783			0.890609	0.151667	-0.0197967	-0.0224796
Arabinose		t0 + 1nmol sI 3	-0.0065907			0.966627	0.0431632	0.0335649	-0.043355
Arabinose		t0 + 1nmol sI 4	-0.0329661	-1.17802	2.08177	1.07609	-0.0821546	0.0349437	-0.028877
Arabinose		t2 + 13C6 Glc + 1nmol sI 1	0.378526			0.52126	0.0510389	0.198564	0.229137
Arabinose		t2 + 13C6 Glc + 1nmol sI 2	0.368743			0.544038	0.0199824	0.221693	0.214287
Arabinose		t2 + 13C6 Glc + 1nmol sI 3	0.23769			0.64968	0.0973523	0.143188	0.10978
Arabinose		t2 + 13C6 Glc + 1nmol sI 4	0.357188	33.5537	6.58117	0.617553	-0.0485907	0.172958	0.258079
Arabinose		t24 + 13C6 Glc + 1nmol 1	0.0875388			0.863207	0.0517622	0.0442384	0.0407925
Arabinose		t24 + 13C6 Glc + 1nmol 2	0.0573505			0.700083	0.34939	0.0289182	-0.0783917
Arabinose		t24 + 13C6 Glc + 1nmol 3	0.0999904			0.825652	0.0568999	0.109273	0.00817487
Arabinose		t24 + 13C6 Glc + 1nmol 4	0.0841629	8.22606	1.79475	0.873578	0.0388793	0.0490194	0.0385236
Arabinose		t4 + 13C6 Glc + 1nmol 1	0.452617			0.414792	0.0918646	0.214046	0.279298
Arabinose		t4 + 13C6 Glc + 1nmol 2	0.405081			0.503943	0.080913	0.111101	0.304043
Arabinose		t4 + 13C6 Glc + 1nmol 3	0.334465			0.621109	-0.0232915	0.179864	0.222319
Arabinose		t4 + 13C6 Glc + 1nmol 4	0.438322	40.7621	5.26798	0.47573	0.0659153	0.126014	0.332341
Asparagine		Hyphae t0 + 1 nmol sI 1	-0.0197771			1.04909	-0.0423693	-0.0032144	-0.00351108
Asparagine		Hyphae t0 + 1 nmol sI 2	-0.0310323			1.09159	-0.0893787	-0.00292772	0.00071239
Asparagine		Hyphae t0 + 1 nmol sI 3	-0.0146978			1.0504	-0.0620949	0.0170844	-0.00538911
Asparagine		Hyphae t0 + 1 nmol sI 4	-3.97806e-05	-1.63868	1.2859	0.999221	-0.0012787	0.00501327	-0.00295573
Asparagine		Hyphae t2 + 1 nmol sI 1	-0.0118629			1.03086	-0.0318238	0.00666941	-0.00570123
Asparagine		Hyphae t2 + 1 nmol sI 2	-0.00508875			1.02024	-0.0306813	0.0159203	-0.00547514
Asparagine		Hyphae t2 + 1 nmol sI 3	-0.00622202			1.02045	-0.0260186	0.00933999	-0.00377582
Asparagine		Hyphae t2 + 1 nmol sI 4	-0.000440822	-0.590362	0.469469	1.00242	-0.00991222	0.0138934	-0.00639902
Asparagine		Hyphae t24 + 1 nmol sI 1	-0.0295252			1.06273	-0.0210849	-0.0574377	0.0157949
Asparagine		Hyphae t24 + 1 nmol sI 2	-0.0111439			1.01371	0.00248611	-0.0126763	-0.00352174
Asparagine		Hyphae t24 + 1 nmol sI 3	-0.0013003			0.987852	0.0324356	-0.0245277	0.00423961
Asparagine		Hyphae t24 + 1 nmol sI 4	0.00954688	-0.810564	1.65927	0.986307	-0.00978731	0.0320121	-0.00853207
Asparagine		Hyphae t4 + 1 nmol sI 1	-0.0179614			1.03846	-0.0225199	-0.01645	0.000511922
Asparagine		Hyphae t4 + 1 nmol sI 2	-0.00470422			1.01418	-0.00939481	-0.00964175	0.00485522
Asparagine		Hyphae t4 + 1 nmol sI 3	-0.00528299			1.00453	0.00615538	-0.0100456	-0.000637697
Asparagine		Hyphae t4 + 1 nmol sI 4	0.0146384	-0.332755	1.34492	0.959617	0.0241632	0.0289075	-0.0126877
Asparagine		Metabolite Mix + 10 nmol Gluconic/Galactonic	0.00511969			0.981586	0.017292	0.00529852	-0.00417667
Asparagine		Metabolite mix gluconic acid 10nmol galacto	0.0109579			0.972355	0.0211244	0.00781125	-0.00129106
Asparagine		t0 + 1nmol sI 1	0.271179			0.645537	-0.00312048	0.256095	0.101489
Asparagine		t0 + 1nmol sI 2	0.243738			0.66441	0.0315937	0.212368	0.0916286
Asparagine		t0 + 1nmol sI 3	0.271424			0.619356	0.03422	0.259219	0.0872046
Asparagine		t0 + 1nmol sI 4	0.219905	25.1561	2.47838	0.670403	0.0316171	0.265841	0.032138
Asparagine		t2 + 13C6 Glc + 1nmol sI 1	0.199949			0.703853	0.0662834	0.156029	0.0738352
Asparagine		t2 + 13C6 Glc + 1nmol sI 2	0.295162			0.543501	0.121222	0.241565	0.0937115
Asparagine		t2 + 13C6 Glc + 1nmol sI 3	0.231786			0.678407	0.0364891	0.196443	0.0886602
Asparagine		t2 + 13C6 Glc + 1nmol sI 4	0.288547	25.3861	4.58358	0.590181	0.0860995	0.191618	0.132102
Asparagine		t24 + 13C6 Glc + 1nmol 1	0.358889			0.436637	0.123915	0.365593	0.0738553
Asparagine		t24 + 13C6 Glc + 1nmol 2	0.394168			0.443063	0.0984077	0.291493	0.167037
Asparagine		t24 + 13C6 Glc + 1nmol 3	0.398439			0.458116	0.0394397	0.351454	0.15099
Asparagine		t24 + 13C6 Glc + 1nmol 4	0.374533	38.1507	1.83231	0.362476	0.245794	0.297384	0.0943458
Asparagine		t4 + 13C6 Glc + 1nmol 1	0.388075			0.442724	0.165271	0.17706	0.214945
Asparagine		t4 + 13C6 Glc + 1nmol 2	0.368384			0.467439	0.147402	0.197728	0.187431
Asparagine		t4 + 13C6 Glc + 1nmol 3	0.339585			0.50026	0.153667	0.173132	0.172942
Asparagine		t4 + 13C6 Glc + 1nmol 4	0.300191	34.9059	3.81816	0.596621	0.0609	0.187764	0.154715
beta-glycerophosphate		Hyphae t0 + 1 nmol sI 1	-0.000977465			1.018	-0.0316892	0.0122983	0.00138675
beta-glycerophosphate		Hyphae t0 + 1 nmol sI 2	0.0129906			0.998871	-0.0414806	0.0473775	-0.00476755
beta-glycerophosphate		Hyphae t0 + 1 nmol sI 3	0.0106365			1.00097	-0.0318665	0.0289224	0.00197699
beta-glycerophosphate		Hyphae t0 + 1 nmol sI 4	0.0109699	0.840488	0.634078	0.97624	-0.00943792	0.0572464	-0.0240484
beta-glycerophosphate		Hyphae t2 + 1 nmol sI 1	0.00852201			1.00595	-0.0225813	0.00174799	0.0148838
beta-glycerophosphate		Hyphae t2 + 1 nmol sI 2	0.0288013			0.972354	-0.0203816	0.0372985	0.0107295
beta-glycerophosphate		Hyphae t2 + 1 nmol sI 3	0.0247515			0.967796	-0.0134559	0.0492682	-0.00360868
beta-glycerophosphate		Hyphae t2 + 1 nmol sI 4	0.00625541	1.70825	1.13527	0.997362	-0.0251699	0.0394881	-0.01168
beta-glycerophosphate		Hyphae t24 + 1 nmol sI 1	-0.0165462			1.05346	-0.0648669	0.0189779	-0.00757584
beta-glycerophosphate		Hyphae t24 + 1 nmol sI 2	0.0143946			0.994613	-0.0215131	0.0160031	0.0108969
beta-glycerophosphate		Hyphae t24 + 1 nmol sI 3	-0.0136693			1.02449	-0.0326468	0.0328338	-0.0246762
beta-glycerophosphate		Hyphae t24 + 1 nmol sI 4	0.0323437	0.413073	2.34215	0.950849	0.0101359	0.0301505	0.00886479
beta-glycerophosphate		Hyphae t4 + 1 nmol sI 1	0.00993488			0.993216	-0.0251623	0.0408713	-0.00892522
beta-glycerophosphate		Hyphae t4 + 1 nmol sI 2	0.0137016			0.982644	-0.000890278	0.0127429	0.00550307
beta-glycerophosphate		Hyphae t4 + 1 nmol sI 3	0.0151132			0.98477	-0.0256231	0.0515958	-0.0107429
beta-glycerophosphate		Hyphae t4 + 1 nmol sI 4	0.010706	1.23639	0.244929	1.01378	-0.0459312	0.0184073	0.0137449
beta-glycerophosphate		Metabolite Mix + 10 nmol Gluconic/Galactonic	nan			nan	nan	nan	nan
beta-glycerophosphate		Metabolite mix gluconic acid 10nmol galacto	nan			nan	nan	nan	nan
beta-glycerophosphate		t0 + 1nmol sI 1	0.00556662			0.994094	-0.0083874	0.0177928	-0.00349943
beta-glycerophosphate		t0 + 1nmol sI 2	0.00596825			0.990051	0.000841587	0.01026	-0.00115227
beta-glycerophosphate		t0 + 1nmol sI 3	0.00245173			0.998673	-0.00245503	0.00153692	0.00224546
beta-glycerophosphate		t0 + 1nmol sI 4	0.010096	0.602065	0.313871	0.989428	-0.00715361	0.015736	0.00198986
beta-glycerophosphate		t2 + 13C6 Glc + 1nmol sI 1	0.0167058			0.98981	-0.0127163	0.00588456	0.0170215
beta-glycerophosphate		t2 + 13C6 Glc + 1nmol sI 2	0.0183048			0.978178	0.00222346	0.00610484	0.0134938
beta-glycerophosphate		t2 + 13C6 Glc + 1nmol sI 3	0.0194869			0.985681	-0.00806725	0.00062951	0.0217563
beta-glycerophosphate		t2 + 13C6 Glc + 1nmol sI 4	0.0248879	1.98464	0.354899	0.964275	0.00950896	0.0134921	0.0127235
beta-glycerophosphate		t24 + 13C6 Glc + 1nmol 1	0.130708			0.85354	0.0147879	0.017681	0.113991
beta-glycerophosphate		t24 + 13C6 Glc + 1nmol 2	0.142247			0.833619	0.0239062	0.0245883	0.117886
beta-glycerophosphate		t24 + 13C6 Glc + 1nmol 3	0.132599			0.849274	0.0203056	0.0137707	0.11665
beta-glycerophosphate		t24 + 13C6 Glc + 1nmol 4	0.139741	13.6324	0.55429	0.84787	0.00466183	0.0278435	0.119624
beta-glycerophosphate		t4 + 13C6 Glc + 1nmol 1	0.0262891			0.974387	-0.00538331	0.00873727	0.0222587
beta-glycerophosphate		t4 + 13C6 Glc + 1nmol 2	0.0320896			0.955989	0.0152092	0.00534726	0.0234551
beta-glycerophosphate		t4 + 13C6 Glc + 1nmol 3	0.0318842			0.964884	-0.00328447	0.0162655	0.0221354
beta-glycerophosphate		t4 + 13C6 Glc + 1nmol 4	0.0350611	3.1331	0.366131	0.958905	0.000963592	0.0161755	0.0239562
DHAP		Hyphae t0 + 1 nmol sI 1	nan			nan	nan	nan	nan
DHAP		Hyphae t0 + 1 nmol sI 2	nan			nan	nan	nan	nan
DHAP		Hyphae t0 + 1 nmol sI 3	nan			nan	nan	nan	nan
DHAP		Hyphae t0 + 1 nmol sI 4	nan	#DIV/0!	#DIV/0!	nan	nan	nan	nan
DHAP		Hyphae t2 + 1 nmol sI 1	nan			nan	nan	nan	nan
DHAP		Hyphae t2 + 1 nmol sI 2	nan			nan	nan	nan	nan
DHAP		Hyphae t2 + 1 nmol sI 3	nan			nan	nan	nan	nan
DHAP		Hyphae t2 + 1 nmol sI 4	nan	#DIV/0!	#DIV/0!	nan	nan	nan	nan
DHAP		Hyphae t24 + 1 nmol sI 1	nan			nan	nan	nan	nan
DHAP		Hyphae t24 + 1 nmol sI 2	nan			nan	nan	nan	nan
DHAP		Hyphae t24 + 1 nmol sI 3	nan			nan	nan	nan	nan
DHAP		Hyphae t24 + 1 nmol sI 4	nan	#DIV/0!	#DIV/0!	nan	nan	nan	nan
DHAP		Hyphae t4 + 1 nmol sI 1	nan			nan	nan	nan	nan
DHAP		Hyphae t4 + 1 nmol sI 2	nan			nan	nan	nan	nan
DHAP		Hyphae t4 + 1 nmol sI 3	nan			nan	nan	nan	nan
DHAP		Hyphae t4 + 1 nmol sI 4	nan	#DIV/0!	#DIV/0!	nan	nan	nan	nan
DHAP		Metabolite Mix + 10 nmol Gluconic/Galactonic	nan			nan	nan	nan	nan
DHAP		Metabolite mix gluconic acid 10nmol galacto	nan			nan	nan	nan	nan
DHAP		t0 + 1nmol sI 1	0.113403			0	1.5583	-0.456814	-0.101489
DHAP		t0 + 1nmol sI 2	-0.0931977			1.11597	0.058751	-0.185805	0.0110884
DHAP		t0 + 1nmol sI 3	0.0574697			0.518965	0.710226	-0.149757	-0.0794344
DHAP		t0 + 1nmol sI 4	-0.00525205	1.81057	8.86286	0.640922	0.69708	-0.301168	-0.0368334
DHAP		t2 + 13C6 Glc + 1nmol sI 1	0.374323			0.457635	0.233157	0.0378112	0.271397
DHAP		t2 + 13C6 Glc + 1nmol sI 2	0.351094			0	1.14053	-0.334345	0.193813
DHAP		t2 + 13C6 Glc + 1nmol sI 3	0.539592			0.306684	0.235543	-0.00991496	0.467688
DHAP		t2 + 13C6 Glc + 1nmol sI 4	0.454363	42.9843	8.54987	0.411507	0.27217	-0.14195	0.458273
DHAP		t24 + 13C6 Glc + 1nmol 1	-0.0822815			1.057	0.137983	-0.200124	0.00514018
DHAP		t24 + 13C6 Glc + 1nmol 2	0.0354845			0.861981	0.256506	-0.205408	0.0869214
DHAP		t24 + 13C6 Glc + 1nmol 3	-0.0645067			1.12609	-0.0696284	-0.0455068	-0.0109594
DHAP		t24 + 13C6 Glc + 1nmol 4	-0.112823	-5.60317	6.41907	1.22197	-0.0836941	-0.160061	0.0217823
DHAP		t4 + 13C6 Glc + 1nmol 1	0.391639			0.531328	0.135895	-0.0406914	0.373468
DHAP		t4 + 13C6 Glc + 1nmol 2	0.693998			0.191665	0.113118	0.116774	0.578443
DHAP		t4 + 13C6 Glc + 1nmol 3	0.447948			0.550233	0.0518957	-0.0983334	0.496205
DHAP		t4 + 13C6 Glc + 1nmol 4	0.70442	55.9501	16.3006	0.222493	0.148151	-0.0770409	0.706397
cis-aconitic acid		Hyphae t0 + 1 nmol sI 1	-0.00750182			1.00489	0.0155442	-0.0108069	-0.0055454	-0.00560491	0.00152326
cis-aconitic acid		Hyphae t0 + 1 nmol sI 2	-0.00568702			1.00632	0.00991446	-0.00920491	-0.00848238	0.00177823	-0.000321112
cis-aconitic acid		Hyphae t0 + 1 nmol sI 3	-0.00669903			1.00832	0.00420136	-0.0042833	-0.00240361	-0.00724909	0.00141546
cis-aconitic acid		Hyphae t0 + 1 nmol sI 4	0.00678418	-0.327592	0.674771	0.963538	0.0354472	0.00106042	0.0015006	0.000416491	-0.00196298
cis-aconitic acid		Hyphae t2 + 1 nmol sI 1	0.00351569			0.979067	0.0230766	-0.00702503	0.00898239	-0.00211009	-0.00199098
cis-aconitic acid		Hyphae t2 + 1 nmol sI 2	0.0279956			0.948699	0.0046163	0.0249483	0.00692023	0.00937549	0.0054405
cis-aconitic acid		Hyphae t2 + 1 nmol sI 3	0.0173994			0.971973	-0.00859605	0.0112596	0.018878	0.0159866	-0.00950129
cis-aconitic acid		Hyphae t2 + 1 nmol sI 4	0.0331889	2.05249	1.31056	0.943725	0.0124218	0.0080853	0.0112352	0.0190188	0.00551416
cis-aconitic acid		Hyphae t24 + 1 nmol sI 1	-0.00796063			0.996558	0.0261033	0.00261823	-0.0269613	-0.0013299	0.00301212
cis-aconitic acid		Hyphae t24 + 1 nmol sI 2	0.00430214			0.95853	0.0490888	0.00611212	-0.0150203	0.00118869	0.000100738
cis-aconitic acid		Hyphae t24 + 1 nmol sI 3	0.000254504			0.981234	0.0218795	0.00328933	0.00279089	-0.0104129	0.00121863
cis-aconitic acid		Hyphae t24 + 1 nmol sI 4	0.0101297	0.168143	0.759928	0.929398	0.0784524	-0.00805485	0.0129946	-0.0132752	0.000484548
cis-aconitic acid		Hyphae t4 + 1 nmol sI 1	0.0338465			0.951157	-0.00232151	0.00848141	0.0262711	0.00628306	0.0101291
cis-aconitic acid		Hyphae t4 + 1 nmol sI 2	0.0356958			0.940142	0.0156793	0.000796621	0.0223556	0.0109933	0.0100333
cis-aconitic acid		Hyphae t4 + 1 nmol sI 3	0.0463984			0.928414	0.0121812	0.0111799	0.0130628	0.0175462	0.0176156
cis-aconitic acid		Hyphae t4 + 1 nmol sI 4	0.0375452	3.83715	0.556025	0.944053	0.00623174	0.00965299	0.0123996	0.0133261	0.014337
cis-aconitic acid		Metabolite Mix + 10 nmol Gluconic/Galactonic	0.000463794			0.998414	-8.93748e-05	0.00166229	0.000705275	-0.000428201	-0.000263852
cis-aconitic acid		Metabolite mix gluconic acid 10nmol galacto	0.000430142			1.00035	-0.00379443	0.00452042	-0.0010913	-9.93072e-05	0.000115085
cis-aconitic acid		t0 + 1nmol sI 1	-0.00326935			1.01397	-0.0337475	0.0357511	-0.00755348	-0.010678	0.00225423
cis-aconitic acid		t0 + 1nmol sI 2	-0.0188051			1.09537	-0.101215	-0.000321941	0.0170679	-0.0111144	0.000217497
cis-aconitic acid		t0 + 1nmol sI 3	0.00107965			0.968753	0.0500403	-0.0135105	-0.00376938	-0.00125204	-0.000260977
cis-aconitic acid		t0 + 1nmol sI 4	-0.00843306	-0.735696	0.856547	1.05023	-0.0751626	0.0321853	0.00382957	-0.0125741	0.00148685
cis-aconitic acid		t2 + 13C6 Glc + 1nmol sI 1	0.389808			0.410355	0.0275657	0.132801	0.171886	0.146745	0.110647
cis-aconitic acid		t2 + 13C6 Glc + 1nmol sI 2	0.375412			0.421861	0.0145261	0.157581	0.175137	0.132518	0.0983779
cis-aconitic acid		t2 + 13C6 Glc + 1nmol sI 3	0.389221			0.436146	0.00106471	0.12011	0.172622	0.16333	0.106727
cis-aconitic acid		t2 + 13C6 Glc + 1nmol sI 4	0.336809	37.2813	2.49074	0.468098	0.0401502	0.141217	0.135079	0.121054	0.0944012
cis-aconitic acid		t24 + 13C6 Glc + 1nmol 1	0.0547304			0.850476	0.0630092	0.0657724	0.0108639	0.00288388	0.0069942
cis-aconitic acid		t24 + 13C6 Glc + 1nmol 2	0.0530265			0.850204	0.0865977	0.0436262	0.00485582	-0.00313383	0.0178501
cis-aconitic acid		t24 + 13C6 Glc + 1nmol 3	0.0475143			0.847811	0.0978245	0.0317809	0.0201991	-0.00366446	0.00604913
cis-aconitic acid		t24 + 13C6 Glc + 1nmol 4	0.0492501	5.11303	0.332501	0.8635	0.0776031	0.0352035	0.00574547	0.00873459	0.00921312
cis-aconitic acid		t4 + 13C6 Glc + 1nmol 1	0.521049			0.255202	0.00545612	0.193664	0.147837	0.220251	0.177589
cis-aconitic acid		t4 + 13C6 Glc + 1nmol 2	0.475638			0.31893	-0.0173453	0.194142	0.169213	0.175691	0.159369
cis-aconitic acid		t4 + 13C6 Glc + 1nmol 3	0.544671			0.228508	0.0109025	0.190515	0.154121	0.210708	0.205246
cis-aconitic acid		t4 + 13C6 Glc + 1nmol 4	0.540219	52.0394	3.15487	0.239765	0.017875	0.143402	0.201142	0.196094	0.201722
alpha-glycerophosphate		Hyphae t0 + 1 nmol sI 1	0.00155142			1.00462	-0.0104381	0.00236393	0.00345483
alpha-glycerophosphate		Hyphae t0 + 1 nmol sI 2	0.00223166			1.00219	-0.0070856	0.000900514	0.00399319
alpha-glycerophosphate		Hyphae t0 + 1 nmol sI 3	0.00316999			0.998328	-0.00281401	0.00113323	0.0033525
alpha-glycerophosphate		Hyphae t0 + 1 nmol sI 4	-0.000430459	0.163065	0.152591	1.01021	-0.0154891	0.00163337	0.00364365
alpha-glycerophosphate		Hyphae t2 + 1 nmol sI 1	0.00382384			0.995122	0.00160116	-3.96895e-05	0.00331658
alpha-glycerophosphate		Hyphae t2 + 1 nmol sI 2	0.00461193			0.997734	-0.0045262	0.00201467	0.00477755
alpha-glycerophosphate		Hyphae t2 + 1 nmol sI 3	0.00701145			0.993565	-0.00244154	0.00315306	0.00572325
alpha-glycerophosphate		Hyphae t2 + 1 nmol sI 4	0.00351382	0.474026	0.158311	0.996559	-0.00434826	0.00847878	-0.000689278
alpha-glycerophosphate		Hyphae t24 + 1 nmol sI 1	0.00473818			0.990772	0.00876465	-0.0040611	0.00452403
alpha-glycerophosphate		Hyphae t24 + 1 nmol sI 2	0.00952603			0.992735	-0.00574999	0.00471745	0.00829772
alpha-glycerophosphate		Hyphae t24 + 1 nmol sI 3	0.00737268			0.990354	0.000513407	0.0057935	0.00333921
alpha-glycerophosphate		Hyphae t24 + 1 nmol sI 4	0.00878827	0.760629	0.211054	0.990536	-0.000437423	0.00290118	0.00699996
alpha-glycerophosphate		Hyphae t4 + 1 nmol sI 1	0.00692558			0.99442	-0.0046611	0.00528695	0.00495465
alpha-glycerophosphate		Hyphae t4 + 1 nmol sI 2	0.00183977			1.0038	-0.00998781	0.00306577	0.0031252
alpha-glycerophosphate		Hyphae t4 + 1 nmol sI 3	0.00679543			0.988458	0.00599639	0.00224578	0.00329944
alpha-glycerophosphate		Hyphae t4 + 1 nmol sI 4	0.00161519	0.429399	0.296545	1.00454	-0.0104412	0.00241416	0.00348614
alpha-glycerophosphate		Metabolite Mix + 10 nmol Gluconic/Galactonic	nan			nan	nan	nan	nan
alpha-glycerophosphate		Metabolite mix gluconic acid 10nmol galacto	nan			nan	nan	nan	nan
alpha-glycerophosphate		t0 + 1nmol sI 1	-0.000715456			1.00463	-0.00630351	0.000850069	0.000819001
alpha-glycerophosphate		t0 + 1nmol sI 2	-0.00132195			1.0052	-0.00632265	0.00101938	0.000106015
alpha-glycerophosphate		t0 + 1nmol sI 3	-0.000375922			1.00587	-0.00944948	0.00240641	0.00116963
alpha-glycerophosphate		t0 + 1nmol sI 4	-0.000146976	-0.0640076	0.0511065	1.00069	-0.00138906	0.00114331	-0.000446167
alpha-glycerophosphate		t2 + 13C6 Glc + 1nmol sI 1	0.0170345			0.980223	0.00233861	0.00355102	0.0138876
alpha-glycerophosphate		t2 + 13C6 Glc + 1nmol sI 2	0.0156356			0.982783	0.00114783	0.00244721	0.0136215
alpha-glycerophosphate		t2 + 13C6 Glc + 1nmol sI 3	0.0163862			0.983323	-0.000760814	0.00239463	0.0150434
alpha-glycerophosphate		t2 + 13C6 Glc + 1nmol sI 4	0.0173753	1.66079	0.0767131	0.980106	0.00158363	0.00438786	0.0139222
alpha-glycerophosphate		t24 + 13C6 Glc + 1nmol 1	0.12649			0.86333	0.00815081	0.0142384	0.114281
alpha-glycerophosphate		t24 + 13C6 Glc + 1nmol 2	0.131154			0.860481	0.00554621	0.0139999	0.119972
alpha-glycerophosphate		t24 + 13C6 Glc + 1nmol 3	0.133243			0.854665	0.0123004	0.0116758	0.121359
alpha-glycerophosphate		t24 + 13C6 Glc + 1nmol 4	0.134392	13.132	0.348764	0.852864	0.0122438	0.0137424	0.121149
alpha-glycerophosphate		t4 + 13C6 Glc + 1nmol 1	0.025239			0.978824	-0.0075012	0.00281437	0.0258631
alpha-glycerophosphate		t4 + 13C6 Glc + 1nmol 2	0.0280971			0.97109	-0.00142134	0.00528121	0.0250501
alpha-glycerophosphate		t4 + 13C6 Glc + 1nmol 3	0.026518			0.974131	-0.00296107	0.00397424	0.0248556
alpha-glycerophosphate		t4 + 13C6 Glc + 1nmol 4	0.0260189	2.64682	0.120675	0.9739	-0.00212478	0.00449309	0.0237318
3-phosphoglyceric acid		Hyphae t0 + 1 nmol sI 1	0.00407991			1.00819	-0.0521997	0.0675962	-0.0235844
3-phosphoglyceric acid		Hyphae t0 + 1 nmol sI 2	-0.0524503			1.09499	-0.0919441	0.0562791	-0.0593216
3-phosphoglyceric acid		Hyphae t0 + 1 nmol sI 3	-0.0437396			1.10493	-0.0858158	-0.0119415	-0.0071733
3-phosphoglyceric acid		Hyphae t0 + 1 nmol sI 4	0.103293	0.279579	7.14587	0.902804	-0.0550923	0.0918934	0.0603949
3-phosphoglyceric acid		Hyphae t2 + 1 nmol sI 1	0.548482			0.439713	-0.0230044	0.0814244	0.501867
3-phosphoglyceric acid		Hyphae t2 + 1 nmol sI 2	0.569911			0.403542	0.00326294	0.073116	0.520079
[truncated: 572 more rows]

## Sheet: T0 T2 T4 T24h 2
Table S3: Polar metabolites identified by GC-MS.
[truncated: 681 more rows]
